# Supplementary material for: Random mutagenesis screen shows that Phytophthora capsici CRN83_152‐mediated cell death is not required for its virulence function(s)
Source: Mol Plant Pathol. 2017 Oct 24;19(5):1114–26. doi: 10.1111/mpp.12590 (PMC5947615; doi:10.1111/mpp.12590)
Supplement: Supplementary file 6 — Appendix S1 Sequencing data for the 506 CRN83_152 variants analysed in this study. [file MPP-19-1114-s006.doc]

@PL1_94-pvx 94-pvx
TACTCGAAAGAGGTCAGCACCAGCTAGCATCGATGACTACAAAGACGATGACGACAAGGAGGGGGTAGCTGGCTCAGCGAGCGAGACTTCCAAAATGGATTTTGTAGTCGAAAAGGTCAGCAATCTGTATGAACACTCTGTGCTGTCCAAGCGTACGCGATATGTCCACTCAGAAATGAGTTCAAGCAAGGGAAACAAACTTGTGAAAGAGTTGAAAATTCGTGTGACGCCTGTGGACGCAGTTCCATTCACCGGTGGAAGTCCGACTCCAGTTGAAGAATTTGAGTGGATAAAGGGCCGTACCGAGGAGCAGCAGAGTGGACGTTATCGTGATTACGTGGAAGCCAACATTGGCGATGTGTTGAGGAACAACAAACTTTGCGTGTTTAGTGTGGAAAAAGGTGCAAACATCCTCTCCGTTGAAGCCCCTGGTTGCGAAGTTGATCTTGCTGGTCGCACGGATATGATCGTGCTGAGTGCTATAGTCCAAAAGTTTCCGCATTACTTACCCCATCTGCCTGGAGTGAAAATGTTGATCGAAGTGAAAAGGGAGGTGAAATCAGCATCCGAGTTCCAGGCTTTGTCGGAATTGATTGCAATGGATTTCATCGTCGACGAATCAGTGATGGCGCTGCTCACGAACTTGACAAACCATTGGGAATTTTTATGGGTCTCCAACAAGAGCAACAACCGTCCCATCATAGCGACTACGACCTTAACCACGCCAGGTGAAGCATTTGAGGCGATTAGGACGCTACTTGCGCAGTCATCAACGGCGGATGCCGATATTATGCTTCCATGCTTGGCAGAACCCGTGAAGCGACGGAAGTTAAACCAGATGCTGCCGTTTATTGGCGAAGCTAGTGGAGATGGGATTCGTGAGAGCATCGAACGATACTATGACATCGCCAGCTGCTTGGGCCCCGACTTTGCCATGGCGCGAGCTGTGGCTAGACAAGTCACTCGATCTATTCCCACGTTGAGTTATTTCAGTCCGGCGCGCCGGTGGTCGCACCCGCAGTTCGAGAAGTGAGGCGCGCCTGGAGCGGCCGCGTCGACCGCCGATGAACGGTTAAGTTTCCATTGATACTCGAAAGATGTCAG
+
17?FQVZZQQQQQQQZZZZZVSPPPPKWQOKKKPQQQKKHLHIFA==BIHHE==:::CCQQIOHC72,,,/-:8EFOQQQQQQQLLLLHLIKKPLQQ?=22.=CQeeeee\\\eee\eeeeeeeeZZZZZZeeeeeeeSTTPSZZZeeeeeeeeeeeeeeeeeeeeeeZZZZZZZeeeeeeeeeeeeeeeeeeeeeeeeeeeeeeeeeeeeeeeeeeeeeeeeeeeeeZZZZZZZZeeZZZZeZZZZZ\\eeeeeeeeeeeeeeeee\ZZZZZZZZZSZZZeeeeeeeeeeeeeeeeeeeeeeZZZZZZZZZZMM88==FHPLZZ\eeeeeeZWWQPQQSLVQQWW\\ZVVVVSSZZZZZZZZSSSSSSPPHMHFFHFFFFFFQ\QPP\\\MMJJMMB?:88?LHAAFFFJPSFFFFFHFFCA>A>>I[dcfdfafZUOPLPNRS^\inqnnhw{{f[YVXP^cgfijjfgPcEMBNLchpgfdhhaaoh`bXPRPVTjedmoijc^oca\]fj]]SJIM^U\T@<DDB;@VQV\offLTHQQQQZZ\ZSSQQQQQPKHHPHLLHHHHHHMAAAHHAHMJF@FFF@@HMJJM\\\PSSSSSSSVQQLLEEELMMZ\\ZZZZZZZZ\\\ZVSQQQQQJJPPHHHHHHHHJKKPQQV\\\ZZZZZZ\\\\ZSSQSWeeeeeeeeeeeeeeeeeeeeeeeeeeeeeeeeeeeeeeeeeeeeeeeeeeeeeeeeeeeeeeeeeeeeeeeeeeeeeeeeeeeeeeeeeeeeeeeeeeeeeeeeeeeeeeeeeeeeeeeeeeeeeeeeeeeeeeeeeeeeeeeeeeeeeeeeeeeeeeeeeeeeeeeeeeeeeeeeeeeeeeeeeeeeeeeeeeeeeeeeeeeeeeeeeeeeeeeeeeeeeeeeeeeeeeeeeeeeeeeeeeeeeeeeeeeeeeeCC000C748DDD;;;LL@;;DCLHBBBHHNUUUUUULLDDBKHLDDDLLFLLULZUFFFA==99999;AADDDFFUUUULL:28DDJJFFE?922???=946?EJPKKBBBKAJJA?>EFLLPJJI;6112>?LLSSKKKKTIKIIPPPPPKIIIIFFFDDDDEEE@@@@:9640
@PL1_83-pvx 83-pvx
CGGATGCTGATTTCACTCCCTTTTCACTTCGATCAACATTTTCACTCCAGGCAAATGGGGTAAGTAATGCGGAAACTTTTGGACTATAGCACTCAGCACGATCATATCCGTGCGACCAGCAAGATCAACATCGCAACCAGGGACTTCAACGGAGAGGATGTTTGCACCTTTTTCCACACTAGACACGCAAAGTTTGTTGTTCCTCAACACATCGCCAATGTTGGCTTCCACGTAATCACGATAACGTCCACTCTGCTGCTCCTCGGTACGGCCCTTTATCCACTCAAATTCTTCAACTGGAGTCGGACTTCCACCGGTGAATGGAACTGTGTCCACAGGCGTCACACGAATTTTCAACTCTTTCACAAGTTTGTTTCCCTTGCTTGAACTCATTTCTGAGTGGACATATCGCGTACGCTTGGACAGCACAGAGTGTTCATACAGTTTGCTGACCTTATCGACTACTACCTGAAGCTGTGGCAGGAGTTGCGCTTGCAGTTTTTGTGGTAGTTGAGGTAGTTGACCCTATGGGCTGTGTTGTGCTAGCTGGTGCTGACCTCTTTCGAGTATCAATGGAAACTTAACCGTTCAACGGAGAGTGGCTTGAGATCGGCAATGGCCCTTATGGTTTCTGCATCTAGTTTGCAAGCCAACACTGTGATTGATTCCCCAGTAATCTTGATGACACAAGGTTCAATCCTCACTAACGAAGTGCTAATGACTGCAAANTCNGGGCCCTANCAGCTGGCGATGTCATAGTATCGTTCGATGCTCTCACGAATCCCATCTCCACTAGCTTCGCCAATAAACAGCAGCATCTGGTTTAACTTCCGTCGCTTCACGGGTTCTGCCAAGCATGGAAGCATAATATCGGCATCCGCCGTTGATGACTGCGCAAGTAGCGTCCTAATCACCTCAAATGCTTCACCTGGCGTGGTTAAGGTCGTAGTCGCTATGATGGGACGGTTGTTGCTCTTGTTGGAGACCCATAAAAATTCCCAATGGTTTGTCAAGTTCGTGAGCAGTACCATCATTGATTCGTCGACGATGAAATCCATTGCAATCAATTCCGACAAAGCCTGGAACTCGGATGCTGATTTCACCTCCCTTTTCACTTCGATCAACATTTTCACTCCAGGCAAATGGGGTA
+
71>?FFA?=:99;442.+/444?5?997?AHJA<11166,,,-*+6267FFJHFCHF@@@FFFJJF@JLJF@?;171;;HFFJLJPP\CC:::DDMLFBBBFFFHHGEEDFEHHJIQQPPPPPQQ\QPJJJJ\MJJMLLHCC=C@HHFFMMMPKSSSSS\\\\\\HHHHMM\\\\\JH==..-:499CJSSSVFF===FLQSSSVVZ\\ZZeZZZZZZeeeeeeeeeeZWWWWZeeeeeeeeeeeeZZZPPZZ<<,,-<AZZZZZZZeeeeeeeeeeeeeeeeeeeeeeeeeeeeeZZUZZZZZeeeeeeeeeeeeeeeeeeeeeeMMLLUZZeeeZZZZZZZeeeeeeeeeeeeZZZZZZZeeeeeeeeeeeeeeeeeeeeeeeeeeeeee\eeeeeeeeeeeeeeeeeeeeeeeeeeeeeeeeeeeeeeeeeeeeeeeeeeeeeeeeeeeVVVZZZVZD=.-)))++.711---==33-,,0109383;.,,,13888=79:=9766558;=04444...,..099<94IBHVOVWW[joghddlp{{{{{{{{xx{{{{{{{{{{{{{{{{{{{{{{{{{{{{{{zyioo{uuuupphtjtmcc_gpcaaemgkkq\^NFNQVdzkkg{gjggib`Y\FKKLKKJJLLLLOOHF??6948:EEFHLA>---98OOWWMKDDDHE\D@@?>88---8>EEBC::00/<7@4=6>>FHFHFF1*(($!$$!$>>EC22$!$<6BBBBFSSVVVVVVV<<005JJ\\ZZQWWWWeeeee\\\ZZZWWeeeeeeeeeeeeeeeeeeeeZZLLKMM\\\eeeeeeeeeeeeZ\\\\\\eeeeeeeeeeeeeeeeeeeeeeeeeeeZZ\eee\eeeeeeee\\ZZZSSSSSeeeeeeeZZZZZZZZZZeeeeeeeeee\\eeeeeeeeeeeeeeeeee\ZZZZZZZZ\ZZLLLZZeZZeeeeeeZZQQQ\\eeeeeeeeeZZZVVQQQSSZ\\\\VGEEBBHS\PMMMHHHHHHHHHMMPPCF=88<<,--CCCC555AAFFFFQLJFEEFFHAA=AABBBF\MJJMFDAFFFHHAA:??FFAFAAAALAB?B=BFLLFFFFFFF@AFMJJJHH4955-68FFFJPJJJA=88::51,30338;AA=AA7841
@PL1_92-pvx 92-pvx
CCGATCTCAAGCCACTCTCCGTTGAACGGTTAAGTTTCCATTGATACTCGAAAGAGGTCAGCACCAGCTAGCATCGATGACTACAAAGACGATGACGACAAGGAGGGGGTAGTTGGCTCAGCGAGCGAGACTTCCAAAATGGATTTTGTAGTCGATAAGGTCAGCAAACTGTACGAACACTCTGTGCTGTCCAAGCGTACGCGATACGTCCACTCAGAAATGAGTTCAAGCAAGGGAAACAAACTTGTGAAAGAGTTGAAAATTCGTGTGACGCCTGTGGACGCAGTTCCATTCACCGGTGGAAGTCCGACTCCAGTTGATGAATTTGAGTGGATAAAGGGCCGTACCGAGGAGCAGCAGAGTGGACGTTATCGTGATTACGTGGAAGCCAACATTGGCGATGTGTTGAGGAACAACAAACTTTGCGTGTTTAGTGTGGAAAAAGGTGCAAACATCCTCTCCGTTGAAGTCCCTGGTTGCGATGTTGATCTTGCTGGTCGCACGGATATGATCGTGCTGAGTGCTATAGTCCAAAAGTTTCCGCATTACTTACCCCATTTGCCTGGAGTGAAAATGTTGATCGAAGTGAAAAGGGAGGTGAAATCAGCATCCGAGTTCCAGGCTTTGTCGGAATTGATTGCAATGGATTTCATCGTCGACGAATCAGTGATGGCACTGCTCACGAACTTGACAAACCACTGGGAATTTTTATGGGTCTCCAACAAGAGCAACAACCGTCCCATCATAGCGACTACGACCTTAACCACGCCAGGTGAAGCATTTGAGGTGATTAGGACGCTACTTGCGCAGTCATCAACGGCGGATGCCGATATTATGCTTCCATGCTTGGCAGAACCCGTGAAGCGACGGAAGTTAAACCAGATGCCGCCGTTTATTGGCGAAGCTAGTGGAGATGGGATTCGTGAGAGCATCGAACGATACTATGACATCGCCAGCTGCTTGGGCCCCGACTTTGACATGGCGCGAGCTGTGGCTAGACAAGTCACTCGATCTATTCCCACGTTGAGTTATTTCAGTCCGGCGCGCCGGTGGTCGCACCCGCAGTTCGAGAAGTGAGGCGCGCCTGGAGCGGCCGCGTCGACCGCCGATGAACGGTTAAGTTTCCATTGATACTCGAAAGATGTCAGCACCAGCTAGCACA
+
44@@EEEESVVVSSSSSSPKFBBEIKKTKKF=778=EIJSSSSSSSSSTTeeZZZZZZZee\\\ZZSSSTSZZZZZZZZSSSSJSSSFFDDLLLLDDKKUUSSSSOZZZZZUUUZUUUZZZZZZZZZUUZUUZZZZZZZZZLL>>8GGZZZZZZZZeeZZZZZZ\ZZe____eeeeeeeee____eeeeeeeeeeeeeeeeeeeeeee____________eeeeeee_______eeeee_______eeeeeeeeeeeeeeee_______ee_ZZZZ\\ZZZZZZZZZZZU\\ZZZZZZ\eeeeeZZZUUZZZZZZZZeeeeeeeeeeeeeeeeeeeee\\ZZZZZUUUZZSSSSSPMMSSFSSSZZZZZ\\\\ZZZeZZZWWZZZZPPPZ\\eeeeeeSSSSSeeeeeeeWZWWWQQSQQQZZZSSSVVVPPPPPJ\\\PPFFF@@F\\\\\PQS\\OOJHHH==7436<>FHHFCHHYW[]Z_ZF`^^j`eromgilmb_]TNRXjjompr{__YTPWXjjkmjoojfYQLLMQXbhgadchjhccYROQ<9IO_fW_[d[YZTOZSOFMFMSM\STS]WV\[bkdXQQSXQNWZgSPNIHIPXdhkkfa\^`_QUPFHFFJF>>A@??C>EEFJL\\PSSFFFFFFEHMLHHIIJQQQQZSSSSVSZZZZZZZ\VPJJHFKPHHHHFHMMPPPSSSSQZ\\\\\\\\\\\SLLLLLVWeeWWWeeZ\eeeWWWWWWWeeeeeeZ\\ZZPZZeeeSSSSSeeeeeee\\Zeeeeeeee\\\\\ZZeZZZee\\\\ZZeeeeeeeeeeeeeeeeeeeeeeeeeeeeeeeeeeeeeeeeeeeeeeeeeeeeeeeeeeeeeeeeeeeeeeeeeeeeeeeeeeeeeeeeeeeeeeeeeeeeeeeeee_______eeeeeee__eeeeeeeeeeeeeeeeeeeeeeeee_____eeeeeeeee_____e_______eGG444LADDLLLBBDLLDDDLLUZNLLLLUUUUUUZZZHHHLLLHNNHHNUUZZZUUUPFEA;99AADSLEELLUUUUUSLDDLSSUUUULLA99LLGFDAAEESJSSJFFHHKQQJJPQPPPJJKGE>>>MKSSSZSSSSSQeSSSSSSSTTSPQKIBBBBFLVVVPLLIFFF=888=:=7799<500
@PL1_12-pvx 12-pvx
CCGATCTCAAGCCACTCTCCGTTGAACGGTTAAGTTTCCATTGATACTCGAAAGAGGTCAGCACCAGCTAGCATCGATGACTACAAAGACGATGACGACTAGGAGGGGGTAGTTGGCTCAGCGAGCGAGACTTCCAAAATGGATGTTGTAGTCGATAAGGTCAGCAAACTGTATGAACACTCTGTGCTGTCCAAGCGTACGCGATATGTCCACTCAGAAATGAGTTCAAGCAAGGGAAACAAACTTGTGAAAGAGTTGAAAATTCGTGTGACGCCTGTGGACGCAGTTCCATTCACCGGTGGAAGTCCGACTCCAGTTGAAGAATTTGAGTGGATAAAGGGCCGTACCGAGGAGCAGCAGAGTGGACGTTATCGTGATTACGTGGAAGCCAACATTGGCGATGTGTTGAGGAACAACAAACTTTGCGTGTTTAGTGTGGAAAAAGGTGCAAACATCCTCTCCGTTGAAGTCCCTGGTTGCGATGTTGATCTTGCTGGTCGCACGGATATGATCGTGCTGAGTGCTATAGTCCAAAAGTTTCCGCATTACTTACCCCATTTGCCTGGAGTGAAAATGTTGATCGAAGTGAAAAGGGAGGTGAAATCAGCATCCGAGTTCCAGGCTTTGTCGGAATTGATTGCAATGGATTTCATCGTCGACGAATCAGTGATGGCACTGCTCACGAACTTGACAAACCATTGGGAATTTTTATGGGTCTCCAACAAGAGCAACAACCGTCCCATCATAGCGACTACGACCTTAACCACGCCAGGTGAAGCATTTGAGGTGATTAGGACGCTACTTGCGCAGTCATCAACGGCGGATGCCGATATTATGCTTCCATGCTTGGCAGAACCCGTGAAGCGACGGAAGTTAAACCAGATGCTGCCGTTTATTGGCGAAGCTAGTGGAGATGGGATTCGTGAGAGCATCGAACGATACTATGACATCGCCAGCTGCTTGGGCCCCGACTTTGCCATGGCGCGGGCTGTGGCTAGACAAGTCACTCGATCTATTCCCACGTTGAGTTATTTCACTCCGGCGCGCCGGTGGTCGCACCCGCAGTTCGAGAAGTGAGGCGCGCCTGGAGCGGCCGCGTCGACCGCCGATGAACGGTTAAGTTTCCATTGATGCTCGAAAGATGTCAGCACCAGCTAGCACA
+
4?FB@@@EEVVVSSSSSSPPPPPPPPTTKKE;:::EFKPPQSSSSSSSSSeeZ\ZZZZZeeeeeZZSSSSQZMMFIIMMKKFFDLLA66//9AGA203-.-9<AADLLLLLFFAA//.==SZJLLDAA9A444G9DDLLDD=4***6=ZZZZZZZZZeeeeeee\\ZZZZ______eeeeeeeeeeeeeeeeeeeeeeeeeeeeeeee__________e_______eeeeeee______________eeeeeeeeeeeeeeeeeeeeeeee_ZZZZZZZZZZZZZZZZZZZ\ZZZZZeeeeeeZZZZUZZZZZUUZZeeeZZZZZZZ\\\\eeeeeeeZZZZZZZUUUUZZZZZZZZZZZZSSZZZZZZe\ZZZZZeZZZWWZZeeZZZZ\ZZZVSQWQQWWWWeZWWWWSVQWWZ\\\\\ZZZQQSZZZ\\\\\SSSSPPFFF@@FM\\\P\QQQPKJHHHJEEHHHHJJJHHHHFHMMM\\MJFLJJJ\\\\\\\\\\PLH@@AFFJJJOQQQQ\FF???FFSPPJMMFAA====@FFFFJJJFFJJFFJE@E@JJFFjeclb[a_USSWXX\YQKPRZPQSWY][EKKQORY_XXU\Y[WNYPS_adjgiYULGDE<<8:9ICRLOKOSXB`aRKRXXV[_Z^iFcnzhdSE@0//5=@@CLFLLQLZLLLLLE;;1..39@PPPPPMMFA@HHFHJJJJJPPSSZ\\\\LLELLZZQQP\LQQQQQZZZ\QQQQQSZZZZZZ\\QBBBBBFLJFFJJJJKKJQQQQZZ\\Z\ZZLLEEH\\\ZZWWW\\ZZZZZZQSSVSeeeeWZZPPPSSPZWWW\\\\\\ZZZ\\ee\\\ZZZeeeeeee\\\\ZZZ\\eeZZUUUZZZZ\\\ZZZZZZ\eeZZeZZZZeeeeeeeeZZZZZZZZZZZZZZZZZeeZZZZZZZZZZZZeZZZZZZZZZZZZZeeeZZZSSSTTeeSSSSSZZZZZZ\\\\ZZZZZZAA5539///889322?8332999<424:9?B@DDEHFF888==>=====???FAB==?=71,)))++5566666=DFHH?:319?A?>==88.,+4450.--46>@>?///84==;93;=EJD88=44,,-4=KEPQQQSSSQeSSTTeSSSKJJ>68,,,36LLVVQPEBEB;;22299799999410
@PL1_53-pvx 53-pvx
TTGCCGATCTCAAGCCACTCTCCGTTGAACGGTTAACTTTCCATTGATACTCGAAAGAGGTCAGCACCAGCTAGCATCGATGACTACAAAGACGATGACGACAAGGAGGGGGTAGTTGGCTCAGCGAGCGAGACTTCCAAAATGGATTTTGTAGTCGATAAGGTCAGCAAACTGTATGAACACTCTGTGCTGTCCAAGCGTACGCGATATGTCCACTCAGAAATGAGTTCAAGCAAGGGAAACAAACTTGTGAAAGAGTTGAAAATTCGTGTGACGCCTGTGGACGCAGTTCCATTCACCGGTGGAAGTCCGACTCCAGTTGAAGAATTTGAGTGGATAAAGGGCCGTACCGAGGAGCAGCAGAGTGGACGTTATCGTGATTACGTGGAAGCCAACATTGGCGATGTGTTGAGGAACAACAAACTTTGCGTGTTTAGTGTGGAAAAAGGTGCAAACATCCTCTCCGTTGAAGTCCCTGGTTGCGATGTTGATCTTGCTGGTCGCACGGATTTGATCGTGCTGAGTGCTATAGTCCAAAAGTTTCCGCATTACTTACCCCATTTGCCTGGAGTGAAAATGTTGATCGAAGTGAATAGGGAGGTGAAATCAGCATCCGAGTTCCAGGCTTTGTCGGAATTGATTGCAATGGATTTCATCGTCGACGTATCAGTGATGGCACTGCTCACGAACTTGACAAACCATTGGGAATTTTTATGGGTCTCCAACAAGAGCAACAACCGTCCCATCATAGCGACTACGACCTTAACCACGCCAGGTGAAGCATTTGAGGTGATTAGGACGCTACTTGCGCAGTCCTCAACGGCGGATGCCGATATTATGCTTCCATGCTTGGCAGAACCCGTGAAGCGACGGAAGTTAAACCAGATGCTGCCGTTTATTGGCGAAGCTAGTGGAGATGGGATTCGTGAGAGCATCGAACGATACTATGACATCGCCAGCTGCTTGGGCCCCGACTTTGCCATGGCGCGAGCTGTGGCTAGACAAGTCACTCGATCTATTCCCACGTTGAGTTATTTCAGTCCGGCGCGCCGGTGGTCGCACCCGCAGTTCGAGAAGTGAGGCGCGCCTGGAGCGGCCGCGTCGACCGCCGATGAACGGTTAAGTTTCCATTGATACTCGAAAGATGTCAGCACCAGCTAGCACAA
+
/4399BBEEEEGVVVKKPPPPPPFFEFIIKKK7-*./06A@JPJJJJJSSSTTeeZZZZZZZeeeeeeeSSSSSZQPPZZZSSJSSJSSMEA<9ALLL=<A<>>LLUUUZZUZUUULMAAAMM\\ZZZUUULLKKKMLUUZZZHG=22.A=LUZZZZZ\eeeeeZZZ\ZZ________eee_________________eeeeeeeeeee____________________eeeeeeeee____________e_______eeZZZZZZZZ\ZZZZZZZZUUZZZZZUUUZZZZZZZZZZZZZZZZZZZZZZZWUZUUUUUUZZeeeeeeZZZZZZZZZeZZZZZZZQQPZSSSSZKKPKKKKLFZHMMZZZZZWQOLLEQLZZZQLLQ\WWQQHOOQQWWZWWWWWQQQQSSZZZSQQQZZQQQQQ\PPIFFFA@CHHJJHJFAFADDAJJJJJFFJJJLOSKKJHFFAAF?@DEFHJFF?@>AHEEHELHLFHIJHFEDLZfb^ZBB?D>@CHK[hhbcGH<G>C@MGLEJLPMDFNR=@=?=GEPVa]YXea`bWWZUW\aeni`Y]MQ[QKKKSXdf_YZfkujYO@JJJJJ=?;99=E>AFA>>DHFHIIIJHHHM@AA@F@FJHA=AAA=B<EAAJJFFMMJDJJJJE?AFFFAAFFFFLLPFFKKK\\\MJJJLP\OOOOOPPMMMFFMMMMHHJJMJJMMMPPPSS\\\\ZQQQQPSSSVPZQZZQWVSSSSQQQSVVSSSSSZQQQFFFFFMMHHHHHM\PSSSSVVSSSSZZ\\\\QQQQ\\\\\\\ZWWWWWWeeeSSQWZ\WQZZZZZSTZZZZZZZ\ZZZZZZ\\eeeeeeeeeeeeeeeeeeeeeeeeee\\\\\eeeeeee\eZZZZZZeeeee\\\\\\\eeeeeeeZZZZZZZZZZZZZZeeZZZZZ\\eeeeeeeeeeee_eeeeeeeeeeeeeeeeeeee____________________CB///=844ACL9BBHL@@@LLLLHHHLHNUUUUUZLLHHDKKLHHHLLNNNZMZUUUUFAA777GGDLDAALLUUUUULLAALMMUUJJEE922EEE9779ELMPMMBBAEAKKEJJHLLLHFFKFF??@KFQKPZQQQSeQeeeeeeeeeeVVWQIIEIEIQVVVQIEEFFFEEEEEA=;;99=7540
@PL1_13-pvx 13-pvx
TTGCCGATCTCAAGCCACTCTCCGTTGAACGGTTAAGTTTCCATTGATACTCGAAAGAGGTCAGCACCAGCTAGCATCGATGACTACAAAGACGATGACGACTAGGAGGGGGTAGTTGGCTCAGCGAGCGAGACTTCCAAAATGGATGTTGTAGTCGATAAGGTCAGCAAACTGTATGAACACTCCGTGCTGTCCAAGCGTACGCGATATGTCCACTCAGAAATGAGTTCAAGCAAGGGAAACAAACTTGTGAAAGAGTTGAAAATTCGTGTGACGCCTGTGGACGCAGTTCCATTCACCGGTGGAAGTCCGACTCCAGTTGAAGAATTTGAGTGGATAAAGGGCCATACCGAGGAGCAGCAGAGTGGACGTTATCGTGATTACGTGGAAGCCAACATTGGCGATGTGTTGAGGAACAACAAACTTTGCGTGTTTAGTGTGGAAAAAGGTGCAAACATCCTCTCCGTTGAAGTCCCTGGTTGCGATGTTGATCTTGCTGGTCGCACGGATATGATCGTGCTGAGTGCTATAGTCCAAAAGTTTCCGCATTACTTACCCCATTTGCCTGGAGTGAAAATGTTGATCGAAGTGAAAAGGGAGGTGAAATCAGCATCCGAGTTCCAGGCTTTGTCGGATTGATTGCAATGGATTTCATCGTCGACGAATCAGTGATGGCACTGCTCACGAACTTGACAAACCATTGGGAATTTTTATGGGTCTCCAACAAGAGCAACACCCGTCCCATCATAGCGACTACGACCTTAACCACGCCAGGTGAAGCATTTGAGGTGATTAGGACGCTACTTGCGCAGTCATCAACGGCGGATGCCGATATTATGCTTCCATGCTTGGCAGAACCCGTGAAGCGACGGAAGTTAAACCAGATGCTGCCGTTTATTGGCGAAGCTAGTGGAGATGGGATTCGTGAGAGCATTGAACGATACTATGACATCGCCAGCTGCTTGGGCCCCGACTTTGCCATGGCGCGAGCTGCGGCTAGACAAGTCACTCGATCTATTCCCACGTTGAGTTATTTCATCTCCGGCGCGCCGGTGGTCGCACCCGCAGTTCGAGAACTGAGGCGCGCCTGGAGCGGCCGCGTCGACCGCCGATGAACGGTTAAGTTTCCATTGATACTCGAAAGATGTCAGCACCAGCTAGCACAA
+
00<:??>@DDDDVZVKKKPPPPPPPIKLPTTPKKE888EEIJLLSSSSSSSSSeeZZWPPZZZZeeeeeSSSSQZFFEFFLLLMFFAFAA66..6<=9/-0-.-9;AADLLLLDDD?A///GGZZULEA==69336G<DDLLDB;0***6=MZZZZZZZeeeeeeeee\ZZ_______eeee________e_______eeeeeeeeeeeeeeeee__eeeee_eeee_______________UU_________eeeeeeeeeeeeeeeeeeZeeeZZZeeZZZZUUUZZZZZZZ\ZZZZZeeZZZZZZZZZZZZZZUUZZZZZZZeeZZZZZZZZZZZZeeeZZWWS\SSQZZSSSSSZPJJKKJPZZZZZZZZQQQZZZZZKFFZZZZZWWWWZWWWWWWWWWWeeeZWWWSQZQQQQQQZ\QQQQQQQ\\\SJJHHHJF@FFFFAA@HLPPPOOQQQOOIHFDF@EHE@DEFHIIOQQQSLLLLJJJJJHDCEHHM\\PPPFJJECDHHJJIHFDDFHLQQQQQPPA>---.1:A=8778A@@AFA>>AF@:<224277@@D@@A;7<7HDEJIEISJQXe_XPOJD@IGMI_\_jeb]gjl[ZYXVVV`dbXJFKHC8<<8;ENWQ\XZODHFITf[FFFFFFM\MJJMJCC==BFLLFBBCKK@L===LLZQQEL667>>JLQ\\\ZWW\\ZZZZWWZZZZeeeee\\\\ZZSSSSSZeeZZZeeZZeeeZZSSWZZeeeeeeZZZUUUZZZUZZ\\\\ZZZZeeeeeeeeeeee\\\ZZZZZZeeeeeeeee\\ZZZZZZZZZ\ZZeeeeeZZZZ\\\___________eeeeeeeee_______eeeeeeeeeeeeeeeeeeeee_________e___________eeeeeeeeeeeeee_______eeeeeee__eeee_eeee_______eeeeee___eeeeeeeeeeeeeee___ee__eeeee_BB88.8.--667...99,,,99<921177;DDBDDLDD22278D87799=>>HGLBB>==/..***++466445AADFJGA6..4AGAA==9;-,+0550.//99FD??...446<<6/78===77?84///64KEPPQQQQeQeeeeeeeeeSLLOI>===>CQVVVPLLIFFFEE???==99;==8540
@PL1_14-pvx 14-pvx
CATTGCCGATCTCAAGCCACTCTCCGTTGAACGGTTAAGTTTCCATTGATACTCGAAAGAGGTCAGCACCAGCTAGCATCGATGACTACAAAGACGATGACGACTAGGAGGGGGTAGTTGGCTCAGCGAGCGAGACTTCCAAAATGGATGTTGTAGTCGATAAGGTCAGCAAACTGTATGAACACTCTGTGCTGTCCAAGCGTACGCGATATGTCCACTCAGAAATGAGTTCAAGCAAGGGAAACAAACTTGTGAAAGAGTTGAAAATTCGTGTGACGCCTGTGGACGCAGTTCCATTCACCGGTGGAAGTCCGACTCCAGTTGAAGAATTTGAGTGGATAAAGGGCCGTACCGAGGAGCAGCAGAGTGGACGTTATCGTGATTACGTGGAAGCCAACATTGGCGATGTGTTGAGGAACAACAAACTTTGCGTGTTTAGTGTGGGAAAAGGTGCAAACACCCTCTCCGTTGAAGTCCCTGGTTGCGATGTTGATCTTGCTGGTCGCACGGATATGATCGTGCTGAGTGCTATAGTCCAAAAGTTTCCGCATTACTTACCCCATTTGCCTGGAGTGAAGATGTTGATCGAAGTGAAAAGGGAGGTGAAATCAGCATCCGAGTTCCAGGCTTTGTCGGAATTGATTGCAATGGATTTCATCGTCGACGAATCAGTGATGGCACTGCTCACGAACTTGACAAACCATTGGGAATTTTTATGGGTCTCCAACAAGAGCAACAACCGTCCCATCATAGCGACTACGACCTTAACCACGCCAGGTGAAGCATTTGAGGTGATTAGGACGCTACTTGCGCAGTCATCAACGGCGGATGCCGATATTATGCTTCCATGCTTGGCAGAACCCGTGAAGCGACGGAAGTTAAACCAGATGCTGCCGTTTATTGGCGAAGCTAGTGGAGATGGGATTCGTGAGAGCATCGAACGATACTATGACATCGCCAGCTGCTTGGGCCCCGACTTTGCCATGGCGCGAGCTGTGGCTAGACAAGTCACTCGATCTATTCCCACGTTGAGTTATTTCATCTCCGGCGCGCCGGTGGTCGCACCCGCAGTTCGAGAAGTGAGGCGCGCCTGGAGCGGCCGCGTCGACCGCCGATGAACGGTTAAGTTTCCATTGATACTCGAAAGATGTCAGCACCAGCTAGCACA
+
127;9?BMMPVVVVVVZVSSSSSPPKKKKIPTTPKKJJJJJKKSSSSSSSSSSTTeeZZWWWZZeeeeeZZSSSSQZMMFILMMFJFFDFBA=6//9GGA0.3055AADDDLLLLUUUAG.-,;;ZZJLLG>=6A444G<HHLLHH90)))58ZZZeeeeeZeeeeeeZ\ZZ___eeeeeee_____e_eeeeeeeeeeeeeee_______e_____________eeeeeeeeeeeeeeeeeee___________eeeeeeeeeeee__________ZZZZZZZZZZZZZZZZ\Z\Z\ZZ\\\eeeeeZZZZZZZZZZDDZZeeeeeeeZZZZZZZeeeeeee\\ZUUUUUUUZZZZZZZZLLLMZLLMOPPZZ\\\\ZZZZZZZQQZZZZZQQQQQQOQOLLLOP\ZZZZZZWWWWWWWWQQZZZZZZQQQZ\\\\\\\\QSSPPHHHFFHJPPPOPQQQOOOHHHDEHFA>AFFJOOOQQJJJJJJHFFHHHHJJKSSSO\TXjb[PWWbbqtutqcbYYV_cq`cUWVX^f_]Zmqif\SMIPMecf^YXXVPOJD<=EILIJB?>?;;CNDK=F:FOd]iffdZ__dTYP@69:=V[UTPPCCFFYS]LLJWUKPPNNNRYUX`]be_[\TTOSVYajhmirkdkdga`QQLLEFFLLLQQQQQQKKKPPMMJJMMCC99:AAIPJMMFFHMMPP\\\\QQQ\ZZZZZZ\\\\ZSSQQWWWWeWWWWZZZZZZZ\WWWZZeeeeeee\\ZZPZZZZZZZZZZZZZZeeeeeeeeeeeee\\ZZZ\\eeeeee\\ZZZZZeeeZZZZZ\ZZeeeeeZZZZ\\eeeeeZZZZZ\\eeeeeeeeeeeeeeeeeeeeeeeeeeZZZ____eeeeeeeee___ee__e________eeeeeeeeeeeeeeeeeeeeeeeeeeeeeeeeeeeeeeeeeeeeeeeeeeeee______eee_____eeeeeeeeeeeeee__BB33/8/..877/129A33399DA445<9;CBBBHHCC111779522<<===LLKBBB==-/-***++5<<777==FDDDA6//6AEDD=A9;0-+99940009ABDAA///94??<837=EJ?99?;600496KKPPQQQQTTeeTTTSSSVVLSQKKBBBELQVVQPPLEFFFD??????999==?87
@PL1_61-pvx 61-pvx
CTAGATGCAGAAACCATACGGGCCATTGCCGATCTCAAGCCACTCTCCGTTGAACGGTTAAGTTTCCATTGATACTCGAAAGAGGTCAGCACCAGCTAGCATCGATGACTACAAAGACGATGACGACAAGGAGGGGGTAGTTGGCTCAGCGAGCGAGACTTCCAAAATGGATTTTGTAGTCGATAAGGTCAGCAAACTGTATGAACACTCTGTGCTGTCCAAGCGTACGCGATATGTCCACTCAGAAATGAGTTCAAGCAAGGGAAACAAACTTGTGAAAGAGTTGAAAATTCGTGTGACGCCTGTGGACGCAGTTCCATTCACCGGTGGAAGTCCGACTCCAGTTGAAGAATTTGAGTGGATAAAGGGCCGTACCGAGGAGCAGCAGAGTGGACGTTATCGTGATTACGTGGAAGCCAACATTGGCGTTGTGTTGAGGAACAACAAACTTTGCGTGTTTAGTGTGGAAAAAGGTGCAAACATCCTCTCCGTTGAAGTCCCTGGTTGCGATGTTGATCTTGCTGGTCGCACGGATATGATCGTGCTGAGTGCTATAGTCCAAAAGTTTCCGCATTACTTACCCCATTTGCCTGGAGTGAAAATGTTGATCGAAGTGAAAAGGGAGGTGAAATCAGCATCCGAGTTCCAGGCTTTGTCGGAATTGATTGCAATGGATTTCATCGTCGACGAATCAGTGATGGCACTGCTCACGAACTTGACAAACCATTGGGAATTTTTATGGGTCTCCAACAAGAGCAACAACCGTCCATCATAGCGACTACGACCTTAACCACGCCAGGTGAAGCATTTGAGGTGATTAGGACGCTACTTGCGCAGTCATCAACGGCGGATGCCGATATTATGCTTCCATGCTTGGCAGAACCCGTGAAGCGACGGAAGTTAAACCAGATGCTGCCGTTTATTGGCGAAGCTAGTGGAGATGGGATTCGTGAGAGCATCGAACGATACTATGACATCGCCAGCTGCTTGGGCCCCGACTTTGCCATGGCGCGAGCTGTGGCTAGACAAGTCACTCGATCTTTTCCCACGTTGAGTTATTTCAGTCCGGCGCGCCGGTGGTCGCACCCGCAGTTCGAGAAGTGAGGCGCGCCTGGAGCGGCCGCGTCGACCGCCGATGAACGGTTAAGTTTCCATTGATACTCGAAAGATGTCAGCACCAGCTAGCACA
+
77EEEPVVSSFFFB<0+****-879=BBBBVVVVVVVVVVSSSSSSPPKKKKPPTTPPKJJJJJJPPSSSSSSSSSSSeeZeeeeZZeeeeeeeeeeeZZZZZWSSSSSOOFZMMJJ>=LMMLD<G588LLUUUUUZZUUUMMDDDMMZZZZZZUULLHHLMLUUZZZUGG551G?ZeZZZZZZZZZZZZee\_______eeeeeeeee______eeeeeeeeeeeeeeeeeeee___________e_eeeeeee_______eee__________eeeeeeeeeeeeeeeeeeeeeeeeeeeeee_ZZZZZZ\\\\\ZZ\ZZZZZZ\eeeeZZZZZZZZZZUUZZeeeeeeeZZZ\\\\eeeeeeeeZZZZZZWWUUZZZZZZZZZZSSLLSZ\eeeeeeeeeeeZZ\ZZZZSSSPWZ\\ZZZZZPPZ\\eeeeeeeeZZZZZZ\ee\ZWQQQQQZZSZZZZZZZZZVVSSSSPPPMJHFJHHLPJJIIIJHHHECDJJPOOOckptur{llj\gZZelunvjimovvswwijrvvuux{{y{qzz{x{{{yy{sdbUUUeah^QE>@@PlssiiiiaaielifvjkdVROLII___TOQOIQQTT\ddljhchh\VSYYVU^eedpjhopqvjkdjeggefc[b\J]TW^Z_cfa[WTUWVX\fr\PP\QQQQQQQQLLHHIPQQQQQQZZZZZ\ZWWWWWZOOLLLQQeeee\\ZZZZZZZZZ\e\\\\e\\eeeee\ZZZZZZZZZZZ\ZZZZZeZZZZZZZeeeeeeee\\ZZWZZZ\eeeeeeeeeeeeeeeeeeeeee\\\ZZZ\\eeeeeeeeee\ZZeeeZZZZZ\Z_____eeeee__e___________eeeeeeeeeeeeeeeeeeeeeeeeeeeeee________e_______eeeee_______eeeeeeeeeeeeeeeeeeeeeeeeeeeeeeeeeeeeeeeeee_______eeeeeeeeeeeeeeeeeeeeeeeeeeeeeeeee_CC005C445CCC455LL888LLLLBBBHHHLHNNUULLHHDLLKDDDHHDKHLLZNHLH=99///AAAAADDFLLUUUULL=9AGGFFFFEE611EGLA974??JJLL><:EAKK?E?EFLLPPPOKF??AFHZZZZSSSSTQeSSSSSSSTTPPLKEEEEIKVVVVVSIIFFF?======99999554
@PL1_8-pvx 8-pvx
CTAGATGCAGAAACCATCCCGGCCATTGCCGATCTCAAGCCACTCTCCGTTGAACGGTTAAGTTTCCATTGATACTCGAAAGAGGTCAGCACCAGCTAGCATCGATGACTACAAAGACGATGACGACTAGGAGGGGGTAGTTGGCTCAGCGAGCGAGACTTCCAAAATGGATGTTGTAGTCGATAAGGTCAGCAAACTGTATGAACACTCTGTGCTGTCCAAGCGTACGCGATATGTCCACTCAGAAATGAGTTCAAGCAAGGGAAACAAACTTGTGAAAGAGTTGAAAATTCGTGTGACGCCTGTGGACGCAGTTCCATTCACCGGTGGAAGTCCGACTCCAGTTGAAGAATTTGAGTGGATAAAGGGCCGTACCGAGGAGCAGCAGAGTGGACGTTATCGTGATTACGTGGAAGCCAACATTGGCGATGTGTTGAGGAACAACAAACTTTGCGTGTTTAGTGTGGAAAAAGGTGCAAACATCCTCTCCGTTGAAGTCCCTGGTTGCGATGTTGATCTTGCTGGTCGCACGGATATGATCGTGCTGAGTGCTATAGTCCAAAAGTTTCCGCATTACTTACCCCATTTGCCTGGAGTGAAAATGTTGATCGAAGTGAAAAGGGAGGTGAAATCAGCATCCGAGTTCCAGGCTTTGTCGGAATTGATTGCAATGGATTTCATCGTCGACGAATCAGTGATGGCACTGCTCACGAACTTGACAAACCATTGGGAATTTTATGGGTCTCCAACAAGAGCAACAACCGTCCCATCATAGCGACTACGACCTTAACCACGCCAGGTGAAGCATTTGAGGTGATTAGGACGCTACTTGCGCAGTCATCAACGGCGGATGCCGATATTATGCTTCCATGCTTGGCAGAACCCGTGAAGCGACGGAAGTTAAACCAGATGCTGCCGTTTATTGGCGAAGCTAGTGGAGATGGGATTCGTGAGAGCATCGAACGATACTATGACATCGCCAGCTGCTTGGGCCCCGACTTTGCCATGGCGCGAGCTGTGGCTAGACAAGTCACTCGATCTATTCCCACGTTGAGTTATTTCAGTCCGGCGCGCCGGTGGTCGCACCCGCAGTTCGAGAAGTGAGGCGCGCCTGGAGCGGCCGCGTCGACCGCCGATGAACGGTTAAGTTTCCATTGATACTCGAAAGATGTCAGCACCAGCTAGCACA
+
2455===BBQFFF?:3.-.//-0046>??@PEEEEEEVZZVSSSSSPPFEBFEKKTKKKKJJJJJSSSSSSSSSSSTTeeZ\WWWZZZ\eeeeeSSSSQZMMLLLPSSSLLDLEE9921AGLL733--,99FFDLLLLFFFAG444GGZZUULHHD9977<GGHHLLHD=4***4=Meeeeeeeeeeeeeeeeeee_______eeeeeeeeeeeeeeeeeeeeeeeeeeeeeeeeeeeeeeeeeeee_eeeeeeeeeeeeeeeeeee________eeeeeeeeeeeeeeeeeeeeeeeeeeeeeeZZZZZZZZZZZZ\eeeeeeeeeeeeeZZZZZZZZZZZZeeeeeeeeeeeeeeeeeeeeeeeeeeeeZZWZWZZZSSSZZZZSZZZZZZZZZZeeZZZZZZZZZZZZZeeeeeeeee\ZZZZZWZZeeeeeeeeWWWWQQQSZ\\\\\QQQ\\\\\QQQPPPPMMFA@@@FJPJPPPFFQKKK\MMHFHF?<??BHPPPQl{{{ptvuhb]\[eboxqllfc\i[\Vffquqqmbbb``_e_hjoombaTRT[SWVVXZ@B566?Hffha^f`]WchpcXfWY^_RQTGJY```SSUNRRWXcff\X]^_XSZSU]_omTOGDFLPP[miac\Y]as{lgc`[VVXMMQ`feddgaNB@AHIJZahbe^`^YX^^jik`_QQ\\ZSSSSSZ\QQQQQQQKKEEELLWZZZZZWWZ\\ZWWWWWZeeeeeeeeeeeeeSSSSSeeeeeeeeeeee\ZZQQQZZeeeeeeeee\\ZZZ\\eee\\\\\\\\\\ZZeeeeeeeeZ\ZZZ\\\eeeeeeeeeeeeZZZZZZZeeeZeeeeeeeee\\\\___eeeeeeeeeeeeeeeeeeeeeeee_______ee_______eee_______eeeeeeee_______eeeeeeeeeeeeeeeeeeeeeeeeeeeeeeeeeeeeeeeeee_eeeee_eeeeeeeeeeeeeeeeeeeeeeeeeeeeeeee_eCC112A111=<A145<;333A9BH@99BBDLHHHHHHH<<;DDD=99999BBLLZHHBBA9900066=AA==ADDLDDDG<55AGLFFDDA=0--4<960//9=?DAA00/99????8DBKKD::E;5/35AAQKZZSTTTeQeeeeeeeSSPLLLLIIIIKSZVVVPLKKLLF?====A?99;==?84
@PL1_15-pvx 15-pvx
CTAGATGCAGAAACCATCCCGTCCATTGCCGATCTCAAGCCACTCTCCGTTGAACGGTTAAGTTTCCATTGATACTCGAAAGAGGTCAGCACCAGCTAGCATCGATGACTACAAAGACGATGACGACTAGGAGGGGGTAGTTGGGTCAGCGAGCGAGACTTCCAAAATGGATGTTGTAGTCGATAAGGTCAGCAAACTGTATGAACACTCTGTGCTGTCCAAGCGTACGCGATATGTCCACTCAGAAATGAGTTCAAGCAAGGGAAACAAACTTGTGAAAGAGTTGAAAATTCGTGTGACGCCTGTGGACGCAGTTCCATTCACCGGTGGAAGTCCGACTCCAGTTGAAGAATTTGAGTGGATAAAGGGCCGTACCGAGGAGCAGCAGAGTGGACGTTATCGTGATTACGTGGAAGCCAACATTGGCGATGTGTTGAGGAACAACAAACTTTGCGTGTTTAGTGTGGAAAAAGGTGCAAACATCCTCTCCGTTGAAGTCCCTGGTTGCGATGTTGATCTTGCTGGTCGCACGGATATGATCGTGCTGAGTGCTATAGTCCAAAAGTTTCCGCATTACTTACCCCATTTGCCTGGAGTGAAATGTTGATCGAAGTGAAAGGGAGGTGAAATCAGCATCCGAGTTCCAGGCTTTGTCGGAATTGATTGCAATGGATTTCATCGTCGACGAATCAGTGATGGCACTGCTCACGAACTTGACAAACCATTGGGAATTTTTATGGGTCTCCAACAAGAGCAACAACCGTCCCATCATAGCGACTACGACCTTAACCACGCCAGGTGAAGCATTTGAGGTGATTAGGACGCTACTTGCGCAGTCATCAACGGCGGATGCCGATATTATGCTTCCATGCTTGGCAGAACCCGTGGAGCGACGGAAGTTAAACCAGATGCTGCCGTTTATTGGCGAAGCTAGTGGAGATGGGATTCGTGAGAGCATCGAACGATACTATGACATCGCCAGCTGCTTGGGCCCCGACTTTGCCATGGCGCGAGCTGCGGCTAGACAAGTCACTCGATCTATTCCCACGTTGAGTTATTTCACTCCGGCGCGCCGGTGGTCGCACCCGCAGTTCGAGAACTGAGGCGCGCCTGGAGCGGCCGCGTCGACCGCCGATGAACGGTTAAGTTTCCATTGATACTCGAAAGATGTCAGCACCAGCTAGCACA
+
2455===BBQBBB<70///-++++014626BBEESSSVVZVVVSSSPPFFFFIKKTPPKJJJJJJPSPQSSSSSSSeeeeQQFFFQQeeeeeeeSSSSQZEB=;;AAFFD?;AAA00,,-9;9----.-11222AJ=A===<A555EGZZAA<85500--0?4=9843/1-)))08Meeeeeeeeeeeeeeeeeeeeeeeeeeeeeeee_____eeeeeeeeeeeeeeeeeeeeeeeeeee__eeeeeeeeeeeeeeeeeeeeeeee_______eee_____eeeeeeeeeeeeeeeeeeeeeeeeeZZZZZZZZZZZZ\eeeeeeeeeeeeeZZ\\\ZZZZZZZeeeeeeeeeeeeeeeeeeeeeeeeeeeZZZSSSSSSSSZZZZLLPZZZZeeee\\\ZeeeeeeeeeeeeeeeeeeeeeWWWWWWWWZ\\ZeeeSVSSSV\\\\\ZSSSSSZSSSQOOOJLLMJJFA@@@FHMP\\\\QQQ\\\\\QQ\ZZZZQQQQQWWWQQWWWWWWSSQWWZ\eeeWWWWCJ555JASQSSPPKKQ\\ZZQQQQ\\PX[]]E?C?GDKUYYkzroohjf_?=94CKL_YWOI==@<;DIBCOYbZXPRURVSSNHNG@>EAHI]faWZXVYBBHHFFFLFC7===?::977A@???FBFHHOPMLJCCJFHHJFFFFFF3-)++61?FFFHHFFFIL\LJFFJLCC==AFFQQ\\\QQKLLLLLQQQQQQZZZZZZZ\e\\JFFKKPQQWZZeeeeeeZZZZZZZWZZZZZPZPZZZZZ\\\\\eeeZZZZZZZZWWWZZZZZZZZe\\\\eeeeeeeeeee\\ZZZZZZZLLH\\ZZZZZeZ\\\ZZZ\\\\\\\ZZ\\\\\\ZeeeeZeeZZ____________eMMDDD\\___ee________eeeeeeeeeeeeeeeeeeeeeeeeee________e____________e_ee____eeeeeeeee________ee_____eeeeeeeeeeeeeeeeCC9903.--633...79///3113///335<577BBAA///731///33445C<L=7541,++)))*044///99ABA=;3--0;<554549-,,0931,,,.4A=99--,3/3643-45995//84.+++00AAPPQSSSeQeSSTTeeeSQQPLK>?>>>FKVVVVLLLLLFEDD=====@@==552
@PL1_9-pvx 9-pvx
CTAGATGCAGAAACCATACGGGCCATTGCCGATCTCAAGCCACTCTCCGTTGAACGGTTAAGTTTCCATTGATACTCGAAAGAGGTCAGCACCAGCTAGCATCGATGACTACAAAGACGATGACGACTAGGAGGGGGTAGTTGGGTCAGCGAGCGTGACTGTCAAAATGGATGTTGTAGTCGATAAGGTCAGCAAACTGTATGAACACTCTGTGCTGTCCAAGCGTACGCGATATGTCCACTCAGAAATGAGTTCAAGCAAGGGAAACAAACTTGTGAAAGAGTTGAAAATTCGTGTGACGCCTGTGGACGCAGTTCCATTCACCGGTGGAAGTCCGACTCCAGTTGAAGAATTTGAGTGGATAAAGGGCCGTACCGAGGAGCAGCAGAGTGGACGTTATCGTGATTACGTGGAAGCCAACATTGGCGATGTGTTGAGGAACAACAAACTTTGCGTGTTTAGTGTGGAAAAAGGTGCAAACATCCTCTCCGTTGAAGTCCCTGGTTGCGATGTTGATCTTGCTGGTCGCACGGATATGATCGTGCTGAGTGCTATAGTCCAAAAGTTTCCGCATTACTTACCCCATTTGCCTGGAGTGAAAATGTTGATCGAAGTGAAAAGGGAGGTGAAAACAGCATCCGAGTTCCAGGCTTTGTCGGAATTGATTGCAATGGATTTCATCGTCGACGAATCAGTGATGGCACTGCTCACGAACTTGACAAACCATTGGGAATTTTTATGGGTCTCCAACAAGAGCAACAACCGTCCCATCATAGCGACTACGACCTTAACCACGCCAGGTGAAGCATTTGGGGTGATTAGGACGCTACTTGCGCAGTCATCAACGGCGGATGCCGATATTATGCTTCCATGCTTGGCAGAACCCGTGAAGCGACGGAAGTTAAACCAGATGCTGCCGTTTATTGGCGAAGCTAGTGGAGATGGGATTCGTGAGAGCATCGAACGATACTATGACATCGCCAGCTGCTTGGGCCCCGACATTGCCATGGCGCGAGCTGCGGCTAGACAAGTCACTCGATCTATTCTCACGTTGAGTTATTTCACTCTGGCGCGCCGGTGGTCGCACCCGCAGTTCGAGAACTGAGGCGCGCCTGGAGCGGCCGCGTCGACCGCCGATGAACGGTTAAGTTTCCATTGAGACTCGAAAGATGTCAGCACCAGCTAGCACA
+
248:===BBVEGGC>1+++++,8=;8;5;AQSeVVeeeeeTTTPQQQQIIOOOSSSSSSSSSSSSSSSSSSeSSTTTTeeZZLFFZZeeeeeeeSSSSQL??:9:ABAA:77:44--,,-464-..../03225==9987789888CCHH==40++++)('+)+0-65540--+0:CZZZ\ZZZZVVVVeeeeeeeVVSSSZ\eeeeeeeTTTTTeeeeeeeeeeeeeeeeeeeeeeeeeeeeeeeeeeeeeeeeeeeeeeeeeeeee\\\\\\ZeeeeeeeeeeeeeeeeeeeeeeZZZZZZZZZZZZZZZ\\\\\\eeeeeeeeeTTSSSTeeeZZZZZZZZeeeeeTTSSSSeeeeeeeeeeeeeeeeZZZZZZZeeeeeeeeZZZWWWWWeeeeeeeZTLPPPWeeeSSVVSSSSSZZVPPPPZ\\\\\SKJHHFA@FFF\\\\\\\\ZZZZZZ\\\SSSSKJHMA;9=??L\SSSSVS\\\\\\HF@WQSV^]^a^YZccKo\\aa\V[dd]bg\QMNLPT`o]YTOY]edonzr{q{pzZe]bbgk{pcbff^^vrrrvmdmmqppi__ff_`hf`fbh[]dhljtXSUOOObhifhffjhl{qjg]ddlhV[XXgjgc[jmmh][dkuuohkcfkjccTQRNNYYPKTWWLJNOQS_os\bfphgY\]XSH^\ccbg]QQQQZZZZZZ\\ZZSSSSQQKLQZZ\\eeeeeeeeeeeeZZeeeeeeeeeeeee\ZZZZZZeeeeeeeeeeeeee\\ZZZZZeeeeeeeeeZZZZZeeeeeeeeeeeeeeeeeeeeeeeee\\\\\UZZ\\eeeeeeeeeeeeeeeeeeeeZeeeeeZZZZZZ\\eeeeeeeeeeeeeeeeeeeeeeeeeeeeeeeeeeeeeeeeeeeeeeeeeeee___eeeeeeeeeeeeeeeeeeeeeeeeeeeeeeeeeeeeeeeeeeeeeeeeeeeeeeeeeeeeeeeeeeZZZZZZZeeeeeeeeeeeeeeeeeeeMMGL?G9913.--333---344414404.,-30599====66---331---11022<<E74540++))))*.01.//55:::890--379554446-,,.32....14=966,,,3/0221-2597733843,-,00?<CLKKKKSESKGGEVMBBBB?4.)))+.8FFFHM@====ADC======@B@=752
@PL1_44-pvx 44-pvx
CTAGATGCAGAAACCATAAGGGCCATTGCCGATCTCAAGCCACTCTCCGTTGAACGGTTAAGTTTCCATTGATACTCGAAAGAGGTCAGCACCAGCTAGCATCGATGACTACAAAGACGATGACGACAAGGAGGGGGTAGTTGGCTCAGCGAGAGAGACTTCCAAAATGGATTTTGTAGTCGATAAGGTCAGCAAACTGTATGAACACTCTGTGCTGTCCAAGCGTACGCGATATGTCCACTCAGAAATGAGTTCAAGCAAGGGAAACAAACTTGTGAAAGAGTTGAAAATTCGTGTGACGCCTGTGGACGCAGTTCCATTCACCGGTGGAAGTCCGACTCCAGTTGAAGAATTTGAGTGGATAAAGGGCCGTACCGAGGAGCAGCAGAGTGGACGTTATCGTGATTACGTGGAAGCCAACATTGGCGATGTGTTGAGGAACAACAAACTTTGCGTGTTTAGTGTGGAAAAAGGTGCAAACATCCTCTCCGTTGAAGTCCCTGGTTGCGATGTTGATCTTGCTGGTCGCACGGATATGATCGTGCTGAGTGCTATAGTCCAAAAGTTTCCGCATTACTTACCCCATTTGCCTGGAGTGAAAATGTTGATCGAAGTGAAAAGGGAGGTGAAATCAGCATCCGAGTTCCAGGCTTTGTCGGAATTGATTGCAATGGATTTCATCGTCGACGAATCAGTGATGGCACTGCTCACGAACTTGACAAACCATTGGGAATTTTTATGGGTCTCCAACAAGAGCAACAACCGTCCCATCATAGCGACTACGACCTTAACCACGCCAGGTGAAGCATTTGAGGTGATTAGGACGCTACTTGCGCAGTCATCAACGGCGGATGCCGATATTATGCTTCCATGCTTGGCAGAACCCGTGAAGCGACGGAAGTTAAACCAGATGCTGCCGTTTATTGGCGAAGCTAGTGGAGATGGGATTCGTGAGAGCATCGAACGATACTATGACATCGCCAGCTGCTTGGGCCCCGACTTTGACATGGCGCGAGCTGTGGCTAGACAAGTCACTCGATCTATTCCCACGTTGAGTTATTTCAGTCCGGCGCGCCGGTGGTCGCACCCGCAGTTCGAGAAGTGAGGCGCGCCTGGAGCGGCCGCGTCGACCGCCGATGAACGGTTAAGTTTCCATTGATACTCGAAAGATGTCAGCACCAGCTAGCACAA
+
278:=@@BBPEGGSSVVQQQSSSSSLPLLTPPPPPPSeeeTeeTTTSSQQQQSTTTSSSQQQQQQSSSeeeeeeeeeeeeeeeeeeeeeeeeeeSSSSSeeeeeZZSSSSSSZZZUUUUZZZUULLLUJZZZZZZZeeeeZZZZZZZZZZZZZZZZZZZZZZZZZZ\ZZZZUUL_Meeeeeeeeeeeeeeeeeeeeeeeeeeeeeeeeee_____eeeeeeeeeeeeeeeeeeeeeeeeee___eeeeeeeeeeeeeeeeeeee_______eeeeeeeeeeeeeeeeeeeeeeeeeeeeeZZZZZZZZZZZZZZZZZZZ\ZZZZZeeeeeeZZZZZZZZZZUUZZeeeeeeeeeeeeeeeeeeeeeeZZWWZZWWWZZSSSSSWQPPZZZZZZZeeeee\\ZZZeZZZWWZ\eeZWWZZZWWWZZZWWWWeeeeeee\SVSSSSZZZ\\ZZZZZS\\SSSPPMMMJJM\JFF@@F\\MJJMHHJKFFHZZo^ZYXCX[Xj[WUMTTapxn{kbF^YY`niszuurroxfcaY`fjisutosqqhx_gcebfbulrrqjeisjeRXKORQRqqiddggeTSSOOJ\fkkrjajZY_ie]X__acjkoqqqha\[Y[WQQQZQiedd__gacgisjssnceY[ZXFFFJMJJLH@@DCCFHAFLJPP\\SQQQQQQQZ\\QQQPLLKKQQQQQSSSZ\\\\ZeeeZZQQWWWZ\\\\\ZZZ\\eeeeee\\\\eeeeeeee\ZSSSSSSZeeZZZZZZZe\eZZZZZZZeeeeeee\\ZZWZZZZeeeeeeeeeeeeeeeeeeeeeee\\ZZZZZeeeeeeeeeeeeeeeeZZZZ___eeeeeeeeeeeeeeeee___eeeeeeeeeeeeeeeeeeeeeeeeeeeeeeeeeeeeeeeeee_______eeeeeeeeeeeeeeeeeeeeeeeeeee_______eeeeeee__eeeeeeeeeeeeeeeeeeeeeeeeeeeeeeeeeeeeeeeeeeeeeeeeeeeeeMLBBBLLHHLL_UUUU_UUUZZZZPPUZZZZZZZZZZZUUUZZZUOOZZJZZZZZZZZZZZZDDDLLUZUUUUUZZZZZZZUJSSSSSSSSKFDDKKSEDDDSSSSZ\WQQQPKQQJJWWZZZZZSJJJJJZZZZZZTTTTeQeSSSSSSSeePPSPKKKKKSVVVVVSLIFFFEEEEEA=;;;==7540
@PL1_66-pvx 66-pvx
CTAGATGCAGAAACCATACGGGCCATTGCCGATCTCAAGCCACTCTCCGTTGAACGGTTAAGTTTCCATTGATACTCGAAAGAGGTCAGCACCAGCTAGCATCGATGACTACAAAGACGATGACGACTAGGAGGGGGTAGTTGGCTCAGCGAGCGAGACTTCCAAAATGGATTTTGTAGTCGATAGGGTCAGCAAACTGTATGAACACTCTGTGCTGTCCAAGCGTACGCGATATGTCCACTCAGAAATGAGTTCAAGCAAGGGAAACAAACTTGTGAAAGAGTTGAAAATTCGTGTGACGCCTGTGGACGCAGTTCCATTCACCGGTGGAAGTCCGACTCCAGTTGAAGAATTTGAGTGGATAAAGGGCCGTACCGAGGAGCAGCAGAGTGGACGTTATCGTGATTACGTGGAAGCCAACATTGGCGATGTGTTGAGGAACAACAAACTTTGCGTGTTTAGTGTGGAAAAAGGTGCAAACATCCTCTCCGTTGAAGTCCCTGGTTGCGATGTTGATCTTGCTGGTCGCACGGATATGATCGTGCTGAGTGCTATAGTCCAAAAGTTTCCGCATTACTTACCCCATTTGCCTGGAGTGAAAATGTTGATCGAAGTGAAAAGGGAGGTGAAATCAGCATCCGAGTTCCAGGCTTTGTCGGAATTGATTGCAATGGATTTCATCGTCGACGAATCAGTGATGGCACTGCTCACGAACTTGACAAACCATTGGGAATTTTTATGGGTCTCCAACAAGAGCAACAACCGTCCCATCATAGCGACTACGACCTTAACCACGCCAGGTGAAGCATTTGAGGTGATTAGGACGCTACTTGCGCAGTCATCAACGGCGGATGCCGATATTATGCTTCCATGCTTGGCAGAACCCGTGAAGCGACGGAAGTTAAACCAGATGCTGCCGTTTATTGGCGAAGCTAGTGGAGATGGGATTCGTGAGAGCATCGAACAATACTATGACATCGCCAGCTGCTTGGGCCCCGACTTTGCCATGGCGCGAGCTGTGGCTAGACAAGTCACTCGATCTATTCCCACGTTGAGTTATTTCACTCCGGCGCGCCGGTGGTCGCACCCGCAGTTCGAGAAGTGAGGCGCGCCTGGAGCGGCCGCGTCGACCGCCGATGAACGGTTAAGTTTCCATTGATACTCGAAAGATGTCAGCACCAGCTAGCACAA
+
47>?@FHSSSJFFF>4++**-0=FFFFFJPPGGKKKSZZ\VSSSSSPPKKKKKPPPKKLLLLSSSSSSSSSSSeeeeeeeZ\ZZZZZZZeeeeSSSSSSZQSQSSSSSSLLFLLLAA<9AEGE;69./.==JJGUUUUUUULMBB=MM\\ZZZUUNHLHHHLLUUZZZUGG881G=ZZZZeeeeeeeeeeeeeeee_______ee___ee_____ee_eeeeeeeeeeeeeeeeeeeeeeeeeeeee_______eeeeeeeeeeeee\\\\\ZZZeeeeeeeeeeeeeeeeeeeeeZZZZZeeeeZZZZZZZZZZZZeeeeeeeeeeeeeeZZZZZZZZZZZZZZZeeeeeeZeeeeeeeeeeeeeeeeeeZZZZZZZSPPLLZQeZZHOOWWWWWWZeeeeLPLLLQZ\\\ZZQQQZ\\ZVVPPPPPQQQQPPKJHHHHCHJJPP\\\\\\QQQ\\\\\\PPJJFJMMLHFFFJLMJFFJHHLPSPPHHH@@A?;AEHHHHFFFJMJJJJJFEHFHDEEMLJFJLLPEFDEEAEEHHOOQQQQLCZQ_XddllihjaG=;554CLSPQX\`h^dh__eZ\^bW^`dbaWSRKHTPFDKOKPXa]jfkpWQMJTCA444>CY\\SMSX^Y`b`SW\aXc\YVQJPIADAFJHA=DBC:<:>>@JJFCHGCAHHJJ>>>AA====CFHFG>>AFFJ\\MMFFJJCE===CCJLJJMJFMM\\PPMLLFFJ\JPPSSS\\\\ZZZQZZ\ZVVQQQQZZZZ\\ZZQQQZZZZSSSSPQQQQOOOJJMHFFHMMMJJMMMPPSSSSSV\\\PHHHP\\\\\\\\\ZeZZZZWWWWWWeee\eeeeSVZZZZZ\\eee\\\\\\\eeeeeZZZZZZZ\Z\\\\ZZZZZZZZZZZZZZ\\\\e\ZZZZZZZZeeeee\\ZZZ\\eeeeeeeeeeeeeeeeeeeeZZZZZZZeeeeeeeee\ZZZZZZZZZZ__eeeeeeeeeeeeeeeeeeeeeeeeeeeeeeeee_CC0029/.,914,-3CC555DDHL@99BBDLHHHHLLLDD>DDD=BBHHBBBLLZHHDDA0/)))/0=AAAADLLUUULLE87ALLLLFFAG3//<?E942/9=EJLL844???A??;DDKKHDDI??677AAQKZZTTTTeQeeeeeeeTSPPLSQKIIIIPVVVQPPLEFFFEEEEEA=;;;==754/
@PL1_27-pvx 27-pvx
CTAGATGCAGAAACCATACGGGCCATTGCCGATCTCAAGCCACTCTCCGTTGAACGGTTAAGTTTCCATTGATACTCGAAAGAGGTCAGCACCAGCTAGCATCGATGACTACAAAGACGATGACGACTAGGAGGGGGTAGTTGGCTCAGCGAGCGAGACTTCCAAAATGGATGTTGTAGTCGATAAGGTCAGCAAACTGTATGAACACTCTGTGCTGTCCAAGCGTACGCGATATGTCCACTCAGAAATGAGTTCAAGCAAGGGAAACAAACTTGTGAAAGAGTTGAAAATTCGTGTGACGCCTGTGGACGCAGTTCCATTCACCGGTGGAAGTCCGACTCCAGTTGAAGAATTTGAGTGGATAAAGGGCCGTACCGAGGAGCAGCAGAGTGGACGTTATCGTGATTACGTGGAAGCCAACATTGGCGATGTGTTGAGGAACAACAAACTTTGCGTGTTTAGTGTGGAAAAAGGTGCAAACATCCTCTCCGTTGAAGTCCCTGGTTGCGATGTTGATCTTGCTGGTCGCACGGATATGATCGTGCTGAGTGCTATAGTCCAAAAGTTTCCGCATTACTTACCCCATTTGCCTGGAGTGAAAATGTTGATCGAAGTGAAAAGGGAGGTGAAATCAGCATCCGAGTTCCAGGCTTTGTCGGAATTGATTGCAATGGATTTCATCGTCGACGAATCAGTGATGGCACTGCTCACGAACTTGACAAACCATTGGGAATTTTTATGGGTCTCCAACAAGAGCAACAACCGTCCCATCATAGCGACTACGACCTTAACCACGTCAGGTGAAGCATTTGAGGTGATTAGGACGCTACTTGCGCAGTCATCAACGGCGGATGCCGATATTATGCTTCCATGCTTGGCAGAACCCGTGAAGCGACGGAAGTTAAACCAGATGCTGCCGTTTATTGGCGTAGCTAGTGGAGATGGGATTCGTGAGAGCATCGAACGATACTATGACATCGCCAGCTGCTTGGGCCCCGACTTTGCCATGGCGCGAGCTGTGGCTAGACAAGTCACTCGATCTATTCCCACGTTGAGTTATTTCAGTCCGGCGCGCCGGTGGTCGCACCCGCAGTTCGAGAAGTGAGGCGCGCCTGGAGCGGCCGCGTCGACCGCCGATGAACGGTTAAGTTTCCATTGATACTCGAAAGATGTCAGCACCAGCTAGCACAA
+
44<?@FHSSSFFFFF60))).4FFFBBBBEEEEGGEFVZ\VSSSSSSSPPPPeeSSKKLKJJLLQTSSeeTTSSSSTTeeZZQQQZZeeeeeeeSSSSQZPPPLLPSSSLLDKELAA55<ELL934.//=?FFFUUUUUUUGG555GJZZUZLKDDAE557G=NNULUU:4)))48ZZeeeeeeeeeeeeeeeeee__eeeeeeeeeeee_____eeeeeeeeeeeeeeeeeeeeeeeeeee______eeeeeeeeeeeeeeeeeee________eeeeeeeeeeeeeeeeeeeeeeeee____e_________eee_______eeeeeeeeeeeeeee____eeeeeeeeeeeeeeeeeeeeeeeeee__________________UUZZZZeeeeeeeeeeeeeeeeeeeeeeeeeeeeeeeeeeeeeeeeeeeeeeeeeeeeeeeeeeeeeeeeeeeeeZ\\e\\\ZZZZeeeeeeeeeeeZZZZZZZZZZZZZWZZZZZeeee\\q{zZtnlz{tuw{zyw{{{{{ytw{{{{{{{{{{zz{x{{{{{{{{{xwtehlma_QQVV[v{voosie[\TYR`ahqjf\\c^^nsssoqvormeaj{hYXYVXask^][^mnke_dddffge_jjsrndfddYUAJMHHHHFFJJJJLJMJJM\\\\\\QQQQZZZZQQKKKKPP\\\ZZeeeeeeeeeeeeQQPPQSSZZZ\\eeeeeeeeeeeeeeeeeeeeeeeeeeZZZZZeeeeeeeeeeeeeeZ\ZZZeeeeeeeeeeeeeeeeeeeeeeeeeeeeeeeeeeeee\\\\\\UUU\\eeeeeeeeeeeeeeeeeeeeeee_eeeee______eeeeeeeeeeeeeeeeeeeeeeeeeeeeee_eeeeeeeeeeeeeeeeee_________eeeeeeeeeeeeeeeeeeeeeeeeeeeeeeee__eeeeeeeeeeeeeeeeeeeeeeeeeeeeeee_______ee_____eeeeeeeeeeeeee__BB333C311?;C244;<222CCHL@@@BBDLHNLLLLL==<DDH===CCBBBLLZCCB:96A00088>BGBBBKLLKLLLA88ALLLFDDA=0--9?=9000AALLAJ10.977?=E8ABJJDDDE?957=AAQKPZQQQTeQeeeeeeeeeeLSOKEEEIKQZVVVVPLLLLLKKEEAADBBB?=:540
@PL1_49-pvx 49-pvx
CTAGATGCAGAAACCATACCGGCCATTGCCGATCTCAAGCCACTCTCCGTTGAACGGTTAAGTTTCCATTGATACTCGAAAGAGGTCAGCACCAGCTAGCATCGATGACTACAAAGACGATGACGACTAGGAGGGGGTAGTTGGGTCAGCGAGCGAGACTTCCAAAATGGATGTTGTAGTCGATAAGGTCAGCAAACTGTATGAACACTCTGTGCTGTCCAAGCGTACGCGATATGTCCACTCAGAAATGAGTTCAAGCAAGGGAAACAAACTTGTGAAAGAGTTGAAAATTCGTGTGACGCCTGTGGACGCAGTTCCATTCACCGGTGGAAGTCCGACTCCAGTTGAAGAATTTGAGTGGATAAAGGGCCGTACCGAGGAGCAGCAGAGTGGACGTTATCGTGATTACGTGGAAGCCAACATTGGCGATGTGTTGAGGAACAACAAACTTTGCGTGTTTAGTGTGGAAAAAGGTGCAAACATCCTCTCCGTTGAAGTCCCTGGTTGCGATGTTGATCTTGCTGGTCGCACGGATATGATCGTGCTGAGTGCTATAGTCCAAAAGTTTCCGCATTACTTACCCCATTTGCCTGGAGTGAAAATGTTGATCGAAGTGAAAAGGGAGGTGAAATCAGCATCCGAGTTCCAGGCTTTGTCGGAATTGATTGCAATGGATTTCATCGTCGACGAATCAGTGATGGCACTGCTCACGAACTTGACAAACCATTGGGAATTTTTATGGGTCTCCAACAAGAGCAACAACCGTCCCATCATAGCGACTACGACCTTAACCACGCCAGGTGAAGCATTTGAGGTGATTAGGACGCTACTTGCGCAGTCATCAACGGCGGATGCCGATATTATGCTTCCATGCTTGGCAGAACCCGTGAAGCGACGGAAGTTAAACCAGATGCTGCCGTTTATTGGCGAAGCTAGTGGAGATGGGATTCGTGAGAGCATCGAACGATACTATGACATCGCCAGCTGCTTGGGCCCCGACTTTGCCATGGCGCGAGCTGCGGCTAGACAAGTCACTCGATGTATCCTCACGTTGAGTTATTTCATCTCTGGCGCGCCGGTGGTCGCACCCGCAGTTCGAGAAGTGAGGCGCCCCTGGAGCGGCCGCGTCGACCGCCGATGAACGGTTAAGTTTCCATTGATACTCGAAAGATGTCAGCACCAGCTAGCACA
+
278:=@@FJQJFFF>0))'')/1?FBBBBEPVGKKKLVVZVSSSSSPPKKKKKPPPKKLLLLSSTVeSSTTSSeeeeeeeZ\LFFZZeeeeeeeTSSSQZEB:::?EFF==:83300--0774----0236558==?=DAA9=555AAHH==7422-4--060??===870***46EVVVZSZZVVVZZZ\eeeeeeeeeeeeeeeeeeSSSSSSeeeeeeeeeeeeeeeeeeeeeeeeeeeeeeeeeeeeeeeeeeeeeeeeeeeeeeeeeeeeeeeeeeeeeeeeeeeeeeeeeeeeeeeeeeeeeeeZZZZeeeeeeeeeeeeeeeeeeeZZZZZZZZ\\\ZeeeeeeeeeeeeeeeeeeeeeeeeeeZZZZZZZeeeeeeeeeZZZZZZeeeeeeeeeeeeeeeeeeeeeeeeeeeeeeeeeeeeeeeeeeeeeeeeeee\\\\\ZVVSSVZ\\\\\\\SSSSP\FFFAAFM\\\\\SS\\SSSSKJHHHEESY[_[ddd`baakuni``bdgimrxwsssxu{rkhaejmmqrtq{q{grhqq{{{{{{{{{saaYTSZ^NNNTTs{vsovvkkqkkiZ]PQQ_Wfoeeoqqa[SQVcckkqqvvoccmrkaddfizyjccb`__`eszzvnjibmmma]]WZU[ehaaeetZa]_\\jmi\[aHcgixz\rrrepnjl\iecZS\]]b_rrz{ewwwkgaccccrxtyp\qtjjly{{eeeeeeeeeeeeeee\ZZZPZZeeeeeeeeeeeeeZZZZZ\\\eeeeeeeeeeeeeeeeeeeeeeeeeeeeeeeeeeeeeeeeeeeeeeeeeeeeeeeeeeeeeeeeeeeeeZeeeeeeeeeeeeeeee______eeeeeeeeeeeeeeeeeeeeeeeeeeeeeeeeeeeeeeeeeeeeeeeeeeeeeeeeeeeeeeeeeeeeeeeeeeeeeeeeeeeeeeeeeeeeeeeeeeeeeeeeeeeeeeeeeeeeeeeee_____eeeeeeeeeeeeeeeeCC9900---0..,,-37/--0013/--002947/6866..+0--.,,11455AAL:5854,-.*))**+00./299A>@<93--3;;997749-,,1940...16AAAC34-335883-0399==?E93,,,14IEPQQQTTeQSSSSSSSSeeePQKIEEEIKVVVVVPFFFFFD==9===999=<810
@PL1_36-pvx 36-pvx
CTAGATGCAGAAACCATAAGGGCCATTGCCGATCTCAAGCCACTCTCCGTTGAACGGTTAAGTTTCCATTGATACTCGAAAGAGGTCAGCACCAGCTAGCATCGATGACTACAAAGACGATGACGACAAGGAGGGGGTAGTTGGCTCAGCGAGCGAGACTTCCAAAATGGATTTTGTAGTCGATAAGGTCAGCAAACTGTATGAACACTCTGTGCTGTCCAAGCGTACGCGATATGTCCACTCAGAAATGAGTTCAAGCAAGGGAAACAAACTTGTGAAAGAGTTGAAAATTCGTGTGACGCCTGTGGACGCAGTTCCATTCACCGGTGGAAGTCCGACTCCAGTTGAAGAATTTGAGTGGATAAAGGGCCGTACCGAGGAGCAGCAGAGTGGACGTTATCGTGATTACGTGGAAGCCAACATTGGCGATGTGTTGAGGAACAACAAACTTTGCGTGTTTAGTGTGGAAAAAGGTGCAAACATCCTCTCCGTTGAAGTCCCTGGTTGCGATGTTGTTCTTGCTGGTCGCACGGATATGATCGTGCTGAGTGCTATAGTCCAAAAGTTTCCGCATTACTTACCCCATTTGCCTGGAGTGAAAATGTTGATCGAAGTGAAAAGGGAGGTGAAATCAGCATCCGAGTTCCAGGCTTTGTCGGAATTGATTGCAATGGATTTCATCGTCGACGAATCAGTGATGGCACTGCTCACGAACTTGACAAACCATTGGGAATTTTTATGGGTCTCCAACAAGAGCAACAACCGTCCCATCATAGCGACTACGACCTTAACCACGCCAGGTGAAGCATTTGAGGTGATTAGGACGCTACTTGCGCAGTCATCAACGGCGGATGCCGATATTATGCTTCCATGCTTGGCAGAACCCGTGAAGCGACGGAAGTTAAACCAGATGCTGCCGTTTATTGGCGAAGCTAGTGGAGATGGGATTCGTGAGAGCATCGAACGATACTATGACATCGCCAGCTGCTTGGGCCCCGACTTTGACATGGCGCGAGCTGTGGCTAGACAAGTCACTCGATCTATTCCCACGTTGAGTTATTTCAGTCCGGCGCGCCGGTGGTCGCACCCGCAGTTCGAGAAGTGAGGCGCGCCTGGAGCGGCCGCGTCGACCGCCGATGAACGGTTAAGTTTCCATTGATACTCGAAAGATGTCAGCACCAGCTAGCACAA
+
2469=@@JJVVVVVHA9455AALQKFKIIPVePTPLLeeeeTTTTTTTQQQQSTTTSSSQQQQQQSSSSTTSSeeeeeeeeeeeeeeeeeeeeeSSTTTeeeeeeeSQQOOOSZZUUUUZZZUULZLUUZZZZZZZeeeeeZZZZZZZeeeZeZZZZZZZZZZeeeZZZZZNNLMMeeeeeeeeeeeeeeeMMDBBLLeeeeeeeeeeee_____eeeeeeeeeeeeeeeeeeeeeeeeee_eeeeeeeeeeeeeeeeeeeeeeeeee_______eeeeeeeeeeeeeeeeeeeeeeeeeeeeeeeeeeeeeeeeeeeeeeeeeeeeeeeeeZZZZZZZZZZWZZeeeeeeeeeeeeeeeeeeeeeeeee\ZZZZWZZSSSSSZ\ZZZZZZZZeeeeeeeeeeeeZZZZZZZeeZZWZZ\ZSVVSQWZ\\\\\ZWeeSSVSZZZ\\\\\\\\ZZSVSSSPPJHHHHHH\JFFFFJQ\\\\\SS\\\\PJHHFHHFCJLPPPPSJJP[ZZvqlT<D5FP?t{c^d__^ukggYZ`llot{x{sshv`llqmllxhmla`TBIPYDFLQQQQcfuadjmdemjmqqsjlnoeal_]jlnmlifijsdjokmkfcdjn_\][]`fefR>AHHCCGHJJIIIJJHJJFHHJMJJMLJFJLPEHFHEFM\\\PSSQQQQQZZZ\\ZLLLLQQZZZZeeeeeeeeeeeeZQQQWWWeeee\\\\\\\eeeeeeeeeeeeeeeeeeeeZZZZZZZee\\\\\\\eeeZZZZZZZeeeeeee\\\ZZZZeeeeeeeeeeeeeeeeeeeeeeeee\\ZZZZZeeeeeeeeeeeeeeeeeeeee\__eeeeeeeee__e___________eeeeeeeeeeeeeeeeeeeeeeeeeeeeeeeeeeeeeeeeee____eeeeeeeeeeeeeeeeeeeeeeeeeeeeeeeeeeeeeeeeeeeeeeeeeeeeeeeeeeeeeeeeee_____eeeeeeeeeeeeeeeeeeeeeeeeLL@@@LLHHLLUNUU__NNNZZZZPPUZZZZZZZZZZZUUUZZUUUUZZUUUZZZZZZZZZFDDDLLUUUUUUUUZZZZZUUGOSSSUUUSLLDDKKSOFFFSSSSZZWQQQPKQQJJPWZQPPPSJJJJJPPZZeeTTTTeQeeeeeeeeeeeeWWLLLLPVZVVVPLLPSVKEEA=====BBBB?870
@PL1_81-pvx 81-pvx
CTAGATGCAGAAACCATAAGGGCCATTGCCGATCTCAAGCCACTCTCCGTTGAACGGTTAAGTTTCCATTGATACTCGAAAGAGGTCAGCACCAGCTAGCATCGATGACTACAAAGACGATGACGACAAGGAGGGGGTAGTTGGCTCAGCGAGCGGGACTTCCAAAATGGATTTTGTAGTCGATAAGGTCAGCAAACTGTATGAACACTCTGTGCTGTCCAAGCGTACGCGATATGTCCACTCAGAAATGAGTTCAAGCAAGGGAAACAAACTTGTGAAAGAGTTGAAAATTCGTGTGACGCCTGTGGACGCAGTTCCATTCACCGGTGGAAGTCCGACTCCAGTTGAAGAATTTGAGTGGATAAAGGGCCGTACCGAGGAGCAGCAGAGTGGACGTTATCGTGATTACGTGGAAGCCAACATTGGCGATGTGTTGAGGAACAACAAACTTTGCGTGTTTAGTGTGGAAAAAGGTGCAAACATCCTCTCCGTTGAAGTCCCTGGTTGCGATGTTGATCTTGCTGGTCGCACGGATATGATCGTGCTGAGTGCTATGGTCCAAAAGTTTCCGCATTACTTACCCCATTTGCCTGGAGTGAAAATGTTGATCGAAGTGAAAAGGGAGGTGAAATCAGCATCCGAGTTCCAGGCTTTGTCGGAATTGATTGCAATGGATTTCATCGTCGACGAATCAGTGATGGCACTGCTCACGAACTTGACTAACCATTGGGTATTTTTATGGGTCTCCAACTAGAGCAACAACCGTCCCATCATAGCGACTACGACCTTAACCACGCCAGGTGAAGCATTTGAGGTGATTAGGACGCTACTTGCGCAGTCATCAACGGCGGATGCCGATATTATGCTTCCATGCTTGGCAGAACCCGTGAAGCGACGGAAGTTAAACCAGATGCTGCCGTTTATTGGCGAAGCTAGTGGAGATGGGATTCGTGAGAGCATCGAACGATACTATGACATCGCCAGCTGCTTGGGCCCCGACTTTGACATGGCGCGAGCTGTGGCTAGACAAGTCACTCGATCTATTCCCACGTTGAGTTATTTCAGTCCGGCGCGCCGGTGGTCGCACCCGCAGTTCGAGAAGTGAGGCGCGCCTGGAGCGGCCGCGTCGACCGCCGATGAACGGTTAAGTTTCCATTGATACTCGAAAGATGTCAGCACCAGCTAGCACAA
+
2457===@@VEGGKKECADDILPQSLLLLTPPPPPKKTeeSTTTTTTTQQOQSSTTQQQQQQQQQSSSeeSeSSSSTTeeeeeeeeeeeeeeeeSSSSSZZZZZZZZZZZZUZZSLULFZZZZULMLUUZZZZZZZZZeeZZZZZZZZ\\\\\\ZZZZZZZZZeeZ\ZZZZJHHMLeeeeeeeeeeeeeeeeeeeeeeeeeeeeeeeeee_____eeeeeeeeeeeeeeeeeeeeeeeeee___eee_eeeeeeeeeeeeeeee_______eeeeeeeeeeeeeeeeeeeeeeeeeeeeeeeeeeZZZZZZZZZZZZZZ\\eeeeeeeeeeZZZZWWZZZZUU\ZeeeeeeeeeeeeeeeeeeeeeeZZ\\ZZZZWZZSSSSSZWWWZZSSZZZZZZeeeeeZZZZZZWWZZeeZZZZZeeZZ\\Z\\\\eeeeeeeeWWWZZZZZZZZZZZZZZ\\ZZZZSSSSSSP\JFF@@F\\\\PPQSSQQQKIIJL\MFFJJJPPPPSSchikkimlSolirr\zd^_^_]bbfd^cknntqqrxiqbiT^^jgmpwkjaahXOOOOO]``dhstvvhhonflokmmfaWPPQQMdUW_jXTQOKS_okkvsqphc^cj^hYXYVbmngemmjjjhf_nnoom^a[\XaZTJFJLF@@FFFFH@FFFJJJJM\JJIHHHHFFJJHHIIIQQQQPPPVSZ\\ZZ\\ZZZZQWZZWWWWeWZWWW\\eeZZZZ\\\\\\\eeeee\ZZZZZZZZZe\\PZZZZeeeZZZZZZZeeeeeee\\ZZWZZZ\eeeZZZZeeeeeeeeeeeeeee\\\ZZZ\\\eeeee\\\\\\\eeeZZZZZZZZeeeeeZZZZZZ\eeee_______eeeeeeeeeeeeeeeeeeeeeeeeeee____eeeeee_e_______eeeee_______eeeeeeeeeeeeee____eeeeeeeeeeeeeeeeeeeeeeeeeeeeeeeeeeeeeeeeeeeee__eeeeeeeeeeeeeeeeeeGG444LADDLLLDHHLLDDDZZZZUUUUUUZZUUUZZZUUNUUUUUUUUUUUZZZZZUUUEE;;;LLUUULLUUUZWZZZUFFFSSSSPPKKA??KKSEDDDEKSSZZWQQQPKKKJJPQZZPPPSJJJJJOPZZZZTTTTeQeSSSSSSeeeeeeSPKKKKPVVVVVSLEFFFEEA?===;;===:54/
@PL1_46-pvx 46-pvx
CTAGATGCAGAAACCATCCGGGCCATTGCCGATCTCAAGCCACTCTCCGTTGAACGGTTAAGTTTCCATTGATACTCGAAAGAGGTCAGCACCAGCTAGCATCGATGACTACAAAGACGATGACGACAAGGAGGGGGTAGTTGGCTCAGCGAGCGAGACTTCCAAAATGGATTTTGTAGTCGATAAGGTCAGCAAACTGTATGAACACTCTGTGCTGTCCAAGCGTACGCGATATGTCCACTCAGAAATGAGTTCAAGCAAGGGAAACAAACTTGTGAAAGAGTTGAAAATTCGTGTGACGCCTGTGGACGCAGTTCCATTCACCGGTGGAAGTCCGACTCCAGTTGAAGAATTTGAGTGGATAAAGGGCCGTACCGAGGAGCAGCAGAGTGGACGTTATCGTGATTACGTGGAAGCCAACATTGGCGATGTGTTGAGGAACAACAAACTTTGCGTGTTTAGTGTGGAAAAAGGTGCAAACATCCTCTCCGTTGAAGTCCCTGGTTGCGATGTTGATCTTGCTGGTCGCACGGATATGATCGTGCTGAGTGCTATAGTCCAAAAGTTTCCGCATTACTTACCCCATTTGCCTGGAGTGAAAATGTTGATCGAAGTGAAAAGGGAGGTGAAATCAGCATCCGAGTTCCAGGCTTTGTCGGAATTGATTGCAATGGATTTCATCGTCGACGAATCAGTGATGGCACTGCTCACGAACTTGACAAACCATTGGGAATTTTTATGGGTCTCCAACAAGAGCAACAACCGTCCCATCATAGCGACTACGACCTTAACCACGCCAGGTGAAGCATTTGAGGTGATTAGGACGCTACTTGCGCAGTCATCAACGGCGGATGCCGATATTATGCTTCCATGCTTGGCAGAACCCGTGAAGCGACGGAAGTTAAACCAGATGCTGCCGTTTATTGGCGAAGCTAGTGGAGATGGGATTCGTGAGAGCATCGAACGATACTATGACATCGCCAGCTGCTTGGGCCCCGACTTTGACATGGCGCGAGCTGTGGCTAGACAAGTCACTCGATCTATTCCCACGTTGAGTTATTTCAGTCCGGCGCGCCGGTGGTCGCACCCGCAGTTCGAGAAGTGAGGCGCGCCTGGAGCGGCCGCGTCGACCGCCGATGAACGGTTAAGTTTCCATTGATACTCGAAAGATGTCAGCACCAGCTAGCACAA
+
478:=@@JJSFFFF71))))+0=EFBBBEESSEGKLLVZZVSSSSSPTKKIKKKTTPSSPPPPQQSSSeeTTSSSSSSeeeeeeeeeeeeeeeeeeeeZZZZZZZeSQQOOOSZZZUUUZZZZUUZUUUSSSSSZZeeeeZZZZZZZZeeeZeeeeZZZZZZZeeeZZZZZUULZMZeeeeeeeeeeeeeeeeeeeeeeeeeeeeeeeee_____eeeeeeeeeeeeeeeeeeeeeeeeeeeeeeeeeeeeeeeeeeeeeeeeeeeeeeeeeeeeeeeeeeeeeeeeeeeeeeeeeeeeeeeeZZZZZeeZZZZeeeeeeeeeeeeeeeeeeeeeeeeeeeeeeeeeeeTTSSSTeeeeeeeeeeeeZZ\\\\ZZZZZSSSSSZZeeeeeeeeeeeeeeeeeeeeeeeeeeeeeeeeeeeeeeeeeeeeeeeeeVVSSSVSeWWZZZZZSVVSSSZZZ\ZZSSSS\\\\FFFAAFM\\\\\SSSSSS\megHYULJSRV]]dYHQQVVXeldb[Q[[biZifdxrroxb[VGJGKNU\ffrikgn\ggiiiq{plhfhgeffj_[NRRRPmq_WWZaYfqoommc^dd]QPXIIckfZUX]cbloumkmUSTYTYa\diM_V`\TR]]]\\n{mssnhigee`Z[]JMUUWXT>UX_^^abfhomj^au_Paac_adpqvvqdaTTFLHFFHHHPPPP\\\\\\ZSSSSSSSZZZZQQQ\\eeeeZZ\Z\ZZZeeeeeeeeeeeeeeeeeeeeeeeeeeeeeeeeeeeeeeeeeeeeeeeeeeeeeeeeeeeeeeeeeeeeeeeee\\\\ZZZZZZ\eeeeeeeeeeeeZZZZ\\ZZeeeeeeeeeeeeeeeeeeeeeeeeeeeeeeeeeeeeeeeeeeeeeeeeeeeeeeeeeeeeeeeee__eeeeeeeeeeeeeeeeeeeeeeeeeeeeeeeeeeeeeeeeeeeeeeeeeeeeeeeeeeeeeeeeeeeeeeeeeeeeeeeeeeeeeeeeeeeeeeeeeMMBBBLLLL___UUUU_UUUZZZZZZZZZZZZZZZZZZZZUZZZUZZZZPZZZZZZZZZZZZULLLLUZUUUZZZZZZZZZUUUZZZZZZZSLEESSSOFFJSSSSZ\WWWZZOQQOOZZZZZZZSJJJJJZZZZeeTTTTeQeSSTTeeSSPPLQQIIIIEPQVVVVSLLLLFEEEEEE?=====5540
@PL1_30-pvx 30-pvx
CAACTAGATGCAGAAACCATAAGGGCCATTGCCGATCTCAAGCCACTCTCCGTTGAACGGTTAAGTTTCCATTGATACTCGAAAGAGGTCAGCACCAGCTAGCATCGATGACTACAAAGACGATGACGACAAGGAGGGGGTAGTTGGCTCAGCGAGCGAGACTTCCAAAATGGATTTTGTAGTCGATAAGGTCAGCAAACTGTATGAACACTCTGTGCTGTCCAAGCGTACGCGATATGTCCACTCAGAAATGAGTTCAAGCAAGGGAAACAAACTTGTGAAAGAGTTGAAAATTCGTGTGACGCCTGTGGACGCAGTTCCATTCACCGGTGGAAGTCCGACTCCAGTTGAAGAATTTGAGTGGATAAAGGGCCGTACCGAGGAGCAGCAGAGTGGACGTTATCGTGATTACGTGGAAGCCAACATTGGCGATGTGTTGAGGAACAACAAACTTTGCGTGTTTAGTGTGGAAAAAGGTGCAAACATCCTCTCCGTTGAAGTCCCTGGTTGCGATGTTGATCTTGCTGGCCGCACGGATATGATCGTGCTGAGTGCTATAGTCCAAAAGTTTCCGCATTACTTACCCCATTTGCCTGGAGTGAAAATGTTGATCGAAGTGAAAAGGGAGGTGAAATCAGCATCCGAGTTCCAGGCTTTGTCGGAATTGATTGCAATGGATTTCATCGTCGACGAATCTGTGATGGCACTGCTCACGAACTTGACAAACCATTGGGAATTTTTATGGGTCTCCAACAAGAGCAACAACCGTCCCATCATAGCGACTACGACCTTAACCACGCCAGGTGAAGCATTTGAGGTGATTAGGACGCTACTTGCGCAGTCATCAACGGCGGATGCCGATATTATGCTTCCATGCTTGGCAGAACCCGTGAAGCGACGGAAGTTAAACCAGATGCTGCCGTTTATTGGCGAAGCTAGTGGAGATGGGATTCGTGAGAGCATCGAACGATACTATGACATCGCCAGCTGCTTGGGCCCCGACTTTGACATGGCGCGAGCTGTGGCTAGACAAGTCACTCGATCTATTCCCACGTTGAGTTATTTCAGTCCGGCGCGCCGGTGGTCGCACCCGCAGTTCGAGAAGTGAGGCGCGCCTGGAGCGGCCGCGTCGACCGCCGATGAACGGTTAAGTTTCCATTGATACTCGAAAGATGTCAGCACCAGCTAGCACA
+
07@D=??DFFLPPPPPPLLKFFHKQWWKKKPJSSSSSSSeeeeTTTTTSSSGGGGJQQSQQOOOQSSSSSSSSSSSTTTeeeeZZZZZZZeeeeeeeSSSSSZZZWWUZZZZUUUUFKDDAALZZZHHH<<<LLUUUZZZZZZZLLDDBLLZZZZZUUULLLLLMM_____ULL<;5GC_eeeeeeeeeeeeeeeeeeeeeeeeeeeeeeeeeeeeeeeeeeeeeeeeeeeeeeeeeeeeeeeeeeeeee\eeeeeeeeeeeeeeeeeeeeZZZ\ZZZeeeeeeeeeeeeeeeeeeeeeeeeeeeeeeeeZZZZZZZeeeeeeeeeeeeeeeeeeeeeeZZZZZ\\eeeeeeeeeeeeeeeeeeeeeeeeeeeeWWZSSSSLLKKKLLSQQKPPQQSSSSZZZVSBBBBBFM\MJHHHHPP\\\\VSZZVSQQQQOPKJHHHFFMMM\\\\\SKKKHHMMFFMMJJJJFJMM=;777:H\MJFMM\\\\\MFCH@@FA@HL\\MMJJJJMHHHHHFEHFFDEEM\MJJJQ\Y\RRUNVVdfnom`_\WNWP^`celfiY\SA??EIIT\ac^Z_e_caZZ^caciiejaaR[HE::=JMJJNNQTRY]\^kmha[Z^cTOOQDDSQQOLFIGEFZ^ldcf\[TYVV===FJ@FJDE@FFH@>>??@FLJFJJJJMFFMFFHJHF??HHLQQQQQQOOOPP\MJJHHHHFFFFFHMJJMJJMMMMHHJJHFFJHHHHHHM\\\\QQQQQQQQSVS\\\\\\\\MJJHHHJKSSSSVSZVS\SKKKJM\FAAFFF\\\\SSSVZZ\\\\\\\\QQQ\ZZZeeeeeeee\\\ZWWWeeeeeeeeeeeeZZZZZZeeeeeeeeeeeeeeeeeeeeeeeeZZZZeeeeeeeeeeeeeeeeeeeeeee\ZZZZZZeeeeeeeeeeeeeeeeeeeeeeeeeeeeeeeeeeeeeeeeeeeeeeeeeeeeee_eeeeeeeeeeeeeeeeeeeeeeeeeeeeeeeeeeeeeeeeCB--/<322CAA55;LL555LLLLHHHHHHLLUUUULLDDDLHHB99CC9BBLMZHHHHA9=777AAADFDELLUUUUULL>=ELLUUFFEE400?EE9744?EKPLL><:EAJGA??EFLLHFFKKK??@FHZZZZTTTTVQSSSVeeeeeeeeQQIIIIIPVVVQPKKKPPFEEEEAA=;;===754
@PL1_20-pvx 20-pvx
TGGCTTGCAACTAGATGCAGAAACCTACGGTCCATTGCCGATCTCAAGCCACTCTCCGTTGAACGGTTAAGTTTCCATTGATACTCGAAAGAGGTCAGCACCAGCTAGCATCGATGACTACAAAGACGATGACGACTAGGAGGGGGTAGTTGGCTCAGCGAGCGAGACTTCCAAAATGGATGTTGTAGTCGATAAGGTCAGCAAACTGTATGAACACTCTGTGCTGTCCAAGCGTACGCGATATGTCCACTCAGAAATGAGTTCAAGCAAGGGAAACAAACTTGTGAAAGAGTTGAAAATTCGTGTGACGCCTGTGGACGCAGTTCCATTCACCGGTGGAAGTCCGACTCCAGTTGAAGAATTTGAGTGGATAAAGGGCCGTACCGAGGAGCAGCAGAGTGGACGTTATCGTGATTACGTGGAAGCCAACATTGGCGATGTGTTGAGGAACAACAAACTTTGCGTGTTTAGTGTGGAAAAAGGTGCAAACATCCTCTCCGTTGAAGTCCCTGGTTGCGATGTTGATCTTGCTGGTCGCACGGATATGATCGTGCTGAGTGCTATAGTCCAAAAGTTTCCGCATTACTTACCCCATTTGCCTGGAGTGAAAATGTTGATCGAAGTGAAAAGGGAGGTGAAATCAGCATCCGAGTTCCAGGCTTTGTCGGAATTGATTGCAATGGATTTCATCGTCGACGAATCAGTGATGGCACTGCTCACGAACTTGACAAACCATTGGGAATTTTTATGGGTCTCCAACAAGAGCAACAACCGTCCCATCATAGCGACTACGACCTTAACCACGCCAGGTGAAGCATTTGAGGTGATTAGGACGCTACTTGCGCAGTCATCAACGGCGGATGCCGATATTATGCTTCCATGCTTGGCAGAACCCGTGAAGCGACGGAAGTTAAACCAGATGCTGCCGTTTATTGGCGAAGCTAGTGGAGATGGGATTCGTGAGAGCATCGAACGATACTATGACATCGCCAGCTGCTTGGGCCCCGACTTTGCCATGGCGCGAGCTGCGGCTAGACAAGTCACTCGATCTATTCCCACGTTGAGTTATTTCACTCCGGCGCGCCGGTGGTCGCACCCGCAGTTCGAGAAGTGAGGCGCGCCTGGAGCGGCCGCGTCGACCGCCGATGAACGGTTAAGTTTCCATTGATACTCGAAAGATGTCAGCACCAGCTAGCACA
+
1557/1-/;@DD??DE@@@B=77)+)))+*++++44366BBEEEEEKVVKKPPPPPPFFEFIKQTKE93--179IKPPSSSSSSTTTeeZZQQQZZeeeeeeeSSSSQZFF???FF??999AAA33--3;<9-...1166999AJAA===9;---GGLZDAA<3200--,=4:231/,--***/=GZZZZZ\\ZZZZZZZZ\ZZ________eee____________eeeeeeee_______ee___________________e_______ee___UU_________eeee__eeeee____Z\ZZZZZZZZeZZZZZZZZZZZZZZZ\ZUUZZZZeeeeZZUUUUZZZZZZZZeZZZZZZZZZZZZZZZZZZeeZZZULOOMMLZZSSSSSZZPPPMMLZZZWWZ\\QQQZZeZZZQQZZSSPPQSWeeVSSPPPKWWWZ\ZKKIIIPSSSQQQSZZQZQQQQ\\\SJJHHHLFJMMFD@@@ALLJFFMJJJIIOJJJDDDHECGHHHIa^abaaa[`X[R@TRR]]afjgh`eh_XVAJJYakmnnfqfjai[cejjhmrnZYQOB499:7AFHL[b_okYSWXYdglke_mjcLVMIWGF?:A<?@?=J`[imooom`dgf]ojja]miohaehgd_`_aaX[QYWr_PMLJJMAA885AC\JFF?@@@MM\\PSSQQQQQQQZZZQQLLLLLPQZZZZZZ\\\ee\\\\ZPPPSSSWeeZZ\\ZZZeeeeeeZZZZZZZeeeee\ZZZZZZZZZeZZZZZZZZ\e\\\ZZZZeeeeeeZZZZZZZZZZZSSZZZZeeeeeeeeeeeeeee\\\ZZ\\\eeeeeee\\\\\\eeeZZZZZZ__eeeeeeeeeeeeeeee_______eeeeeeeeeeeeeeeeeeeeeeeeeeeeeeeeeeeeeeeeeeZZ\eeeeeeeeeeeeeeeeeeeeeeeeeeeZZZZeeeeeeeeeeZZeeeeeeeeeeeeeeeeeeeeeeeeeeeeeeeeeeeeeeeeeeeeeeeeeeeZZ<>77/3/.-314---66/--1146002668=8===F>>///337200447==B@A99974.++))))*..-//66?AD==3-,38:665533,,,476.,,,16B:66---306664-45<<=;;>5/+++14K@JJKKKKTKePPTPPPKKIEEB==9999=HQVQJF@=:872,,/25546999410
@PL1_41-pvx 41-pvx
TTGGCTTGCAACTAGATGCAGAAACCATACCGGCCATTGCCGATCTCAAGCCACTCTCCGTTGAACGGTTAAGTTTCCATTGATACTCGAAAGAGGTCAGCACCAGCTAGCATCGATGACTACAAAGACGATGACGACAAGGAGGGGGTAGTTGGCTCAGCGAGCGAGACTTCCAAAATGGATTTTGTAGTCGATAAGGTCAGCAAACTGTATGAACACTCTGTGCTGTCCAAGCGTACGCGATATGTCCACTCAGAAATGAGTTCAAGCAAGGGAAACAAACTTGTGAAAGAGTTGAAAATTCGTGTGACGCCTGTGGACGCAGTTCCATTCACCGGTGGAAGTCCGACTCCAGTTGAAGAATTTGAGTGGATAAAGGGCCGTACCGAGGAGCAGCAGAGTGGACGTTATCGTGATTACGTGGAAGCCAACATTGGCGATGTGTTGAGGAACAACAAACTTTGCGTGTTTAGTGTGGAAAAAGGTGCAAACATCCTCTCCGTTGAAGTCCCTGGTTGCGATGTTGATCTTGCTGGTCGCACGGATATGATCGTGCTGAGTGCTATAGTCCAAAAGTTTCCGCATTACTTACCCCATTTGCCTGGAGTGAAAATGTTGATCGAAGTGAAAAGGGAGGTGAAATCAGCATCCGAGTTCCAGGCTTTGTCGGAATTGATTGCAATGGATTTCATCGTCGACGAATCAGTGATGGCACTGCTCACGAACTTGACAAACCATTGGGAATTTTTATGGGTCTCCAACAAGAGCAACAACCGTCCCATCATAGCGACTACGACCTTAACCACGCCAGGTGAAGCATTTGAGGTGATTAGGACGCTACTTGCGCAGTCATCAACGGCGGATGCCGATATTATGCTTCCATGCTTGGCAGAACCCGTGAAGCGACGGAAGTTAAACCAGATGCTGCCGTTTATTGGCGAAGCTAGTGGAGATGGGATTCGTGAGAGCATCGAACGATACTATGACATCGCCAGCTGCTTGGGCCCCGACTTTGACATGGCGCGAGCTGTGGCTAGACAAGTCACTCGATCTATTCCCACGTTGAGTTATTTCAGTCCGGCGCGCCGGTGGTCGCACCCGCAGTTCGAGAAGTGAGGCGCGCCTGGAGCGGCCGCGTCGACCGCCGATGAACGGTTAAGTTTCCATGATACTCGAAAGATGTCAGCACCAGCTAGCACA
+
015:=@B;=DDDD@@@BBFFH?;;?84---//<<FB@@@@EPSGKKKLVVVSSSPPPPPKKKKPPPPKKLLLLLSSSSSeeSSSSTTeeeeeeeeeeeeeeeeeeSSSSSeeeeeZZZSSSSSZZSSULFUZZZWUZUUUZZZZZZZeeeeZZZZZZZZeeeZZZZZZZZZZZZZZZ\ZZZZHHHMMZeeeeeeeeeeeeeeeeeeeeeeeeeeeeeeeeeeeeeeeeeeeeeeeeeeeeeeeeeeeeeeeeeeeeee_eeeeeee__LDD__eeeeeeeeeeeeeeeeeeeeeeeeeeeeeeeeeeeeeeeeeeeeeeeeZZZZZZZeeeeeeeeeeeeeeeeeeeZZZZZZZeZZZZZZZeeeeeeeeeeeeeeee\\WWZZZZSSSSSZZZZeeZZZZZZZeeeeeeeeeeeeZZZZZZZZeeeeeeeeeeeeeeeeeeeeeeeeSSSSSSS\\\\\ZZZSSSSSSSSPPMMMJJMMFD@@@FLMPPSS\\\SQQK[W\BRPLKYc^[a[[dfQcpxssmmQmmbgkPmjgfcj{xfhebd\eeqqtswllqnZc\edlj{pjhdcSCDFF?KILWUUslggjgmeemfftofX^[WUXWPO\a]X[[YYpg`bauc_W^`[\cRTRJWWXca]eadbcceaagdccZ^\\Z[FJMFFJJFCHHHHHCEEFMMHHHHHJKKKQQVVZZQQQQQQQPPPJJHFKPMMMJJHHHJKKKQQSSSVVSQQSSSSZ\\\\\\eeeeeeeeee\WQQPSSeeeeeeeeeeeeeeeeeeeeeeeeeeeeeeeeeeeeeeeeeeeeeeeeeeeeeeeeeeeee\\\ZZZeeeeeeeeeeeeeeeeeeeeeeeeeeeeeeeeeeee\\\ZZZZeeeeeeeeeeeeeeeeeeeeeeeeeeeeeeeeeeeeeeeeeee_______eeeeeeeeeeeeeeeeeeeeeeeeeeeeeeeeeeeeeeeeeeeeeeeeeeeeeeeeeeeeeeeeeeeeeeeeee_____eeeeeeeeeeeeeeeeLLBBBLLLLZZZUUUZZUUUZZZZZZZZZZZZZZZZZZUUUZZZUZZZZUZWZZZZZWUUSSFFFUUUZUWWZWZZZZZZZPPSSSSSWWSMLDDKKKEFDDGJJOZ\QMMOOQQQJJWWZWPJJSJJPPPPPTSeeTTTTTPeeeVVSSPP88*)+77DDDVVVSQFB@?>74//268:9:;==?54
@PL1_47-pvx 47-pvx
TTGGCTTGCAACTAGATGCAGAAACCATACGGTCCATTGCCGATCTCAAGCCACTCTCCGTTGAACGGTTAAGTTTCCATTGATACTCGAAAGAGGTCAGCACCAGCTAGCATCGATGACTACAAAGACGATGACGACTAGGAGGGGGTAGTTGGGTCAGCGAGCGAGACTTCCAAAATGGATGTTGTAGTCGATAAGGTCAGCAAACTGTATGAACACTCTGTGCTGTCCAAGCGTACGCGATATGTCCACTCAGAAATGAGTTCAAGCAAGGGAAACAAACTTGTGAAAGAGTTGAAAATTCGTGTGACGCCTGTGGACGCAGTTCCATTCACCGGTGGAAGTCCGACTCCAGTTGAAGAATTTGAGTGGATAAAGGGCCGTACCGAGGAGCAGCAGAGTGGACGTTATCGTGATTACGTGGAAGCCAACATTGGCGATGTGTTGAGGAACAACAAACTTTGCGTGTTTAGTGTGGAAAAAGGTGCAAACATCCTCTCCGTTGAAGTCCCTGGTTGCGATGTTGATCTTGCTGGTCGCACGGATATGATCGTGCTGAGTGCTATAGTCCAAAAGTTTCCGCATTACTTACCCCATTTGCCTGGAGTGAAAATGTTGATCGAAGTGAAAAGGGAGGTGAAATCAGCATCCGAGTTCCAGGCTTTGTCGGAATTGATTGCAATGGATTTCATCGTCGACGAATCAGTGATGGCACTGCCCACGAACTTGACAAACCATTGGGAATTTTTATGGGTCTCCAACAAGAGCAACAACCGTCCCATCATAGCGACTACGACCTTAACCACGCCAGGTGAAGCATTTGAGGTGATTAGGACGCTACTTGCGCAGTCATCAACGGCGGATGCCGATATTATGCTTCCATGCTTGGCAGAACCCGTGAAGCGACGGAAGTTAAACCAGATGCTGCCGTTTATTGGCGAAGCTAGTGGAGATGGGATTCGTGAGAGCATCGAACGATACTATGACATCGCCAGCTGCTTGGGCCCCGACTTGCACACGGCGCCAGCTGTGGCTAGACAAGTCACCCGATCTTTTCCCACGTTGAGTTATTTCCGTCCGGCGCGCCGGTGGTCGCACCCGCAGTTGGAGACGGAGGCGCCCCTGGAGCGGCCGCGTCGACCGCCGATGAACGGTTAAGTTTCCATTGATACTCGAAAGATGTCAGCACCAGCTAGCACA
+
145796979@D==99DDEBBHFFB=4.,,,,,++27?BBBBMVEGGKKVVZVSSSSSPPKKKKKPPPKKKJJJJSSSSSSSTSSeeeeeeeQ\LFFQQeeeeeeeSSSSQQAA877=EFF?;:=4400,,0671,---0144777====?==8=575@@BE9=63//-0---61??==::6/***/6?QQVZVZZZZZ\\\\eeeeeeeeeeeeeeeeeeeTTTSSeeeeeeeeeeeeeeeeeeeeeeeeeeeeeeeeeeeeeeeeeeeeeeeeeeZZZZZ\eeeeeeeeeeeeeeeeeeeeeeeeeeeeeeeeeeeeZZZZZZZZZZ\\\ZeeeeeeeeeeeeZZZZZZZZZ\\\eeeeeeeeeeeeeeeeeeeeeZZZZZ\\ZZZZZeeeeeeeeeZZZZeeeeeeeeeeeeeZZZZWWZZeeZZZZZZZZWZZZWWWWeeeeeeeeeeeeee\\\\ZVVVSSSVVVZZZVVSSSSP\JFF@@FM\\\\\SSSSQQPPPPFFSQP_^^dhppssprqoifaaSb_oqpx{{zs{{zvsqf^`boo{{xz{{zjjXdappxuw{{a^]YNXSVX[kdjoosuskkvvojmkkd_f]iSRQQVOPfnnel\YT[efooooofcbjdnWZUVVTjf^^ffiefiorvsmkccfkb_afHhceoe^^dkigkgfbXdidJ[b]]WVSSSYHYkef]_JQQPPSSSVVZ\ZQQ\\\\\\QWZWZZ\\\\\WWW\\WWW\\e\\ZZZZZZZeee\ZZZZZZeeee\\ZZZZZee\\\ZZZeeeeeeeeeeeeeeeeee\\\\\\Zeeeeeeeeeeeeeeee\\\\ZZeeeeeee\\\\\\\eeeeeeeeeeeeeeeeZZZZZZ\eeeeeeeeeeeeeeeeeeeeeeeeeeeeeeeeeeeeeeeeeeeeeeeeee_______eeeeeeeeeeeeeeeeeeeeeeeeeeeeeeeeeeeeeeeeeeeeeeeeeeeeeeeeeeeeeeeee_eeeeeeeeeeeeeeeeeeeeeeee__UBB3018++++++.,,,,-,,,--01779455D<99+++50--,00443?///9;BB795510+++++..1--002<<BBAADADA=<<99233,,,0./++++04A9AA00/004841-13=7=1184-++,0.A>FHQQSSSQeSSTTeeSSPPLLKEEEEIKVVVVVPFFFFFA======;999=554
@PL1_40-pvx 40-pvx
GGCTTGCAACTAGATGCAGAAACCATAAGGGCCATTGCCGATCTCAAGCCACTCTCCGTTGAACGGTTAAGTTTCCATTGATACTCGAAAGAGGTCAGCACCAGCTAGCATCGATGACTACAAAGACGATGACGACAAGGAGGGGGTAGTTGGCTCAGCGAGCGAGACTTCCAAAATGGATTTTGTAGTCGATAAGGTCAGCAAACTGTATGATCACTCTGTGCTGTCCAAGCGTACGCGATATGTCCACTCAGAAATGAGTTCAAGCAAGGGAAACAAACTTGTGAAAGAGTTGAAAATTCGTGTGACGCCTGTGGACGCAGTTCCATTCACCGGTGGAAGTCCGACTCCAGTTGAAGAATTTGAGTGGATAAAGGGCCGTACCGAGGAGCAGCAGAGTGGACGTTATCGTGATTACGTGGAAGCCAACATTGGCGATGTGTTGAGGAACAACAAACTTTGCGTGTTTAGTGTGGAAAAAGGTGCAAACATCCTCTCCGTTGAAGTCCCTGGTTGCGATGTTGATCTTGCTGGTCGCACGGATATGATCGTGCTGAGTGCTATAGTCCAAAAGTTTCCGCATTACTTACCCCGTTTGCTGGAGTGAAAATGTTGATCGAAGTGAAAAGGGAGGTGAAATCAGCATCCGAGTTCAAGGCTTTGTCGGAATTGATTGCAATGGATTTCATCGTCGACGAATCAGTGATGGCACTGCTCACGAACTTGACAAACCATTGGGAATTTTTATGGGTCTCCAACAAGAGCAACAACCGTCCCATCATAGCGACTACGACCTTAACCACGCCAGGTGAAGCATTTGAGGTGATTAGGACGCTACTTGCGCAGTCATCAACGGCGGATGCCGATATTATGCTTCCATGCTTGGCAGAACCCGTGAAGCGACGGAAGTTAAACCAGATGCTGCCGTTTATTGGCGAAGCTAGTGGAGATGGGATTCGTGAGAGCATCGAACGATACTATGACATCGCCAGCTGCTTGGGCCCCGACTTTGACATGGCGCGAGCTGTGGCTAGACAAGTCACTCGATCTATTCCCACGTTGAGTTATTTCAGTCCGGCGCGCCGGTGGTCGCACCCGCAGTTCGAGAAGTGAGGCGCGCCTGGAGCGGCCGCGTCGACCGCCGATGAACGGTTAAGTTTCCATTGATACTCGAAAGATGTCAGCACCAGCTAGCACAA
+
347,1-,,<<=??DFFLPVPPKKKKKHIILLWQJJJJJKSSSTTTeeeeTTTTTTTTQQJJJSQSQQOOOQSSSTSSeeSSSSSTeeeeZZZZZZZeeeeeeeSSSSSeeeeeeeeZZZZUZZZLLJLLZZZULLDDDLLZZZZZZZZZZZZUULMM\\\\\ZZUUZUUZ________MMDDDMG_eeeeeeeeeeeeeeeeeee_______eeeeeee_____eeeeeeeeeeeeeeeeeeeeeeeeeeeeeeeeZZZZZZZeeeeeeeeeeeeee\\\\ZZZeeeeeeeeeeeeeeeeeeeeeTSSSSeeeeZZZZWPPZZeeeeeeeeeeeeeeeeeeeeeZZZZZZWWWWWeeeeeeeeeeeeeeeeeZZZZVSZZSSSSSSQQQQLLL\JFF?FAEEHHHJKSSSJBBBBBFJMMJEFCHCFJJMHFF@@FHPPJJJFDHGC@E@J@CHJJJJFDJJJJJJCECJCC=A:>?A??77799<7;:<EHEFJJJ>PSSNQQIJSPS^VRWVAVMSJNLR?PHGGLA__X^VZVPGGBMRAKK`afddRRIXFUIXXYYYWZW`ZZUOOPC@?D4D>N_a\\WSSTJSXTKQD@;:>F>BMN==@=@583:@@ILED@?JJJDEFHJJJIC@DDE@CGHHHHFD@@HFA@?FA@@CF?97:=CFHCFFFMMJFJJFFJJMMHFFHCC===FHQQQPJJHFK\\\MJJMLPHBBEFFHLJJMJJM\\MFFFFHH\\\PMMMHHM\\\FFFFFFHHHHHHHJP\\SSSQQQQQZZZZZZZZZ\\SQJIIJHMHHHHHHJKS\SSSSVVSSSZ\\\\QQQ\ZZZeeeeeeeeeeeZWWWWWZeeZWeeeeZZZZZZZ\eeeeeeeeeeeeeeeeeeeeeeeeeeee\\eeeeeeeeeeeee\\\\eee\ZZZZZZeeeeeZZZZZ\\eeeeeeeeeeeeeeeeeeeeeeeeeeeeeeeeeeeeZeeeee_eeeee___eee______eeeeeeeeeeeeeeeeeeeee__BB222G9<<LLLBBDLLDDDLLUNNNUUUUZZZUZUUULLHLLLHLLLLNNNZZZNNNNFFFDDDKLLUUUUUUUZUWUSLFDFSSSUUULMA==LLLLDDDFSSSSSFFFKKKKKJJJLZOPPPSIGDDDHMZZeeSTTTTQeeeeeeeTSPPPSSKKKKKPVVVVVSPPPSFEEEEAA=;;;==5540
@PL1_17-pvx 17-pvx
CTAGATGCAGAAACCATAAGGGCCATTGCCGATCTCAAGCCACTCTCCGTTGAACGGTTAAGTTTCCATTGATACTCGAAAGAGGTCAGCACCAGCTAGCATCGATGACTACAAAGACGATGACGACAAGGAGGGGGTAGTTGGCTCAGCGAGCGAGACTTCCAAAATGGATTTTGTAGTCGATAAGGTCAGCAAACTGTATGAACACTCTGTGCTGTCCAAGCGTACGCGATATGTCCACTCAGAAATGAGTTCAAGCAAGGGAAACAAACTTGTGAAAGAGTTGAAAATTCGTGTGACGCCTGTGGACGCAGTTCCATTCACCGGTGGAAGTCCGACTCCAGTTGAAGAATTTGAGTGGATAAAGGGCCGTACCGAGGAGCAGCAGAGTGGACGTTATCGTGATTACGTGGAAGCCAACATTGGCGATGTGTTGAGGAACAACAAACTTTGCGTGTTTAGTGTGGAAAAAGGTGCAAACATCCTCTCCGTTGAAGTCCCTGGTTGCGATGTTGATCTTGCTGGTCGCACGGATATGATCGTGCTGAGTGCTATAGTCCAAAAGTTTCCGCATTACTTACCCCATTTGCCTGGAGTGAAAATGTTGATCGAAGTGAAAAGGGAGGTGAAATCAGCATCCGAGTTCCAGGCTTTGTCGGAATTGATTGCAATGGATTTCATCGTCGACGAATCAGTGATGGCACTGCTCACGAACTTGACAAACCATTGGGAATTTTTATGGGTCTCCAACAAGAGCAACAACCGTCCCATCATAGCGACTACGACCTTAACCACGCCAGGTGAAGCATTTGAGGTGATTAGGACGCTACTTGCGCAGTCATCAACGGCGGATGCCGATATTATGCTTCCATGCTTGGCAGAACCCGTGAAGCGACGGAAGTTAAACCAGATGCTGCCGTTTATTGGCGAAGCTAGTGGAGATGGGATTCGTGAGAGCATCGAACGATACTATGACATCGCCAGCTGCTTGGGCCCCGACTTTGACATGGCGCGAGCTGTGGCTAGACAAGTCACTCGATCTATTCCCACGTTGAGTTATTTCAGTCCGGCGCGCCGGTGGTCGCACCCGCAGTTCGAGAAGTGAGGCGCGCCTGGAGCGGCCGCGTCGACCGCCGATGAACGGTTAAGTTTCCATTGATACTCGAAAGATGTCAGCACCAGCTAGCACAACACAGCCCA
+
47BBBFHMMVEGGVSHLHLLLLQSKIIIIKSSLTPPPeeeTTTTTTTTQQQQSSSSQQOOOQQQQSSSSSSSSeeeeeeeeeZZZZZZZeeeeeSSSSTe\ZZZZZZZZZZUUMMLLDDLLZUFEL888LLZZZZZZZZZZZZHHHMM\\\\ZZUULZLLLMLUUZZ\ULL<;5GB____eeeeeeeeeeeeeeee_______eeeeeee___________eeeeeeeeeeeeeeeeeeeeeeeeee_______eeeeeeeeeeeee________eeeeeeeeeeeeeeeeeeeeeeeeeZZeeeZZZZZZZZZeeeee\ZZZZZZeeeeeZZZZZZZZZZZZZZZZZZZZeeeeeeeeeeeeeeeeeeeeZZZZSSSSSSSZZZZZZZSSZZZZZZeeeeeSSSSSZZZZZZZZZZZZeeZZ\\ZWWWWWWWZWeeeLTLWWWZZZ\ZQQQQQQ\\QQQQQQQQPSPPFFF@@F\PPPPPQQ\\SP\m[j\Y[ER\YUY[^P`flrxxbbaF[ZY]ckprstmgpmqb_\OX[iiqwwuvnn^mSbYhbmi{nnhlaIIQOMCMQUQQQjmm``hjccjbbdTMHQTWVTYQQ]bbbkifejj__koooc\W\][OQOSS[jmdZbb^]dhhahjoo{yh^WVTKORPRQWVV]\YQRKPQQXbXXbffih]VZHNYZhbbRWQW\Z[PZ]`\fgfjj\ffflbWWWYZlqZqllgljg\pswssvuu\\eeeeeeee\ZZZZZZZZ\\\\Zeeeeee\ZZWWWZZeeeeeeeee\Z\ZZZZZZZZZeeeeeeeeeeeeeeZZZZZZDDDZZZeZ\ZZZ\\e\ZZZZZZeeeeeeZZZZeZZZZZZZ\\eee___eeeeeeeeeeeee________________eee__________________eeeee_______eee__eeeee_______eee_______e__eeeeee_eeeee_________e________eeeeeeeeeeeeeee__eeeee_CC115L<<<LLLBHHLLHHHZZZZNNUUUUZZUUUZZZHHHLLUUGGEEDUUZZZPPNNFEE;;;BELUUUUUUUUUWUSLDDLSZUUUULL=55EEEA75:EKSSSSD<9???K<JJJLMLLJJPKKDDFHJQPSZQSSSTQeeeeeeeeWeeeeePPKKKPVVVZPPPPPPKEEEEEE=;;===:540++-.3:43/
@PL1_39-pvx 39-pvx
TTGGCTTGCAACTAGATGCAGAAACCATACGGGCCATTGCCGATCTCAAGCCACTCTCCGTTGAACGGTTAAGTTTCCATTGATACTCGAAAGAGGTCAGCACCAGCTAGCATCGATGACTACAAAGACGATGACGACAAGGAGGGGGTAGTTGGCTCAGCGAGCGAGACTTCCAAAATGGATTTTGTAGTCGATAAGGTCAGCAAACTGTATGAACACTCTGTGCTGTCCAAGCGTACGCGATATGTCCACTCAGAAATGAGTTCAAGCAAGGGAAACAAACTTGTGAAAGAGTTGAAAATTCGTGTGACGCCTGTGGACGCAGTTCCATTCACCGGTGGAAGTCCGACTCCAGTTGAAGAATTTGAGTGGATAAAGGGCCGTACCGAGGAGCAGCAGAGTGGACGTTATCGTGATTACGTGGAAGCCAACATTGGCGATGTGTTGAGGAACAACAAACTTTGCGTGTTTAGTGTGGAAAAAGGTGCAAACATCCTCTCCGTTGAAGTCCCTGGTTGCGATGTTGATCTTGCTGGTCGCACGGATATGATCGTGCTGAGTGCTATAGTCCAAAAGTTTCCGCATTACTTACCCCATTTGCCTGGAGTGAAAATGTTGATCGAAGTGAAAAGGGAGGTGAAATCAGCATCCGAGTTCCAGGCTTTGTCGGAATTGATTGCAATGGATTTCATCGTCGACGAATCAGTGATGGCACTGCTCACGAACTTGACAAACCATTGGGAATTTTTATGGGTCTCCAACAAGAGCAACAACCGTCCCATCATAGCGACTACGACCTTAACCACGCCAGGTGAAGCATTTGAGGTGATTAGGACGCTACTTGCGCAGTCATCAACGGCGGATGCCGATATTATGCTTCCATGCTTGGCAGAACCCGTGAAGCGACGGAAGTTAAACCAGATGCTGCCGTTTATTGGCGAAGCTAGTGGAGATGGGATTCGTGAGAGCATCGAACGATACTATGACATCGCCAGCTGCTTGGGCCCCGACTTTGCCATGGCGCGAGCTGTGGCTAGACAAGTCACTCGATCTATTCCCACGTTGAGTTATTTCAGTCCGGCGCGCCGGTGGTCGCACCCGCAGTTCGAGAAGTGAGGCGCGCCTGGAGCGGCCGCGTCGACCGCCGATGAACGGTTAAGTTTCCATTGATACTCGAAAGATGTCAGCACCAGCTAGCACA
+
248?=;44)))77EEEEEJJSFFF>80,,,/5=?BFBBBBEEEEEEGKVVVSSSSSSPPKKKKKPTTKKKJJJJJQSSSeeSSSSSSTTeeZZZZZZZZZeeeeeSSSSSZQSQSSZSSSOOFMLLJJ>=BLLLD<A588LLUUUZZZZUUUSSDDALLZZZZZZUULLHHLMLZZZZZUGG551G=Zeeeeeeeeeeeeeeeeeee____________eeeeeeeeeeeeeeeeeeeeeeeeeeeeeeeeeeeeeee_______eeeeeeeeeeeeee_______eeeeeeeeeeeeeeeeeeeeeeeeeeeeeeZZZZZZZZZeeeeeeeeeeeeeeeeeeZZZZZ\ZZZZZZZeeeeeeeeeeeeeeeeeeeeeeeeee\\ZZZZZSSSSSZZWWSZSSZZZZZZeeeeeeeeZZZZZZZeeZZZZ\eeZWWWWWZZZZeeeVLLLLPSZZZZZZZZZ\\\\\\ZVVVSQQ\\\\\\FFA@@F\\\\\\SSSSSP\MMMJJFD>AFFHJLLHFFHHHHHHFFHHHHKKSSQQPPOPJLJEEJJJPPPOQQQQZ\qhzx{{{qomn_LIQQIHMY^ddjnpjacjh_ab\`f^_\\\__afYUaeeR@[YV]]kkqqmf_^\c[ZUSSSTRXWPLWXg^adojojmmm_`XYMXCRb[\e_`[bbiSQKPEU_Z^^`\L\[Y]]F[`_becZbHOQQQPPPPSZZZZZZZQZPLEEEKKW\\e\\\\\\\ZZeZZZZZ\ZeeeeeeeeeeeZZZZZZZeZ\\\\\\ZZZZZQQQZZeeeeeeeeeZZZZZZZZZUZZeeeeeeeeeeeeee\\\\\\LNN\\\e\\\\\\\e\ZZZZZZeeeeeeZZZZeZZZZZZZ\\eee___eeeeeeeee____________________eeeeeee______________eeeee_______eeeeeeeeeeeeeeeeeeee__eee__e__eeeeee_______________eeeeeeeeeee_____eee___ee__eeeeeeCC112C2..999-.1CC555LLLL@@@BBDLLNNNULLDD=HDDB99CCADDLLZHHHDA9900088=AAADFLLUUUULE87ALLLFDDA?1.+9=E9000AALLAJ510;9EE=E;DDKKHDGI??666AAQKPZQSSSeQSSSSSSSTeePPQKIIIIKPVVVVPLLEFFF>=====;;;:9=552
@PL1_29-pvx 29-pvx
GGCTTGCAACTAGATGCAGAAACCATACGGGCCATTGCCGATCTCAAGCCACTCTCCGTTGAACGGTTAAGTTTCCATTGATACTCGAAAGAGGTCAGCACCAGCTAGCATCGATGACTACAAAGACGATGACGACAAGGAGGGGGTAGTTGGCTCAGCGAGCGAGACTTCCAAAATGGATTTTGTAGTCGATAAGGTCAGCAAACTGTATGAACACTCTGTGCTGTCCAAGCGTACGCGATATGTCCACTCAGAAATGAGTTCAAGCAAGGGAAACAAACTTGTGAAAGAGTTGAAAATTCGTGTGACGCCTGTGGACGCAGTTCCATTCACCGGTGGAAGTCCGACTCCAGTTGAAGAATTTGAGTGGATAAAGGGCCGTACCGAGGAGCAGCAGAGTGGACGTTATCGTGATTACGTGGAAGCCAACATTGGCGATGTGTTGAGGAACAACAAACTTTGCGTGTTTAGTGTGGAAAAAGGTGCAAACATCCTCTCCGTTGAAGTCCCTGGTTGCGATGTTGATCTTGCTGGTCGCACGGATATGATCGTGCTGAGTGCTATAGTCCAAAAGTTTCCGCATTACTTACCCCATTTGCCTGGAGTGAAAATGTTGATCGAAGTGAAAAGGGAGGTGAAATCAGCATCCGAGTTCCAGGCTTTGTCGGAATTGATTGCAATGGATTTCATCGTCGACGAATCAGTGATGGCACTGCTCACGAACTTGACAAACCATTGGGAATTTTTATGGGTCTCCAACAAGAGCAACAACCGTCCCATCATAGCGACTACGACCTTAACCACGCCAGGTGAAGCATTTGAGGTGATTAGGACGCTACTTGCGCAGTCATCAACGGCGGATGCCGATATTATGCTTCCATGCTTGGCAGAACCCGTGAAGCGACGGAAGTTAAACCAGATGCTGCCGTTTATTGGCGAAGCTAGTGGAGATGGGATTCGTGAGAGCATCGAACGATACTATGACATCGCCAGCTGCTTGGGCCCCGACTTTGACATGGCGCGAGCTGTGGCTAGACAAGTCACTCGATCTATTCCCACGTTGAGTTATTTCAGTCCGGCGCGCCGGTGGTCGCACCCGCAGTTCGAGAAGTGAGGCGCGCCTGGAGCGGCCGCGTCGACCGCCGATGAACGGTTAAGTTTCCATTGATACTCGAAAGATGTCAGCACCAGCTAGCACAA
+
54:/4/5;DD=EEEPSSVSJFFBB60)''.4BFFBBB@EESSSVVVVVZVSSSSSPPKKKKPPTTKKKKLLSSSTSSeeSSSSSSTTeeZ\ZZZZZeeeeeeeSSSSSZ\ZZZZZZSSSSPZMMLLBALLSSFKLBBALLUUUZZZZZZZMMDDDMMZZZZZUUULZHHLMLZZZZZUGG551GCZeeeeeeeeeeeeeeeeeee__eeeeeeeeeeeeeeeeeeeeeeeeeeeeeeeeeeeeeeeeeeeeeeeee_eeeeeeeeeeeeeeeeeeee_______eeeeeeeeeeeeeeeeeeeeeeeeeeeeeeZZZZZZZZZZZZZZ\eeeeeeeeeeeeZZZZZZZZZ\\eeeeeeeeeeeeeeeeeeeeeeeeeeeeZZZZSSSSSZZZZ\ZZZZPPZZZeeeeeeeeZZZZZZZZZZZeeeeeeeeeeeeZZZ\\\eeeeeeSQQQQQZZZZZZZ\\\\\\\\\\\\\MMJJM\MHFFFJ\\MJFMMMPPPPPPLJFJHEADJHFAA===FMLPPLJJEIFHDEEHHCE9==CCJD>>O\bignkq_h]dR^XYOOOXX[YYX;<JOONbeeme\bfjacjhZ\jdllelTSSOQIGCGLNNUTWZ]agcceio]OOQW[UPPE=9>?HCGPHQHMNbZfffWXVac]Y^TFHFFJJFEJFH@@@EEFJJFFHHFFMM\MMJJJHF??FHLQQQQLQIIO\\\MJJM\\HFFHJJP\\\LJFJL\\PSSSSSSSSSSSSVVZ\\\ZSSQSWWZeeeeeeeeeeeeWWWWWWWeeeeeeeZZZZZZZee\ZZZZZZeeeeeeeeeeeeeeeeZ\ZZZZZeeeeeeeeeeeeeeeeeeeeeeeeeeeeeeeeeeeeeeeeeeeeeeeeeeeeeeeeeeeeeeeeeeeeeeeeeeeeeeeeeeeeeeeeeeeeeeeeee______eeeeeeeeeeeeeeeeeeeeeeeeeeeeeeeeeeeeeeeeeeeeeeeeeeeeeeeeeeeeeeeeeeeeeeeeeeeeeeeeeeeeCC///=8;;LLL@DDLL@@@LLUNNLLLLUUUUUUZLLDDDLLLHHHHHHHLZMZNNHHDAFAAADDDLLLLUUUUUUUMLA?FKKPPJJEG:55AEEADAA?ESJLLBBAFFKKGJJILOMPPPZKFDDDHFQLSZQTTTeTeeeeeeeeeVPQQKEEEEIQZVVVVPPPSSFECC@AADBBB@=7540
@PL1_33-pvx 33-pvx
TTGGCTTGCAACTAGATGCAGAAACCATACGGGTCATTGCCGATCTCAAGCCACTCTCCGTTGAACGGTTAAGTTTCCATTGATACTCGAAAGAGGTCAGCACCAGCTAGCATCGATGACTACAAAGACGATGACGACAAGGAGGGGGTAGTTGGCTCAGCGAGCGAGACTTCCAAAATGGATTTTGTAGTCGATAAGGTCAGCAAACTGTATGAACACTCTGTGCTGTCCAAGCGTACGCGATATGTCCACTCAGAAATGAGTTCAAGCAAGGGAAACAAACTTGTGAAAGAGTTGAAAATTCGTGTGACGCCTGTGGACGCAGTTCCATTCACCGGTGGAAGTCCGACTCCAGTTGAAGAATTTGAGTGGATAAAGGGCCGTACCGAGGAGCAGCAGAGTGGACGTTATCGTGATTACGTGGAAGCCAACATTGGCGATGTGTTGAGGAACAACAAACTTTGCGTGTTTAGTGTGGAAAAAGGTGCAAACATCCTCTCCGTTGAAGTCCCTGGTTGCGATGTTGATCTTGCTGGTCGCACGGATATGATCGTGCTGAGTGCTATAGTCCAAAAGTTTCCGCATTACTTACCCCATTTGCCTGGAGTGAAAATGTTGATCGAAGTGAAAAGGGAGGTGAAATCAGCATCCGAGTTCCAGGCTTTGTCGGAATTGATTGCAATGGATTTCATCGTCGACGAATCAGTGATGGCACTGCTCACGAACTTGACAAACCATTGGGAATTTTTATGGGTCTCCAACAAGAGCAACAACCGTCCCATCATAGCGACTACGACCTTAACCACGCCAGGTGAAGCATTTGAGGTGATTAGGACGCTACTTGCGCAGTCATCAACGGCGGATGCCGATATTATGCTTCCATGCTTGGCAGAACCCGTGAAGCGACGGAAGTTAAACCAGATGCTGCCGTTTATTGGCGAAGCTAGTGGAGATGGGATTCGTGAGAGCATCGAACGATACTATGACATCGCCAGCTGCTTGGGCCCCGACTTTGACATGGCGCGAGCTGTGGCTAGACAAGTCACTCGATCTATTCCCACGTTGAGTTATTTCAGTCCGGCGCGCCGGTGGTCGCACCCGCAGTTCGAGAAGTGAGGCGCGCCTGGAGCGGCCGCGTCGACCGCCGATGAACGGTTAAGTTTCCATTGATACTCGAAAGATGTCAGCACCAGCTAGCACA
+
048?@@B==DDD=CADEEJJFFF>61***,,****/1<BBBMMVVVSSVVVSSSSSSPPKKKKPPPTKLB77719?KPPPSSSSeeeeeeeeeeeeeeeeeeeeeSSSSSeeeeeZZZSSSSSZZSLLDDLSSSFGMGGFSSSSSZZZZeZZZZUULZZ\\\\ZZZZZZZZZZZZZZ\\ZMMDDDMGZeeeeeeeeeeeeeeeeeeeeeeeeeeeeeeee______eeeeeeeeeeeeeeeeeeeee____________eeeeeeeeeeeeeeee___________eeeeeeeeeeeeeee___\\ZeeeZZZZZZZeeeeeeeeZZZ\\\\\eeeeeeeeeZZZZZZZ\\ZUUZZeeeeeeeeeeeeeeeeeeeeee\\ZZZZZZSZZZZeZZQQQQZZZZZZeeeeZZZZZSSSSQZQQZZZeZWWW\\ZZZZZWWWZZZ\eeeeeSSVSSZZ\\\\\\\\\\\\\\\\\PPMMJJMMMMMHHM\\PPSSSSSSOOPPLJFJHFCHJJ\jk\WF]_afde]F]ZTRPTS``ji_fXUVUSVYbhhhmmmhldivbkovqqpplfkooNTQNNNQNP^ZZhqoahmkceh`ddYaTFAAOQ]\]fnnNHFJJQ]hh_^PIFILah[WRUXXcjj`_jfiegfdXYP[ZVT][QPPAPYX[XWA>DQN]XY]JX[`^^ecHoe``cL```^mf^^IHLLLOOQSPPPMMMFFM\LJIIIJJPPMMLFCGHHJPPSSQQQQQQQ\\\\\\\\ZQQQQWWZ\\\\WWW\\eeeZZZWWWWeeZZZZZZ\ZZZZZZ\\ZeZZZZZZZeeeZ\\\\\\\\e\\\e\ZZZZZZZ\\\\\\ZZeeeeZZZ\\ZZeZZZZZZZeeeeeeee\\\\\\\eeeeeeeeeeeeeZZZZ\\eeeeeeeeeeeeeeeeeeeeeeeeeeeeeeeeeeeeeeeeeeeeeeeeeeeee_______e___eee_eeeeeeeeeeeeeeeeeeeeeeee_eeeeeeeee_____________eeeeeeeGG@@@LHDDLLLLHHL_DDDZZZZPNUZUUUZZZZZZZUUUUUZUPPPPPUUZZZZZZZZEEA99LLLLLLLUUUZZZZZUFFJSSSUWWMMFA9GGGEDEFSSSSSSFFFMKOQQJJWWZZPJJSJJGGJOPZZZZTTTTeQeSTSSSSSeVPLQKB?EEEFQVVZQFBBEE;;22299999999552
@PL1_18-pvx 18-pvx
TTGGCTTGCAAACTAGATGCAGAAACCATACGGTCCATTGCCGATCTCAAGCCACTCTCCGTTGAACGGTTAAGTTTCCATTGATACTCGAAAGAGGTCAGCACCAGCTAGCATCGATGACTACAAAGAGGATGACAACTCGGATGGGGTAGTTGGGTCAGCGAGCGAGACTGTCAAAATGGATGTTGTAGTCGATAAGGTCAGCAAACTGTATGAACACTCTGTGCTGTCCAAGCGTACGCGATATGTCCACTCAGAAATGAGTTCAAGCAAGGGAAACAAACTTGTGAAAGAGTTGAAAATTCGTGTGACGCCTGTGGACGCAGTTCCCTTCACCGGTGGAAGTCCGACTCCAGTTGAAGAATTTGAGTGGATAAAGGGCCGTACCGAGGAGCAGCAGAGTGGACGTTATCGTGATTACGTGGAAGCCAACATTGGCGATGTGTTGAGGAACAACAAACTTTGCGTGTTTAGTGTGGAAAAAGGTGCAAACATCCTCTCCGTTGAAGTCCCTGGTTGCGATGTTGATCTTGCTGGTCGCACGGATATGATCGTGCTGAGTGCTATAGTCCAAAAGTTTCCGCATTACTTACCCCATTTGCCTGGAGTGAAAATGTTGATCGAAGTGAAAAGGGGGGTGAAATCAGCATCCGAGTTCCAGGCTTTGTCGGAATTGATTGCAATGGATTTCATCGTCGACGAATCAGTGATGGCACTGCTCACGAACTTGACAAACCATTGGGAATTTTTATGGGTCTCCAACAAGAGCAACAACCGTCCCATCATAGCGACTACGACCTTAACCACGCCAGGTGAAGCATTTGAGGTGATTAGGACGCTACTTGCGCAGTCATCAACGGCGGATGCCGATATTATGCTTCCATGCTTGGCAGAACCCGTGAAGCGACGGAAGTTAAACCAGATGCTGCCGTTTATTGGCGAAGCTAGTGGAGATGGGATTCGTGAGAGCATCGAACGATACTATGACATCGCCAGCTGCTGGGGCCCCGACTTTGCCATCGCGCGAGCTGCGGCTAGACAAGTCACTCGATGTATTCTCACGTTGAGTTATGTCACTCTGGCGCGCCGGTGGTCGCACCCGCAGTCCGAGAACTGAGGCGCCCCTGGAGCGGCCGCGTCGACCGCCGATGAACGGTTAAGTTTCCATTGATGCTCGAAAGATGTCAGCACCAGCTAGCACA
+
148?@???:;;AA>?@@BBBBBBBB?:6..-0+++26=BBBBSVEGGKKVVVSSSSSSSSPPPPPTPPPLLJJJJJKSSSeeSSSTSSeeeeMM???MMeeeeeeeSSSSQQ==8<<BEAA999500--,,-96+++++-.-3-/0999;75399=96??AK:A3.,,,))))))+0-.+---***/=AZZZ\ZZZZZZZZZ\\\\ee____eeeeeeeeeeeeee_______eeeeeeeeeeeeeeeeeee______________ee_______ee__________ee________eeeee______eeeeeeeeeZZZZZZZZZZZZZZZZZZZZZeeeeeZZUUUUZZZZFFZZZeeeeeeZeZZZZZeeeeeeeeZZUUSSUUUZSSSSSSZZZZZZZZZZZZZZ\\\ZZPSSSSZZZZZeeZZWWWZZZWWWWWWZWWeeeWWWWWWWWWZZZZZQQQQQQQZ\\\\ZQQ\\\\\\B?=;;?MMJJMMM\\\\\\PJHC_d\_oa\WY[TMJTWegmgkblfllzqwsn[TQOQS\WMKQZggd_aagff`j[_V\TZjtlo\XSEGGJC9TKWOfdccka\_\PP_cl{lkeegqd_eVTabbWQQOO[_ceooom`]iSSWFA:?///33:BB=47:??HFFA@>AHHFF?CA@68,,,57HFHCFFFMMJFJHHHKIJQQQQP\LIHLHKHHBBBBBBPDD@CCFJJHHFFIIIIJL\MJFMM\\PSSSSV\\\\\\\\\\\\\ZQLKKKLQWWWWWWZ\\ZZZMLFLLQQZZZZZZZZZZZPPPZZeeeeeeeeeeeeeeeeeeeeee\\ZQQS\\e\\\\\\\ZZZZZZZZZeeeeeeeeeeeeZZZZZZ\eeee\\ZZ\\\ee\ZZZZZZeeeeeeeeeeeeeeeeeZZZ____eeeee_______ee__e________eeeeeeeeeeeeeeeeeeeeeee_______eeeeee_______eeeee___ee______eee_____e__U____eeeeeeeeCC==.0-,,--,,,,3333---.3---0-244224977---0-////00///99C4..++))))+)*-+.++-14988440,,-99410012,,+.00+,,..499=<33/008881-0297855>61,,,.0D>JLQQTTeQeSSTTeVSSQLKA4-)))-4LQVQPKKEFFFECCAAA?;;===752
@PL1_78-pvx 78-pvx
TTGGCTTGCAACTAGATGCAGAAACCATACGGGCCATTGCCGATCTCAAGCCACTCTCCGTTGAACGGTTAAGTTTCCATTGATACTCGAAAGAGGTCAGCACCAGCTAGCATCGATGACTACAAAGACGATGACGACAAGGAGGGGGTAGTTGGCTCAGCGAGCGAGACTTCCAAAATGGATTTTGTAGTCGATAAGGTCAGCAAACTGTATGAACACTCTGTGCTGTCCAAGCGTACGCGATATGTCCACTCAGAAATGAGTTCAAGCAAGGGAAACAAACTTGTGAAATAGTTGAAAATTCGTGTGACGCCTGTGGACGCAGTTCCATTCACCGGTGGAAGTCCGACTCCAGTTGAAGAATTTGAGTGGATAAAGGGCCGTACCGAGGAGCAGCAGAGTGGACGTTATCGTGATTACGTGGAAGCCTACATTGGCGATGTGTTGAGGAACAACAAACTTTGCGTGTTTAGTGTGGAAAAAGGTGCAAACATCCTCTCCGTTGAAGTCCCTGGTTGCGATGTTGATCTTGCTGGTCGCACGGATATGATCGTGCTGAGTGCTATAGTCCAAAAGTTTCCGCATTACTTACCCCATTTGCCTGGAGTGAAAATGTTGATCGAAGTGAAAAGGGAGGTGAAATCAGCATCCGAGTTCCAGGCTTTGTCGGAATTGATTGCAACGGATTTCATCGTCGACGAATCAGTGATGGCACTGCTCACGAACTTGACAAACCATTGGGAATTTTTATGGGTCTCCAACAAGAGCAACAACCGTCCCATCATAGCGACTACGACCTTAACCACGCCAGGTGAAGCATTTGAGGTGATTAGGACGCTACTTGCGCAGTCATCAACGGCGGATGCCGATATTATGCTTCCATGCTTGGCAGAACCCGTGAAGCGACGGAAGTTAAACCAGATGCAGCCGTTTATTGGCGAAGCTAGTGGAGATGGGATTCGTGAGAGCATCGAACGATACTATGACATCGCCAGCTGCTTGGGCCCCGACTTTGACATGGCGCGAGCTGTGGCTAGACAAGTCACTCGATCTATTCCCACGTTGAGTTATTTCAGTCCGGCGCGCCGGTGGTCGCACCCGCAGTTCGAGAAGTGAGGCGCGCCTGGAGCGGCCGCGTCGACCGCCGATGAACGGTTAAGTTTCCATTGATACTCGAAAGATGTCAGCACCAGCTAGCACA
+
048?=:;;;DDDDPPVVVSSSFFF:7+)))))+.4;?FHHLQQSVVVSVVVSSSPPPPPPPPPPTeePPPSLLLLSSSSSSSSSeZZeeeeeeeeeeeeeeeeeeSSSSSeeeeeZZZSSSSSZZSLULFZZZZULSLUUSSSSSZ\\ZeeZZZWZZZZeee\\\ZZUUZZZZZeeZ\\ZMMDDDMGZeeeeeeeeeeeeeeeeeeeeeeeeeeeeeeeee_____ee__UUU__eeeeeeeeeeeeeeeee_eeeeeeeeeeeeeeeeeeeeeeeeeeeeeeeeeeeLL555LLeeeeeee__UUU__eeeeeeeeZZZZZeeZZZ\\\\ZZZZZeeeeeeZZZZZZZZZZZZ\ZeeeeeeeeeeeeeeeeeeeeeeeeeeZZWWWZZSSSSSZ\ZZZZZZZZeeeeeeeeeeeeZZZWWZZeZZAA...AAeeeeeeeeeeeeeeeeeeeeZZZVVSSSZ\\\ZZZZZV\\\SSPPM\MJJJJM\\FAAFFFJKKKJHHH@@855CC`bbh`VTT^Xdiifd_e[bcp\snggfgmtff`[^ZeiooprunqhzfngljquurrjpmVSXTT<PRTWSfisokkoskkrbbbbjX^FIDU[UWcijdgeh\^^Y^cuokcc^c\[X]\`^]\[UN`fhbmpujsmmXWV\jMFFFHHHJMLJFJJJJJJMJFMMJJM??222??FFMLPJIIILQQQZZZZZZZ\\ZZZZVVVVWWZZWWWWWWZZZ\\\eeeZWeeeeeeeeeeee\\ZZZZZZeeeee\ZWWWZZeeeeeeeeeeeeeeeeeeeeeeeeeeeeeeeeeeeeeeeeeeeeeeee\\\\ZZZeeeeeeeeeeeeeeeeeeeeeeeeeeeeeeeeeeeeeeeeeeeeeeeeeeeeeeeeeeeeeeeeeeeeeeeeeeeeeeeeeeee__UUU__eeeeeeeHH///HHeeeeeeeeeeeeeeeeeeeeeeeeeeeeeeeeeeeeeeeeeeeeeeeeeeeee_______U______eeeeeeeeeeeeeeeeGG77@LLHHLLUNUUL_HHHZZZZPPUZZZZZZZZZZZUUUZZZUUUUUUUUZZZZZZZZZLDDDLLUUUUUUUUZWZZZUUUUZZUUUUSLLDDKKSEFDDSSSSZ\WQQQPKQQJJPWZZPPPSJJJJJPPZZSeQQQQeQeSSSSeeSSPPPeSPKKKKSVVVVVSLIFFFEC?=====@B@=854
@PL1_37-pvx 37-pvx
TTGGCTTGCAACTAGATGCAGAAACCATAAGGGCCATTGCCGATCTCAAGCCACTCTCCGTTGAACGGTTAAGTTTCCATTGATACTCGAAAGAGGTCAGCACCAGCTAGCATCGATGACTACAAAGACGATGACGACAAGGAGGGGGTAGTTGGCTCAGCGAGCGAGACTTCCAAAATGGATTTTGTAGTCGATAAGGTCAGCAAACTGTATGAACACTCTGTGCTGTCCAAGCGTACGCGATATGTCCACTCAGAAATGAGTTCAAGCAAGGGAAACAAACTTGTGAAAGAGTTGAAAATTCGTGTGACGCCTGTGGACGCAGTTCCATTCACCGGTGGAAGTCCGACTCCAGTTGAAGAATTTGAGTGGATAAAGGGCCGTACCGAGGAGCAGCAGAGTGGACGTTATCGTGATTACGTGGAAGCCAACATTGGCGATGTGTTGAGGAACAACAAACTTTGCGTGTTTAGTGTGGAAAAAGGTGCAAACATCCTCTCCGTTGAAGTCCCTGGTTGCGATGTTGATCTTGCTGGTCGCACGGATATGATCGTGCTGAGTGCTATAGTCCAAAAGTTTCCGCATTACTTACCCCATTTGCCTGGAGTGAAAATGTTGATCGAAGTGAAAAGGGAGGTGAAATCAGCATCCGAGTTCCAGGCTTTGTCGGAATTGATTGCAATGGATTTCATCGTCGACGAATCAGTGATGGCACTGCTCACGAACTTGACAAACCATTGGGAATTTTTATGGGTCTCCAACAAGAGCAACAACCGTCCCATCATAGCGACTACGACCTTAACCACGCCAGGTGAAGCATTTGAGGTGATTAGGACGCTACTTGCGCAGTCATCAACGGCGGATGCCGATATTATGCTTCCATGCTTGGCAGAACCCGTGAAGCGACGGAAGTTAAACCAGATGCTGCCGTTTATTGGCGAAGCTAGTGGAGATGGGATTCGTGAGAGCATCGAACGATACTATGACATCGCCAGCTGCTTGGGCCCCGACTTTGACATGGCGCGAGCTGTGGCTAGACAAGTCACTCGATCTATTCCCACGTTGAGTTATTTCAGTCCGGCGCGCCGGTGGTCGCACCCGCAGTTCGAGAAGTGAGGCGCGCCTGGAGCGGCCGCGTCGACCGCCGATGAACGGTTAAGTTTCCATTGATACTCGAAAGATGTCAGCACCAGCTAGCACAA
+
045:=;B;;DDD?EEEPVSVVVVVVVQQWWWZWWeeeeeeeeeeeeeeeeeTTTTTTTTQQQQeeTTQQQQQQQQQSSSTTTTTeeeeeeeeeeeeeeeeeeeeeSSSSSeeeeeZZZZZZZZZ\\ZZUUZZZZULMLUUZZZZZZZZZZZZZZUULZZeee\\\\ZZZZZZ__ee____MMDDHMLeeeeeeeeeeeeeeeeeeeeeeeeeeeeeeeeee_____eeeeeeeeeeeeeeeeeeeeeeeeee___eeeeeeeeeeeeeeeeeeee_______eeeeeeeeeeeeeeeeeeeeeeeeeeeeeeeeeeeeeeeeeeeeeeeeeeeeeeeeeeeeeZZZZZZZZZZZ\ZeeeeeeeeeeeeeeeeeeeeeeZZZZ\\ZZZZZSSSSSeZZZZZZZZZZZZZeeeeeeeeZZZZZZZeeeeeeeeeeeeeeeeeeeeeeeeeeeeeeeeeeeeeeeeeeeeeeeeeeeeeeZZ\ZZZZZZ\\\\\\ZZVVSSSSKJHHHHFHMM\Pb`d_bdkkstgjddgmjmw{{xq{{zvsncgpitu{{{{{{{mqVjdmkot{z{p{meeorrx_QQRQRr{ujkvrfmtoqxqqokj[WW]UZosssmmkkqqkmqqtmgc`g]XXYTUUWlja`c_``^ckdtvppogfdiVZQQRJPRFJRX[hZTTWUV\aL`X^V`lmhiQbdlloohha^\bbZfukhvvzxzessvq{rvrkio{ewrrumk\\eeeeeeZZZZeeeeeeeeeeeeeeeeeeeZ\\\\\\eee\\\\\\\eeeeeee\\\ZZZZeeeeeeeeeeeeeeeeeeeeeeeee\\ZZZZZeeeeee\\\e\ZZeeeZZZZ\\__eeeeeeeee______________eeeeeeeeeeeeeeeeeeeeeeeeeeeeeeeeeeeeeeeeeeeeeeeeeeeeeeeeeeeeeeeeeeeeeeeeeeeeeeeeeeeeeeeeeeeeeeeeeeeeeeeeeeeeeeeeeeeeeeeeeeeeeee_eeeee_eeeeeeeJG@@@LHDDLLLLLNL_HHHZZZZPPUZZZZZZZZZZZUUUZZZUUUUUUUUZZZZZZUUKFDDDLLUUUUUUUZZZZZZUUFOSSSSSSSKFAALLSLEDDSSSSZ\QMMPKKKKJJPWZQPJJSJJJJMOPZZZZTTTTTQeeeeeeeeeeeeeVPKKKPPVVVVPLKPPPPSKD?====@BBB?870
@PL1_93-pvx 93-pvx
TTGGCTTGCAACTAGATGCAGAAACCATACAGGGCCATTGCCGATCTCAAGCCACTCTCCGTTGAACGGTTAAGTTTCCATTGATACTCGAAAGAGGTCAGCACCAGCTAGCATCGATGACTACAAAGACGATGACGACAAGGAGGGGGTAGTTGGCTCAGCGAGCGAGACTTCCAAAATGGATTTTGTAGTCGATAAGGTCAGCAAACTGTATGAACACTCTGTGCTGTCCAAGCGTACGCGATATGTCCACTCAGAAATGAGTTCAAGCAAGGGAAACAAACTTGTGAAAGAGTTGAAAATTCGTGTGACGCCTGTGGACGCAGTTCCATTCACCGGTGGAAGTCCGACTCCAGTTGAAGAATTTGAGTGGATAAAGGGCCGTACCGAGGAGCAGCAGAGTGGACGTTATCGTGATTACGTGGAAGCCAACATTGGCGATGTGTTGAGGAACAACAAACTTTGCGTGTTTAGTGTGGAAAAAGGTGCAAACATCCTCTCCGGTGAAGTCCCTGGTTGCGATGTTGATCTTGCTGGTCGCACGGATATGATCGTGCTGAGTGCTATAGTCCAAAAGTTTCCGCATTACTTACCCCATTTGCCTGGAGTGAAAATGTTGATCGAAGTGAAAAGGGAGGTGAAATCAGCATCCGAGTTCCAGGCTTTGTCGGAATTGATTGCAATGGATTTCATCGTCGACGAATCAGTGATGGCACTGCTCACGAACTTGACAAACCATTGGGAATTTTTATGGGTCTCCAACAAGAGCAACAACCGTCCCATCATAGCGACTACGACCTTAACCACGCCAGGTGAAGCATTTGAGGTGATTAGGACGCTACTTGCGCAGTCATCAACGGCGGATGCCGATATTATGCTTCCATGCTTGGCAGAACCCGTGAAGCGACGGAAGTTAAACCAGATGCTGCCGTTTATTGGCGAAGCTAGTGGAGATGGGATTCGTGAGAGCATCGAACGATACTATGACATCGCCAGCTGCTTGGGCCCCGACTTTGACATGGCGCGAGCTGTGGCTAGACAAGTCACTCGATCTATTCCCACGTTGAGTTATTTCAGTCCGACGCGCCGGTGGTCGCACCCGCAGTTCGAGAAGTGAGGCGCGCCTGGAGCGGCCGCGTCGACCGCCGATGAACGGTTAAGTTTCCATTGATACTCGAAAGATGTCAGCACCAGCTAGCACA
+
028><699;DDD?EEEPPPMMHFBBB5.)))+0CFFB@@@EEVVKKKLLVZ\VSSSSSPTPPPPPPSTPSSPLLLQQSSSSTTSSeeeeeeeZZZZZZZee\\\ZZSSSSSe\ZZZZZSSSSSSZSSLLJFLSMLA9A3<<LLUUUZZZZUUUSZEEALLZZZZZZUULZLLLZZZZZZZUML>><GGZZZZZZZZeeeeeeeeeeeeeeeeeeeeeeeeeeeeeeeeeeeeeeeeeeeeeeeeeeeeeeeee_______eeeeeeeeeeeeeeee___________eeeeeeeeeeeeeeeeeeeeeeee_ZZUUZZeeeeeeeZZZZZZ\\\\ZZZZeeeeZZZZZZZZZZUUZZeeeeeeeeeeeeeeeeeeeeeeZZWWZZWUSSSSSeZZZWWWWZZZZZZZZZ\\\\ZZZeZZZQQZZeeZZZZ\eeeeeeSSWWZZ\eeeeeeeeeeee\\\\ZSVVSSZ\\\\\\\\SSSSP\PMMHHM\\MHFMHHPPSKJHHF>UPLINSWeollmkShhhfmoq\tigjptwqlnpux{nh`\a^jjurww{qsemYkkxvv{zpwt{pjgeffU[QV\]osuvka_UQQ]QRR]ekkkjc]`WZ`kmjemllimfefkme\YWUXfY`dJb\eha]ha_Z\dmkquzvqihlk___^f_bkde^edc[^V[[UX_jPfie\USSSPSH`\f[[[UXQQQPJJHFKPMMMJJMMPJIIIQQSSZZZZQQZ\\ZZZZVSZZZZeZZeeeee\ZWWWWWWWWeWZZZZZZZ\eZZWZZZ\eeeeeeeZZZZZZZeeeeeeeeeeeeeeeeeeeeeeeee\\ZUUZ\\eeeeeeeeeZZZeeeZZZZ\\ZZZZZZeeeeeZZ\\\\ZZZZZZ\\eeeeeeeeeeeeeeeeeeeeeeeeeeeeeeeeeeeee_________eeeee______eeeeeeee______________eeeeeee__eeeeeeeeeeeeeeeeeeeeeee_eeeeeeeeeeeeeeeeeeeee__eeeee_CB///=8;7CLLBBBLLDDDLLLLHHHLLUUUUUUZLLHHDLLLHNNHHNUUZZZNNUNFAA744869AADDLLUUUUUMLDDLLSUJJJEE:77LLEA===ELMPMMBAAFFKKKGBJLOMPPPZKFDDFHMZZZZSSTTeQeSTSSSSSTTSVQKIEEEIKVVVVPLKEFFF?======999==754
@PL1_57-pvx 57-pvx
TTGGCTTGCAAACTAGATGCAGAAACCATACGGGCCATTGCCGATCTCAAGCCACTCTCCGTTGAACGGTTAAGTTTCCATTGATACTCGAAAGAGGTCAGCACCAGCTAGCATCGATGACTACAAAGACGATGACAACAAGGAGGGGGTAGTTGGCTCAGCGAGCGAGACTTCCAAAATGGATTTTGTAGTCGATAAGGTCAGCAAACTGTATGAACACTCTGTGCTGTCCAAGCGTACGCGATATGTCCACTCAGAAATGAGTTCAAGCAAGGGAAACAAACTTGTGAAAGAGTTGAAAATTCGTGTGACGCCTGTGGACGCAGTTCCATTCACCGGTGGAAGTCCGACTCCAGTTGAAGAATTTGAGTGGATAAAGGGCCGTACCGAGGAGCAGCAAAGTGGACGTTATCGTGATTACGTGGAAGCCAACATTGGCGATGTGTTGAGGAACAACAAACTTTGCGTGTTTAGTGTGGAAAAAGGTGCAAACATCCTCTCCGTTGAAGTCCCTGGTTGCGATGTTGATCTTGCTGGTCGCACGGATATGATCGTGCTGAGTGCTATAGTCCAAAAGTTTCCGCATTACTTACCCCATTTGCCTGGAGTGAAAATGTTGATCGAAGTGAAAAGGGAGGTGAAATCAGCATCCGAGTTCCAGGCTTTGTCGGAATTGATTGCAATGGATTTCATCGTCGACGAATCAGTGATGGCACTGCTCACGAACTTGACAAACCATTGGGAATTTTTATGGGTCTCCAACAAGAGCAACAACCGTCCCATCATAGCGACTACGACCTTAACCACGCCAGGTGAAGCATTTGAGGTGATTAGGACGCTACTTGCGCAGTCATCAACGGCGGATGCCGATATTATGCTTCCATGCTTGGCAGAACCCGTGAAGCGACGGAAGTTAAACCAGATGCTGCCGTTTATTGGCGAAGCTAGTGGAGATGGGATTCGTGAGAGCATCGAACGATACTATGACATCGCCAGCTGCTTGGGCCCCGACTTTGACATGGCGCGAGCTGTGGCTAGACAAGTCACTCGATCTATTCCCACGTTGAGTTATTTCAGTCCGACGCGCCGGTGGTCGCACCCGCAGTTCGAGAAGTGAGGCGCGCCTGGAGCGGCCGCGTCGACCGCCGATGAACGGTTAAGTTTCCATTGATACTCGAAAGATGTCAGCACCAGCTAGCACAA
+
048?@???:9@AA>?@@BBJPPVVVPF8-***-4BFKLLLPPeeeeeeeeeeTTTTTTTTQQQQSTTTSeeSSSSSSSSSSSSSSeeeeeeeZeeeeeeeeeeeeeSSSSSeZZZZZZZZZZZUZZSLLDDLA99-..0AA=HHZZZZLLHLDLL>=9A<DDKKLKK@@@HHLHLLLL@@@LLDD593;777///GG__HHHHHHLLD<<5L<BDDLLHHLHHBBBBD@LLUUNLLLLLHH@@;LHHHLLUNLH9---HHHL@HHLLLLUUULLLLN_UU_LHHDL@HHLL666LLHHH_LULHH///HHLLHH...98HHHDLDLDLLHHHLHLDLLDDDLLLLLL555D9G9DDLLLG545LLULLH@@DHHLLUUUZZZUUULLHCCBB=AA>66112229ADLLUUULL>>>LLLE53389<AADLLLFHGLJJ888LADDLDDFKFFFFFHKLMHFFHH@A555AAA=5555:??MLPEE99:JJHFDDEHAEDBF]]WH>JVMILSURP^c;RFNKWWeEXRQTS\ah`YR^WTTYY`eTYY]`dmmUUG]KXVYYZbbYWPWWUR`d^\T^VW\XjZaXRTfcgjjlebkbehdWORKM[RPPW_V_hf^gddd_f`^bfkujge``a_[TXXWRSSSZdcdd_YVVVQUS\[QT_`\CHCC?D@EEFJJJJMMHJKKPQQQVZMLHHHHKKPPPQSVSZeeeeeeeeQQLLQQQZ\\\\\\\\\\eeeZZeZZZZZZZZZ\\e\ZZZZZZeeeeZZZZZZZeeeZZWWWZZeeeeeeeZZZZWZZeeeeeeeeeeeeeeeeeeeeeeeee\\ZZZ\\eeeeeeeeee\\\eeeeZZZ\\ZZeeeeeeeeeeeeeeeeeeeeeeeeeeeeeeeeeeeeeeeeeeeeeeeeeeeeeeeeeeeee________eeeeeeeeeeeeeeeeeeeeeeeeeeeeeeeeeee__UUU__eeeeeeeeeeeeeeeeeeeeeeeeeeeeeeee_____eeeeeeeeeeeeeee_GG557LBDDLLLDHHLLDDDZZZZNNUUUUUZUUUZZZUUNUUUUUUUUUUUZZZZUUULFFD??BAFFAFFLLUUWZZSSFFFSSSUUULLA;9EGGEDDDSSSSZZPPLPPKKKIGPQZQPJJQJJFFJOOZZZZSSTTeQeSSSSeeeeePPSSKIIIKPVVVVPLLLLLF=======;;===7540
@PL1_45-pvx 45-pvx
TTGGCTTGCAACTAGATGCAGAAACCATAAGGGCCATTGCCGATCTCAAGCCACTCTCCGTTGAACGGTTAAGTTTCCATTGATACTCGAAAGAGGTCAGCACCAGCTAGCATCGATGACTACAAAGACGATGACGACAAGGAGGGGGTAGTTGGCTCAGCGAGCGAGACTTCCAAAATGGATTTTGTAGTCGATAAGGTCAGCAAACTGTATGAACACTCTGTGCTGTCCAAGCGTACGCGATATGTCCACTCAGAAATGAGTTCAAGCAAGGGAAACAAACTTGTGAAAGAGTTGAAAATTCGTGTGACGCCTGTGGACGCAGTTCCATTCACCGGTGGAAGTCCGACTCCAGTTGAAGAATTTGAGTGGATAAAGGGCCGTACCGAGGAGCAGCAGAGTGGACGTTATCGTGATTACGTGGAAGCCAACATTGGCGATGTGTTGAGGAACAACAAACTTTGCGTGTTTAGTGTGGAAAAAGGTGCAAACATCCTCTCCGTTGAAGTCCCTGGTTGCGATGTTGATCTTGCTGGTCGCACGGATATGATCGTGCTGAGTGCTATAGTCCAAAAGTTTCCGCATTACTTACCCCATTTGCCTGGAGTGAAAATGTTGATCGAAGTGAAAAGGGAGGTGAAATCAGCATCCGAGTTCCAGGCTTTGTCGGAATTGATTGCAATGGATTTCATCGTCGACGAATCAGTGATGGCACTGCTCACGAACTTGACAAACCATTGGGAATTTTTATGGGTCTCCAACAAGAGCAACAACCGTCCCATCATAGCGACTACGACCTTAACCACGCCAGGTGAAGCATTTGAGGTGATTAGGACGCTACTTGCGCAGTCATCAACGGCGGATGCCGATATTATGCTTCCATGCTTGGCAGAACCCGTGAAGCGACGGAAGTTAAACCAGATGCTGCCGTTTATTGGCGAAGCTAGTGGAGATGGGATTCGTGAGAGCATCGAACGATACTATGACATCGCCAGCTGCTTGGGCCCCGACTTTGACATGGCGCGAGCTGTGGCTAGACAAGTCACTCGATCTATTCCCACGTTGAGTTATTTCAGTCCGGCGCGCCGGTGGTCGCACCCGCAGTTCGAGAAGTGAGGCGCGCCTGGAGCGGCCGCGTCGACCGCCGATGAACGGTTAAGTTTCCATTGATACTCGAAAGATGTCAGCACCAGCTAGCACAA
+
048?@?84)))47>?@BBJJPVVVVHHE???HHPQQLLLLTeePTPPPeeeeeeeeeTTQQQQeeeeeeeSSSSSSSSSSTTSSSSSTTeeeeeeeeeeeeeeeeSSSSSeeeeeeeeSSSSSZZZUUUUZZZZULMLUUZZZZZZZeeeeZZZZZZZZ\\\\eZZZZZZZZZZeee\\Z\ZNNLMMee______eeeeeeeeeeeeeeeeeeeeeeeeee_____eeeeeeeeeeeeeeeeeeeeeeeee____eeeeeeeeeee_______ee_______eeeeeeeeeeeeeeeeeeeeeeeeeeeeeeeeeeeeeeeeeee\\\ZZ\\ZZZZeeeeeeZZZZZZZZZZZZZZeeeeeeeeeeeeeeeeeeeeeeZZZZZZWZSSSSSSZZZZZZZZZZZZeeee\\ZZZZZeZZZQQZ\eZZZZZ\\\ZVVVQQZZZeeeeeeeeeeeeZZVVVZZZ\\\\\\\\\\\\\\\\PMMMHHHHM\\MHHMHHPPSSSKKJHHHFCHHHJJHHHHJM\\\\P??222??W`\\__amhkd^^cbjn{{{uvkkgzhvvxvv{{{{uqfIHOOOX]ccijemoolorvo\_h\WRfekjmh_j__enn\[TOQ]Wkfdkmmhd_i[YTTR[`sdoe[SQRJKTWUVV]\[QPOTPTTX]SV__]]hccZa_deFohXJKSSOLHJJEEFJJHHIIIQQQQZZZZZZZZZ\\ZVSQQQWZZWWWWWWZZZ\\\eeeeZZ\\\ZZZZeeee\\ZSSPSSZZ\e\\Z\\ZZZZeZZZZZeeeeeeeee\\ZZWZZZZeeeeeeeeeeeeeeeeeeeeeee\\ZZZ\\\\\\\e\\\\\\\eeeeeeeeZZZeeeeeeeeeeeeeeee_______eeeeeeeeeeeeeeeeeeeeeeeeee__HLL__eeeeeeeeeeeeeeeeeeeeeeeeeeeeeeee___eeee_______eeeeeee__eeeeeeeeeeeeeeeeeeeeeeeeeeeeeeeeeeeeeee________eeeee_MMBBBLLLLL__UUUU_NNNZZZZUUUZZZZZZZZZZZUUUZZZZZZZZPZZZZZZZZZZZZFFFLLUUUUUUZZZZZZZZUJSSSSZUUZSLDDSSSODFJSSSSZZWQQQPOQQJJPWZZPJJSJJPPPZZZZZZTTTTTQeeeeeeeeeePPeePPPPKPVVVVPLLSSPFD===?AEBBB@=7540
@PL1_25-pvx 25-pvx
TTGGCTTGCAACTAGATGCAGAAACCATAACGGCCATTGCCGATCTCAAGCCACTCTCCGTTGAACGGTTAAGTTTCCATTGATACTCGAAAGAGGTCAGCACCAGCTAGCATCGATGACTACAAAGACGATGACGACAAGGAGGGGGTAGTTGGCTCAGCGAGCGAGACTTCCAAAATGGATTTTGTAGTCGATAAGGTCAGCAAACTGTATGAACACTCTGTGCTGTCCAAGCGTACGCGATATGTCCACTCAGAAATGAGTTCAAGCAAGGGAAACAAACTTGTGAAAGAGTTGAAAATTCGTGTGACGCCTGTGGACGCAGTTCCACTCACCGGTGGAAGTCCGACTCCAGTTGAAGAATTTGAGTGGATAAAGGGCCGTACCGAGGAGCAGCAGAGTGGACGTTATCGTGATTACGTGGAAGCCAACATTGGCGATGTGTTGAGGAACAACAAACTTTGCGTGTTTAGTGTGGAAAAAGGTGCAAACATCCTCTCCGTTGAAGTCCCTGGTTGCGATGTTGATCTTGCTGGTCGCACGGATATGATCGTGCTGAGTGCTATAGTCCAAAAGTTTCCGCATTACTTACCCCATTTGCCTGGAGTGAAAATGTTGATCGAAGTGAAAAGGGAGGTGAAATCAGCATCCGAGTTCCAGGCTTTGTCGGAATTGATTGCAATGGATTTCATCGTCGACGAATCAGTGATGGCACTGCTCACGAACTTGACAAACCATTGGGAATTTTTATGGGTCTCCAACAAGAGCAACAACCGTCCCATCATAGCGACTACGACCTTAACCACGCCAGGTGAAGCATTTGAGGTGATTAGGACGCTACTTGCGCAGTCATCAACGGCGGATGCCGATATTATGCTTCCATGCTTGGCAGAACCCGTGAAGCGACGGAAGTTAAACCAGATGCTGCCGTTTATTGGCGAAGCTAGTGGAGATGGGATTCGTGAGAGCATCGAACGATACTATGACATCGCCAGCTGCTTGGGCCCCGACTTTGACATGGCGCGAGCTGTGGCTAGACAAGTCACTCGATCTATTCCCACGTTGAGTTATTTCAGTCCGGCGCGCCGGTGGTCGCACCCGCAGTTCGAGAAGTGAGGCGCGCCTGGAGCGGCCGCGTCGACCGCCGATGAACGGTTAAGTTTCCATTGATACTCGAAAGATGTCAGCACCAGCTAGCACAACACAGCCCATA
+
045:=@B==DDDDEEEEEJJSFFF:4,***,0,-03466>APSSVVVVVVVPPPPPPPPPPPPPPTTPKJJJJJSSSSSSSSSSeeeeeeeeeeeeeeeeeeeeeSSSSSeZZZZZZZZZZZWZ\\LLJGSSSSGGLDDDSSUUWZZZZUUUZZUULZZZZZZZZZZZZUUZZZZZZZZUMM@@8GGZeeeeeeeeeeeeeeeeeeeeeeeeeeeeeeeeeeeeeeeeeeeeeeeeeeeeeeeeeee________eeeeeeeeeeeeeeeeeeee___________eeeeeeeeeeeeeee______eeeeeeeeeeeeee__e____________eeeeee_________ZZZZZZZZZZeeZeeeeeeeeeeeeeeeee\ZZZZZZZZeeeZZZZZZZZZZZZZZZeeeeeeeeeeeeeeeeeZZZZZZZZZZeZZZZZZZZZeeeessquuywysexsquorqtttweyoppppeuu{wuubekssjjbbbffddfhgqs\lnnjejkiiiikisgfhie^cefi_^dh{x{{{{{tonlosyy{{xu{{{xvaqq{{{{{onmmhPJQQQHHOOSSZssveeookeoojjbsemjrdchYU^bbficjmvmioquoec`^ZfmhfT[^eeddRW_lghnmoypphoilzpdgYSVOLQRaahiede``ecjnojh`__iQQQQZZZZSPPPSSZZQSSeSSeeeeeeeee\ZWWWWWZZZZZZZZ\\\eeeeeeZZZZeZZeeeee\ZZZZZZeeee\\\eeeeeeeeeeeeeeeeeeeee\\ZZZZZeeeeeeeeeeeeeeeeeeeeeeeeeeeee\\\eeeeeeeeee\\\eeeeeeee___eeeeeeeeeeeeeeeeeeeeeeeeeeeeeeeeeeeeeeeeeeeeeeeeeeeeeeeeeeeeeeeeeeeeeeeeeeeeeeeeeeeeeeeeeeeeeeeeeeeeeeeeeeeeeeeeeeeeeeeeeeeeeeeeeeeeeee_____eeeeeeeeeeeeeeeeeeeeeeeeGG777LCDDLLLDHHLLDDDLLZZNNUUUUUUUUUZZZNNNUUUUUUUUUUUZZZZZPPFFF?::LLUUUUUUUUUUZZSLFDFSSSUUULMD=;EEEFDDDFKSPSSJDDFAJKKJJQQOOJJJJGJDDDMMZZZZTTTTTQeeeeeeeSSPPPeVPLLLLVZVVZQPPPPPFEEEEEEEBBBBB?870++./3:531.0
@PL1_58-pvx 58-pvx
GGGATCATCACAGTGTTGGCTTGCAACTAGATGCAGAAACCATCCCCGTTATTGCCGATCTCAAGCCACTCTCCGTTGAACGGTTAAGCTTCCATTGATACTCGAAAGAGGTCAGCACCAGCTAGCATCGATGACTACAAAGACGATGACGACTAGGAGGGGGTAGTTGGCTCAGCGAGCGAGACTTCCAAAATGGTTGTTGTAGTCGATAAGGTCAGCAAACTGTATGAACACTCTGTGCTGTCCAAGCGTACGCGATATGTCCACTCAGAAATGAGTTCAAGCAAGGGAAACAAACTTGTGAAAGAGTTGAAAATTCGTGTGACGCCTGTGGACGCTGTTCCATTCACCGGTGGAAGTCCGACTCCAGTTGAAGAATTTGAGTGGATAAAGGGCCGTACCGAGGAGCAGCAGAGTGGACGTTATCGTGATTACGTGGAAGCCAACATTGGCGATGTGTTGAGGAACAACAAACTTTGCGTGTTTAGTGTGGAAAAAGGTGCAAACATCCTCTCCGTTGAAGTCCCTGGTTGCGATGTTGATCTTGCTGGTCGCACGGATATGATCGTGCTGAGTGCTATAGTCCAAAAGTTTCCGCATACTTACCCCATTTGCCTGGAGTGAAAATGTTGATCGAAGTGAAAAGGGAGGTGAAATCAGCATCCGAGTTCCAGGCTTTGTCGGAATTGATTGCAATGGATTTCATCGCCGACGAATCAGTGATAGCACTGCTCACGAACTCGACAAACCATTGGGAATTTTTATGGGTCTCCAACAAGAGCAACAACCGTCCCATCATAGCGACTACGACCTTAACCACGCCAGGTGAAGCATTTGAGGTGATTAGGACGCTACTTGCGCAGTCATCAACGGCGGATGCCGATATTATGCTTCCATGCTTGGCAGAACCCGTGAAGCGACGGAAGTTAAACCAGATGCTGCCGTTTATTGGCGAAGCTAGTGGAGATGGGATTCGTGAGAGCATCGAACGATACTATGACATCGCCAGCTGCTTGGGCCCCGACTTGCACACGGCGCGAGCTGTGGCTAGACAAGTCACTCGATCTATTCCCACGTTAAGTTATTTCAGTCCGGCGCGCCGGTGGTCGCACCCGCAGTTCGAGAAGTGAGCGCGCCTGGAGCGGCCGCGTCGACCGCCGATGAACGGTTAAGTTTCCATTGATACTCGAAAGATGTCAGCACCAGCTAGCACA
+
0697999=;747-**015553722@@DDD?DEEBBHBB?61+++)*(''')++*./FFBEEGGVVVSVVSSSGEDD??=?@@<71++*++.07=?@@@AEEGSVZZMMLLLMQVZ\\\ZZVVeeOOHHFFFHHFKFFAF@@66//39;90-3.219:DDAKFHFHFF9=//.==SSFLDDB=49113G9DDFKGD9/+++49MeeeeeeeeeeeeeeeeeeeeeeeeeeeeeeeeeZZZZZeeeeeeeeeeeeeeeeeeeeeeeeeeeeeeeeeeeeeeeeeeeeeeeee______\\\\eeeeeeeeeeeeeeeeeeeeeeZeeeeeeeeeeZZZZZZZeZ\\\eeeZZZZZZZeeeeeeeZZZZZUZZZeZZZZZZZeeZZZZZZZeeeeZZWWWZZZZZZeSSSSSZZZPPPZZZWZZZeeeZWWWWQQQQLZZZeVVQZZQLLLMMZQQQQQVSSSSSSKFFFFDHM\\\PSSSQQQVSSSZZ\\\\\\\\SPIIEIZ\ZZZZQQQQQQ\\\kY\ZYWcebgcb`acSaY\a^LIIHQQTVYeeennu{uihc[eihj^]]dqvvqn___jgrnqtsyosadba[_w]HJEIMhloobaYY[hdhqoeOLHHJKLhhdTXB>>GXTekdZYHHIVW]dFFJMMMJKFFFFF?A?HFQIIJJHHJ@@AFHFFJLFFJLFFFFLF@FFFFFOOOOJP\JJFHHHJJOOQQQQQZZZZZ\QQQ\\\\\QQQQQQWWW\\\WWZZZeeeeeeeeeeeeeeee\\\ZZZWZZeeeeeeeeeeeeeeeeeeeeeeeeeeeee\ZZZZZZZ\ZZZeeeeeeeeeeeeeeeeee\\\ZZ\\ZZeZZZ\eeeeeeeeeZZZZZZ\Zeeeeeeeeeeeeeeeee_______eeeee____eeeeeeeeeeeeeeeeeeeeeeeeeeee_________eeeeeeeeeeeeeeeeeeee_______eeeeeeeeeeeee__eeeeeeeeeeeeeeeeeeeeeeeeeeeeeeeeeeeeeeeeeeeeeeeeee_CB../-/+,+17;/..55...3377CCLDDDLHL9=,,,910.00<<>L<<9BLLLBBB>==49.--9999;;?DKLULLFULLDDALAAA;;30-..909==AAFF=A/..96??<527=EA;22?84-/099LEPQSSTTeQSSSSSeeeeVQQQOEEEEIKVVVVPLKEFFFEE======@@==754
@PL1_91-pvx 91-pvx
GGGATCATCCAGTGTTGGCTTGCAACTAGATGCAGAAACCATCCGGGCCATTGCCGATCTCAAGCCACTCTCCGTTGAACGGTTAAGTTTCCATTGATACTCGAAAGAGGTCAGCACCAGCTAGCATCGATGACTACAAAGACGATGACGACTAGGAGGGGGTAGTTGGCTCAGCGAGCGAGACTTCCAAAATGGATGTTGTAGTCGATAAGGTCAGCAAACTGTATGAACACTCTGTGCTGTCCAAGCGTACGCGATATGTCCACTCAGAAATGAGTTCAAGCAAGGGAAACAAACTTGAGAAAGAGTTGAAAATTCGTGTGACGCCTGTGGACGCAGTTCCATTCACCGGTGGAAGTCCGACTCCAGTTGAAGAATTTGAGTGGATAAAGGGCCGTACCGAGGAGCAGCAGAGTGGACGTTATCGTGATTACGTGGAAGCCAACATTGGCGATGTGTTGAGGAACAACAAACTTTGCGTGTTTAGTGTGGAAAAAGGTGCAAACATCCTCTCCATTGAAGTCCCTGGTTGCGATGTTGATCTTGCTGGTCGCACGGATATGATCGTGCTGAGTGCTATAGTCCAAAAGTTTCCGCATTACTTACCCCATTTGCCTGGAGTGAAAATGTTGATCGAAGTGAAAAGGGAGGTGAAATCAGCATCCGAGTTCCAGGCTTTGTCGGAATTGATTGCAATAGATTTCATCGTCGACGAATCAGTGATGGCACTGCTCACGAACTTGACAAACCATTGGGAATTTTTATGAGTCTCCAACAAGAGCAACAACCGTCCCATCATAGCGACTACGACCTTAACCCCGCCAGGTGAAGCATTTGAGGTGATTAGGACGCTACTTGCGCAGTCATCTACGGCGGATGCCGATATTATGCTTCCATGCTTGGCAGAACCCGTGAAGCGACGGAAGTTAAACCAGATGCTGCCGTTTATTGGCGAAGCTAGCGGAGATGGGATTCGTGAGAGCATCGAACGATACTATGACATCGCCAGCTGCTTGGGCCCCGACTTTGCCATGGCGCGAGCTGCGGCTAGACAAGTCACTCGATCTATTCCCACGTTGAGTTATTTCACTCCGGCGCGCCGGTGGTCGCACCCGCAGTCCGAGAACTGAGGCGCGCCTGGAGCGGCCGCGTCGACCGCCGATGAACGGTTAAGTTTCCATTGATACTCGAAAGATGTCAGCACCAGCTAGCACA
+
4997944+-+4+,+1457=:B9=D?====DPVVMMBBBF:7,+++25?BBBBBEVZZKKKLLV\\VSSPPPPPKKKKKPTTTSSLLLLSSSSSSSSSSeeeeeeeZZIIIZZeeeeeeeSSSSQZLLDDDLLFFFFDFAA63..3<AA2.3.2199AAALLLLULL;A//.==ZZHLHB8839003G;HHLLDD50)))48MZeeeeeeeeeeeeeeeeeeeeeeeeeeeeeeee_____eeeeeeeeeeeeeeeeeeeeeeeeeeeeeeee_eeeeeeeeeeeeeeeeeeee_______eeeeeeeeeeeeeeeeeeeeeeeeeeeeeeeeZZZZZZZeeeeeeeeeeeeeeeeeeeeeeZ\\\\ZZZZeeeeeeeeeeeeeeeeeeeeee\\\\ZZZZZZZZeeeeeeeeeeeeeeeeeeeeeeeeeeeZZ\ZZZeeeeeZZZZZWWeeeeeeeeeeeeeeeeeeee\\\\\ZVSSSSZ\\\\\\\SSSSP\PMMHHM\\PPSSSSSS\\\\ZZZZVSidlyqoqlgdgsqrvokloigijoy{{urmpnxlc_Z`bedk{{{{vvq{z{s{{vvqjommoVQUUULIQSUUVm{tiovlighmffdo`eejiela\fddcecccjokos{smcecch[OOQSS[jjeaeejklvvovqnnojhd_VVV^caig]YT]isgeceejl{lPKSSQQQ\\ZZZZZQQQQQQQQQSSSVVeeeeeeeee\ZWWWWWeeeeeeeeeeeeeeeeeeeeeeeeeeeee\ZZZZZZeeeeeeeeeeeeeeZ\ZZZeeeeeeeeeeeeeeeeeeeeeeeeeeeeeeeeeeeeeeeee\\ZZZ\\\eeeeeeeeeeeeeeeeeeeeeeeee__e____eeeeeeeeeeeeeeeeeeeeeeeeeeeeeeeeeeeeeeeeeeeeeeeeeeeeee_____eeeeeeeeeeeeeeeeeeeeeeeeeeeeeeeeeeeeeeeeeeeeeeeeeeeeeeeeeeeeeeeeee_______eeeeeeeeeeeeeeeeeeeee__BB99.3.--666,,,7911/99D<41177;DDBBBHAA11077B79999777LCLB9<84--+++++459579AABAAAA9//6GGEA==99-,+255.+++09=D<<.--967?=74=@JE?99?9424595KEPPQQQQTQeTTTTSSSeePLSQKIIIISZVVVPLLEFFFEEEEEA?779==?57
@PL1_7-pvx 7-pvx
GGGATCATCACAGTGTTGGCTTGCAACTAGATGCAGAAACCATACGGGCCATTGCCGATCTCAAGCCACTCTCCGTTGAACGGTTAAGTTTCCATTGATACTCGAAAGAGGTCAGCACCAGCTAGCATCGATGACTACAAAGACGATGACGACTAGGAGGGGGTAGTTGGCTCAGCGAGCGAGACTTCCAAAATGGATGTTGTAGTCGATAAGGTCAGCAAACTGTATGAACACTCTGTGCTGTCCAAGCGTACGCGATATGTCCACTCAGAAATGAGTTCAAGCAAGGGAAACAAACTTGTGAAAGAGTTGAAAATTCGTGTGACGCCTGTGGACGCAGTTCCATTCACCGGTGGAAGTCCGACTCCAGTTGAAGAATTTGAGTGGATAAAGGGCCGTACCGAGGAGCAGCAGAGTGGACGTTATCGTGATTACGTGGAAGCCAACATTGGCGATGTGTTGAGGAACAACAAACTTTGCGTGTTTAGTGTGGAAAAAGGTGCAAACATCCTCTCCGTTGAAGTCCCTGGTTGCGATGTTGATCTTGCTGGTCGCACGGATATGATCGTGCTGAGTGCTATAGTCCAAAAGTTTCCGCATTACTTACCCCATTTGCCTGGAGTGAAAATGTTGATCGAAGTGAAAAGGGAGGTGAAATCAGCATCCGAGTTCCAGGCTTTGTCGGAATTGATTGCAATGGATTTCATCGTCGACGAATCAGTGATGGCACTGCTCACGAACTTGACAAACCATTGGGAATTTTTATGGGTCTCCAACAAGAGCAACAACCGTCCCATCATAGCGACTACGACCTTAACCACGCCAGGTGAAGCATTTGAGGTGATTAGGACGCTACTTGCGCAGTCATCAACGGCGGATGCCGATATTATGCTTCCATGCTTGGCAGAACCCGTGAAGCGACGGAAGTTAAACCAGATGCTGCCGTTTATTGGCGAAGCTAGTGGAGATGGGATTCGTGAGAGCATCGAACGATACTATGACATCGCCAGCTGCTTGGGCCCCGACTTTGCCATGGCGCGAGCTGTGGCTAGACAAGTCACTCGATCTATTCCCACGTTGAGTTATTTCAGTCCGGCGCGCCGGTGGTCGCACCCGCAGTTCGAGAAGTGAGGCGCGCCTGGAGCGGCCGCGTCGACCGCCGATGAACGGTTAAGTTTCCATTGATACTCGAAAGATGTCAGCACCAGCTAGCACA
+
27979;9==:57+**048?@?82)))47>?@BBJJJFFFF;7///3689=ABBBEEVSGGGFFVVVSSSSSSSTPPPPeeTTKLLJJJLQQSSSeeSSSSSSTTeeZZWWWZZeeeeeeeSSSSQZMMLLLMMLLLLFLLL==22AGGA509-/.9=DDDLLLLUFFEG222GGZZUULKDDAC447GCNNLLHH?4***6=ZeZZeeeeeeeeeeeeeeee_______eeeeeee___________eeeeeeeeeeeeee_______eeeee_eeee__eeeeeeeeee_____________________eeeeeeeeeeeeeeeeeeee____UUU_______\eeeeeeeeeeeZZZZZZZZZZUUZZZZZZZZZZZZZZZZZ\\\\ZZZ\\WWZZUUUZZSPSFSSUUFUZUUUZZeeeeeeeeeeeeeZZZZ\ZZZZZZZ\ZZZZZWWW\\\\\ZZZZZZZWWWQQeee\\\\Z\\\\ZZZ\WWQ\\\\\VVPPPP\QQQQQQQQPPOJFFDDEFA>AAFHIIIQQQ\\ZQQQQQSZZZZ\\\\\P\PPLLH@@AFFJ\\\QQQQZQVQQQQQ\\\PPJFA@XUJOEGGQaaac]UYXQQY[]\[_XWW\JMTRJRNFJDDCKU[`fa_VQJOOdkWLFFPMLMYNIRMSEST^\`a_[cRWMMIUU_hWRYONO:=@?F@E>414499LMLLLLLPEE>84-.034=BEHHKQQZZSQPPPKQAA533??QQQQ\\PPPLF;;HLMP\\\JJPPPPZZZZZZQQQSSSZ\\\LOOOJHHH@@DJJJOPSSSSSZ\QPPD??CCHHCAFFHHJOSQQQQQQ\\\\\\\\LLLPLQQWZZZZZWWP\LLLZQWZZZZWWZZZZZZZWWZ\\Z\Z\\\ZZ\\\\\\Zeeeeeeeeeeeee\\\\\\\eZZUUUUZZZZZeeZZZZZZ\\eeee\ZZZZZZ\\\\eeeeeeZZZZZZZeZZZZZZZeeeeZZZeeeeeeZZZZ__eeeeeeeeee__eee_______________ee________BB44/7/..777/11A8332879<41177:B9=BHLCC22/96554499=ABLLLFAA?:91.,,0./9944999FFFDA<//6GGDA;;98.,+2554222:<HD??///64<=<;37:AJD88;83,,-96KKJPKKKKPKeTTTPSSKKIFFB=95557>HPVMMB@=:884,,/487569944/0
@PL1_26-pvx 26-pvx
GGGATCATCACGTGTTGGCTTGCAACTAGATGCAGAAACCATAACGGTCATTGCCGATCTCAAGCCACTCTCCGTTGAACGGTTAAGTTTCCATTGATACTCGAAAGAGGTCAGCACCAGCTAGCATCGATGACTACAAAGACGATGACGACAAGGAGGGGGTAGTTGGCTCAGCGAGCGAGACTTCCAAAATGGATTTTGTAGTCGATAAGGTCAGCAAACTGTATGAACACTCTGTGCTATCCAAGCGTACGCGATATGTCCACTCAGAAATGAGTTCAAGCAAGGGAAACAAACTTGTGAAAGAGTTGAAAATTCGTGTGACGCCTGTGGACGCAGTTCCATTCACCGGTGGAAGTCCGACTCCAGTTGAAGAATTTGAGTGGATAAAGGGCCGTACCGAGGAGCAGCAGAGTGGACGTTATCGTGATTACGTGGAAGCCAACATTGGCGATGTGTTGAGGAACAACAAACTTTGCGTGTTTAGTGTGGAAAAAGGTGCAAACATCCTCTCCGTTGAAGTCCCTGGTTGCGATGTTGATCTTGCTGGTCGCACGGATATGATCGTGCTGAGTGCTATAGTCCAAAAGTTTCCGCATTACTTACCCCATTTGCCTGGAGTGAAAACGTTGATCGAAGTGAAAAGGGAGGTGAAATCAGCATCCGAGTTCCAGGCTTTGTCGGAATTGATTGCAATGGATTTCATCGTCGACGAATCAGTGATGGCACTGCTCACGAACTTGACAAACCATTGGGAATTTTTATGGGTCTCCAACAAGAGCAACAACCGTCCCATCATAGCGACTACGACCTTAACCACGCCAGGTGAAGCATTTGAGGTGATTAGGACGCTACTTGCGCAGTCATCAACGGCGGATGTCGATATTATGCTTCCATGCTTGGCAGAACCCGTGAAGCGACGGAAGTTAAACCAGATGCTGCCGTCTATTGGCGAAGCTAGTGGAGATGGGATTCGTGAGAGCATCGAACGATACTATGACATCGCCAGCTGCTTGGGCCCCGACTTTGACATGGCGCGAGCTGTGGCTAGACAAGTCACTCGATCTATTCCCACGTTGAGTTATTTCAGTCCGGCGCGCCGGTGGTCGCACCCGCAGTTCGAGAAGTGAGGCGCGCCTGGAGCGGCCGCGTCGACCGCCGATGAACGGTTAAGTTTCCATTGATACTCGAAAGATGTCAGCACCAGCTAGCACAA
+
279:===87*)+++66B=F?C9?FFF=CCDPVVSSFFFFC81+,,5---67?BBEPPGKKKLVZVSSSSSSPPPPPPPTPPKKKJJ>CJJQQSSSZZeeZZeeeeZ\WWWZZeeeeeeeSSSSSZQSQSSZZSSOOFLLLBB>=BLLLDAA555EGUUUUUUUUUULL===LLZZZZZUNNHLDDHLLUUZZZUGG22.G=Zeeeeeeeeeeeeeeeeeee______eeeeee______eeeeeeeeeeeeeeeeeeeeeeeeeeeeeeeee_eeeeeeeeeeeeeeeeeeee_______eeeeeeeeeeeeeeeeeeeeeeeeeeeeeeZZZZZZZZZeeeeeeeeeeeeeeeeeeeeeeZZZZZZZeeeeeeeeeeeeeeeeeeeeeeeeeeeeeeeeeeeeeeZZZeeeZZZZZZeeeeeeeeeeeeeeeeeeeeeeeeeeeeeeeeeeeeeeeeeeeeeeeeeWWZZZ\\\\\\\\\\\ZSSSSSSSSPP?AA==A\\\\\\SSSVSSSSKJHHHHFJJMPKSSSSSSKJMMHHFHHHHJOSSSVVq{{{{{zz{{{{{{{{{{uxoxv{vvu{{ursoPPQUQRFKPVV\qosqqtskktooqmvkokha_c\Zjnnjddooooprpqqqojffc^WUPRUdgfff\LFfbmuuxvrroliffZ[HY_YUZWXV^xx][\\^X`f_bjrecSSSSSSSSQQQQQQSZZSeeeeeeeeeeeeeeQQQQWWWeeeeeeeeeeeeeeeeeeeeeeeeeeeeeeeZZZZZeeeeeeeeeeeeee\\ZZZZZeeeeeeeeeeeeeeeeeeeeeeeeeeeeeeeeeeeeeee\\ZZZ\\eeeeeeeeeeeeeeeeeeeeeee_eeeeeeeeeeeeeeeeeeeeeeeeeeeeeeeeeeeeeeeeeeeeeeeeeeeeeeeeeeeeeeeee___eeeeeeeeeeeeeeeeeeeeeeeeeeeeeeeeeeeeeeeeeeeeeeeeeeeeeeeeeeeeeeeeeeeeeeeeeeeeeeeeeeeeeeeeeeeeeeeeBB---<355LLL;;;LL;;;LLLLDBBHHHLLUUUULLDDDHHLDDDLLDDDLLZHHDD?:A744A<AFLFFFLLUUUULL>=ELLUFFFLG7009EE97349EFJLL<44???G?E?EFKKFFFKEA;;?KFZZZZTTTTTQeeeeeeeeeePPWWLLLLPVZVVVQFEEFKKKPEEEEEBBB@=7540
@PL1_48-pvx 48-pvx
GGGATCATCCAGTGTTGGCTTGCAACTAGATGCAGAAACCATAACGGCCATTGCCGATCTCAAGCCACTCTCCGTTGAACGGTTAAGTTTCCATTGATACTCGAAAGAGGTCAGCACCAGCTAGCATCGATGACTACAAAGACGATGACGACAAGGAGGGGGTAGTTGGCTCAGCGAGCGAGACTTCCAAAATGGATTTTGTAGTCGATAAGGTCAGCAAACTGTATGAACACTCTGTGCTGTCCAAGCGTACGCGATATGTCCACTCAGAAATGAGTTCAAGCAAGGGAAACAAACTTGTGAAAGAGTTGAAAATTCGTGTGACGCCTGTGGACGCAGTTCCATTCACCGGTGGAAGTCCGACTCCAGTTGAAGAATTTGAGTGGATAAAGGGCCGTACCGAGGAGCAGCAGAGTGGACGTTATCGTGATTACGTGGAAGCCAACATTGGCGATGTGTTGAGGAACAACAAACTTTGCGTGTTTAGTGTGGAAAAAGGTGCAAACATCCTCTCCGTTGAAGTCCCTGGTTGCGATGTTGATCTTGCTGGTCGCACGGATATGATCGTGCTGAGTGCTATAGTCCAAAAGTTTCCGCATTACTTACCCCATTTGCCTGGAGTGAAAATGTTGATCGAAGTGAAAAGGGAGGTGAAATCAGCATCCGAGTTCCAGGCTTTGTCGGAATTGATTGCAATGGATTTCATCGTCGACGAATCAGTGATGGCACTGCTCACGAACTTGACAAACCATTGGGAATTTTTATGGGTCTCCAACAAGAGCAACAACCGTCCCATCATAGCGACTACGACCTTAACCACGCCAGGTGAAGCATTTGAGGTGATTAGGACGCTACTTGCGCAGTCATCAACGGCGGATGCCGATATTATGCTTCCATGCTTGGCAGAACCCGTGAAGCGACGGAAGTTAAACCAGATGCTGCCGTTTATTGGCGAAGCTAGTGGAGATGGGATTCGTGAGAGCATCGAACGATACTATGACATCGCCAGCTGCTTGGGCCCCGACTTTGACATGGCGCGAGCTGTGGCTAGACAAGTCACTCGATCTATTCCCACGTTGAGTTATTTCAGTCCGGCGCGCCGGTGGTCGCACCCGCAGTTCGAGAAGTGAGGCGCGCCTGGAGCGGCCGCGTCGACCGCCGATGAACGGTTAAGTTTCCATTGATACTCGAAAGATGTCAGCACCAGCTAGCACAA
+
47:7947+-*4+,*/15:=?84)))245:=BBJJPBBBBB=32+++46B?@@@@@VVGGKKKV\ZSSSSSSPPPPPPPTeeTTPSSSSSSSSSSSTSSSSSTTeeZ\ZZZZZeeeeeeTSSSSSZZZWWWZZSSSSJOLMLLDDLMSSFGG<>>LLUUUZZZZUUULLAAALLZZZZZUUULLHHLLLZZZZZUGG;;5GAZeeeeeeeeeeeeeeeeeeeeeeeeeeeeeeeee_____eeeeeeeeeeeeeeeeeeeeeeeeeeeeeeee_eeeeeeeeeeeeeeeeeeeeeeeeeeeeeeeeeeeeeeeeeeeeeeeeeeeeeeeeeee_______eeeeeeeeeeeeeeeeeeeZZZZZZZZZZZZeeeeeeeeeeeeeeeeeeeeeeeeeeZZZZZZZeeeeeeeeZZZZZeeeeeeeeeeeeeeeeeeeeeeeeeeeeeeeeeeeeeeeeeeeeeeeZZZZZZZeeeeeeeeeeeeeeeeee\\\\\\ZZZZZZ\\\\\\SSSSSPJHHHFHMJJMM\\PMMMJJMHHHKKS\\QQQ\ZSSSajssxhf`afckloqy{{{{pq\eepjko{rnmmh^^ff`PZQQUUZvvxkosskkqqqqkoeifl_Zf\_diebgjjovvooqqomaccgjgchhoi\XSQMQVdbdfntvxrfgeadf_cVUXNPRJIJXWiefdemppyyneiSlpejkZiiklvvooQWWZZZZeeeeeeeeeZZZ\\ZZZZZeeeeeeeeeeeeeeeeeeeeeeeeeeeeeeeeeeeeeeeeZ\\ee\\eeeZZZZZeeeeeeeeeeeZZZZZZZeeeeeeeeeeeeeeeeeeeeeee\\ZZZ\\eeeeeeeeeeeeeeeeeeeee___eeeeeeeeeeeeeeeeeeeeeeeeeeeeeeeeeeeeeeeeeeeeeeeeeeeeeeeeeeeeee_______eeeeeeeeeeeeeeeeeeeeeeeeeeeeeeeeeeeeeeeeeeeeeeeeeeeeeeeeeeeeeeeeeeeeeeeeeeeeeeeeeeeeeeeeeeeeeeeCC//2C9;;LLL@BBLL@@@LLLZHHHLLUUUUUUZZZHHDLLLHNNLLHKKZZZUUUULLL977JJGLLKLUUUUUUUML=;AGKSUUULG<44EGLB=;9?DJJLLDBBEAJKEJJJLOMPJJKGEDDDHHZZZZTTTTTQeSTTTeeeeeeeeSPIIIKPVVVZVSPPSSFEEEEEEEBBB@=7540
@PL1_34-pvx 34-pvx
GGGATCATCACAGTGTTGGCTTGCAACTAGATGCAGAAACCATACCGGCCATTGCCGATCTCAAGCCACTCTCCGTTGAACGGTTAAGTTTCCATTGATACTCGAAAGAGGTCAGCACCAGCTAGCATCGATGACTACAAAGACGATGACGACAAGGAGGGGGTAGTTGGCTCAGCGAGCGAGACTTCCAAAATGGATTTTGTAGTCGATAAGGTCAGCAAACTGTATGAACACTCTGTGCTGTCCAAGCGTACGCGATATGTCCACTCAGAAATGAGTTCAAGCAAGGGAAACAAACTTGTGAAAGAGTTGAAAATTCGTGTGACGCCTGTGGACGCAGTTCCATTCACCGGTGGAAGTCCGACTCCAGTTGAAGAATTTGAGTGGATAAAGGGCCGTACCGAGGAGCAGCAGAGTGGACGTTATCGTGATTACGTGGAAGCCAACATTGGCGATGTGTTGAGGAACAACAAACTTTGCGTGTTTAGTGTGGAAAAAGGTGCAAACATCCTCTCCGTTGAAGTCCCTGGTTGCGATGTTGATCTTGCTGGTCGCACGGATATGATCGTGCTGAGTGCTATAGTCCAAAAGTTTCCGCATTACTTACCCCATTTGCCTGGAGTGAAAATGTTGATCGAAGTGAAAAGGGAGGTGAAATCAGCATCCGAGTTCCAGGCTTTGTCGGAATTGATTGCAATGGATTTCATCGTCGACGAATCAGTGATGGCACTGCTCACGAACTTGACAAACCATTGGGAATTTTTATGGGTCTCCAACAAGAGCAACAACCGTCCCATCATAGCGACTACGACCTTAACCACGCCAGGTGAAGCATTTGAGGTGATTAGGACGCTACTTGCGCAGTCATCAACGGCGGATGCCGATATTATACTTCCATGCTTGGCAGAACCCGTGAAGCGACGGAAGTTAAACCAGATGCTGCCGTTTATTGGCGAAGCTAGTGGAGATGGGATTCGTGAGAGCATCGAACGATACTATGACATCGCCAGCTGCTTGGGCCCCGACTTTGACATGGCGCGAGCTGTGGCTAGACAAGTCACTCGATCTATTCCCACGTTGAGTTATTTCAGTCCGGCGCGCCGGTGGTCGCACCCGCAGTTCGAGAAGTGAGGCGCGCCTGGAGCGGCCGCGTCGACCGCCGATGAACGGTTAAGTTTCCATAGAGACTCGAAAGATGTCAGCACCAGCTAGCACA
+
078:=====:57)))-.5592737@DD=EEEPPPMMBBBF;2+++++4499BBBBBVPSSVVVVVVSSSSSSPPKKKKKPPPKKIE;8=EEKOSSSSSSSSSSSeeZeeeeZZeeeeeeeSSSSTZ\ZZZZZZSSSSSZSSLLGFSZSSEDMKLLZZZZZZZZZeZZZZUULZZeeeZZZZZZZUUZZZZZZZZZMMDDDMGZeZZ\ZZZZZeeeeeeeeeeeeeeeeeeeeeeeeeeeeeeeeeeeeeeeeeeeeeeeeeeeeeee____ee_eeeeeeeeeeeeeeeeeee________eeeeeeeeeeeeeeeeeeeeeeeeeeeeeeZZZZUUUZZZZZeeeeeeeeeeeeeeZZZZZZ\ZZZUZZZZeeeeeeeeeeeeeeeeeeeeeZZ\\\\ZZZZZZZZZZZZZZZZZZZZZeeeeeZZZZZZZZZZZZZZeeeeZ\\\ZVSSQSZeeeeeeeeeeWWWWQZ\\\\\\\\QQQ\\\\\\\SSSKJHMMHHFFM\\PPPPQQQSOOHHHGCFHFEHJJPJJJHFFMMMP\PSFFFFWS\a`kb]lcaYXWV][`]omzz{ssor\h]qkoklqna[VSS\YYilbYWZ_ahq`_a]V\[W[_[cY^XQGFTPS\aVLEJIJRcfg]\NIAIFR[[KMSb][XQQQV_hsvhjbiikga_PUXADDMOJYb^_`gkhda[^_bl{b`jlinnnniQjn_[deddLOQQQQQSSSSQQWWQQQQLOHHHJJQ\\e\\QQQ\\ZZeZZZZZ\ZZZZZZ\\eeeZZZWWZZZeZZZZZZZZZZZZUUUZZeeeeeeZZZ\ZZZZZ\ZZWZZZZZeeeeeeeeeeeZZ\e\\UUUZZZeZ\\\\\\e\ZZZZZZZZZ\\_______________eee_______eeeeeeeeeeee__________eeee____________________eeeee________eeeeeeeeeeeeeeeeeee__eeeeee__eeeeeeeeeeee_eeeee_eee___eeeeeeeeeeeeeeeeeeeeeeeeeeeZGG999LBBBLLZNNNZZUUUZZZZPPUZZZZZUWWWZZUUUUUUUSSSSPSUZZZZZUSOOFFFLLMMSMLLSZZZZZZZZLJPZZPPPPKKFDDKKKKFDJJJJIKHA<9/,*++*68QZOKEEKFEFFFICKIFSKGGGEDPEBBBBBB=71,+)+))))3=FFHBBED??ADEEEAA=779==752
@PL1_19-pvx 19-pvx
GGGATCATCACAGTGTTGGCTTGCAACTAGATGCAGAAACCATACGGGCCATTGCCGATCTCAAGCCACTCTCCGTTGAACGGTTAAGTTTCCATTGATACTCGAAAGAGGTCAGCACCAGCTAGCATCGATGACTACAAAGAGGATGACAACTAGGATGGGGTAGTTGGGTCAGCGAGCGAGACTGTCAAAATGGATGTTGTAGTCGATAAGGTCAGCAAACTGTATGAACACTCTGTGCTGTCCAAGCGTACGCGATATGTCCACTCAGAAATGAGTTCAAGCAAGGGAAACAAACTTGTGAAAGAGTTGAAAATTCGTGTGACGCCTGTGGACGCAGTTCCATTCACCGGTGGAAGTCCGACTCCAGTTGAAGAATTTGAGTGGATAAAGGGCCGTACCGAGGAGCAGCAGAGTGGACGTTATCGTGATTACGTGGAAGCCAACATTGGCGATGTGTTGAGGAACAACAAACTTTGCGTGTTTAGTGTGGAAAAAGGTGCAAACATCCTCTCCGTTGAAGTCCCTGGTTGCGATGTTGATCTTGCTGGTCGCACGGATATGATCGTGCTGAGTGCTATAGTCCAAAAGTTTCCGCATTACTTACCCCATTTGCCTGGAGTGAAAATGTTGATCGAAGTGAAAAGGGAGGTGAAATCAGCATCCGAGTTCCAGGCTTTGTCGGAATTGATTGCAATGGATTTCATCGTCGACGAATCAGTGATGGCACTGCTCACGAACTTGACAAACCATTGGGAATTTTTATGGGTCTCCAACAAGAGCAACAACCGTCCCATCATAGCGACTACGACCTTAACCACGCCAGGTGAAGCATTTGAGGTGATTAGGACGCTACTTGCGCAGTCATCAACGGCGGATGCCGATATTATGCTTCCATGCTTGGCAGAACCCGTGAAGCGACGGAAGTTAAACCAGATGCTGCCGTTTATTGGCGAAGCTAGTGGAGATGGGATTCGTGAGAGCATCGAACGATACTATGACATCGCCAGCTGCTTGGGCCCCGACTTTGCCATCGCGCGAGCTGCGGCTAGGCAAGTCACTCGATCTATTCTCACGATGAGTTATTTCACTCTGGCGCGCCGGTGGTCGCACCCGCAGTCCGAGAACTGAGGCGCCCCTGGAGCGGCCGCGTCGACCGCCGATGAACGGTTAAGTTTCCATTGATACTCGAAAGATGTCAGCACCAGCTAGCACA
+
0697463=5722)))--127+.+--/4877=@@@@B@@@@:4++*))+5597>=>>EEEEEEEVVVSVVSSSPPFFBFEKQSKKKKJJLLPSSSSSSSSSSSeeeeQQFFFQQeeeeeeeTTTTQM==777AA==799533--,,-99.,,,.0000...667944449<=9AAEH<90----)))))-4=//,+++***.=GZZZZZZZZeeeeeeeeeeeeeeeeeeeeeeeee_____eeeeeeeeeeeeeeeeeeeeeeeeeeeeeeee_eeeeeeeeeeeeeeeee__ZZZZ\\\ZeeeeeeeeeeeeeeeeeeeeeeeeeeeeeeeeZZZZZZZZZZZZZZeeeeeeeeeeZZZZWZZZZZWWZZeSSSTZZZeeeeeeeeeeeeeeZZZZZZZZPSSSSPOOZQeZZPQQWWWWZZ\\\\ZQSSeSZ\\\\ZZSSSSSSSSSSSSVSSSSSSSKJHHFD@FFF\\\\SSQQQQQQ\\\\\\\MMJJMMFD@@@F\\MJFMMMPPMMJFFJATU[WYUS\ccc^F^aYZ_[YJYYYV[FPXf\_[\\eQQONRSaaijntvgg^dUf]hdffihliql_MPMSEDNQPQM\khWFFJRPSIHJG\ehVUQNQGL_XXUMNTNQS@XX]`b\RU\`^SRTIAPUZOEWV`TY_bdi`]YZT^^YPTMGP8MXAMMNLVHNNYDf`^ZZ[XFTTTYVFRWeb_^VXFHQQQPJJHFK\\\MJJJJHHHHIJIMMJJMMMPMMMJJHHHHHJKKSSSSVZZZZZZZQQQZZVVSVSWZZZSSSSSQQQSVVPPPVVZ\\SSSSPP\MHFFHHHJKS\SSSVVVSSSZ\\\\ZZZZZZ\eeeeeeeeeeeeeeeeeeeee\eeeeeZZZZZZeeeeeeeeeeeeeeeeeeeeeeeeeeeZZ\\eeeeeeeeeeeeeeeeeeeeeZZZZZZeeeeeeeeeeeeeeeeeeeeeeeeeeeeeeeeeeeeeeeeeeeeeeeeeeeeeeeeeeeeeeeeeeeeeeeeeeeeeeeeeeeeeeeeeeeee\\<<99-,,,+++,,,,1133---.0.,,.-/30224533---00-.,,...//96E540/,*)))+))+++++-14888460,,-66440013-,,032,,,,.4988830/00002.+/2995//62/,,,0.?<FLKKPPTKeLLTTeTSSKJJLLIEEEIKVVVQPKCBBBB?=====@@@@=9550
@PL1_56-pvx 56-pvx
GGGATCATCCAGTGTTGGCTTGCAACTAGATGCAGAAACCATCCGGGCCATTGCCGATCTCAAGCCACTCTCCGTTGAACGGTTAAGTTTCCATTGATACTCGAAAGAGGTCAGCACCAGCTAGCATCGATGACTACAAAGACGATGACGACAAGGAGGGGGTAGTTGGCTCAGCGAGCGAGACTTCCAAAATGGATTTTGTAGTCGATAAGGTCAGCAAACTGTATGAACACTCTGTGCTGTCCAAGCGTACGCGATATGTCCACTCAGAAATGAGTTCAAGCAAGGGAAACAAACTTGTGAAAGAGTTGAAAATTCGTGTGACGCCTGTGGACGCAGTTCCATTCACCGGTGGAAGTCCGACTCCAGTTGAAGAATTTGAGTGGATAAAGGGCCGTACCGAGGAGCAGCAGAGTGGACGTTATCGTGATTACGTGGAAGCCAACATTGGCGATGTGTTGAGGAACAACAAACTTTGCGTGTTTAGTGTGGAAAAAGGTGCAAACATCCTCTCCGTTGAAGTCCCTGGTTGCGATGTTGATCTTGCTGGTCGCACGGATATGATCGTGCTGAGTGCTATAGTCCAAAAGTTTCCGCATTACTTACCCCATTTGCCTGGAGTGAAAATGTTGATCGAAGTGAAAAGGGAGGTGAAATCAGCATCCGAGTTCCAGGCTTTGTCGGAATTGATTGCAATGGATTTCATCGTCGACGAATCAGTGATGGCACTGCTCACGAACTTGACAAACCATTGGGAATTTTTATGGGTCTCCAACAAGAGCAACAACCGTCCCATCATAGCGACTACGACCTTAACCACGCCAGGTGAAGCATTTGAGGTGATTAGGACGCTACTTGCGCAGTCATCAACGGCGGATGCCGATATTATGCTTCCATGCTTGGCAGAACCCGTGAAGCGACGGAAGTTAAACCAGATGCTGCCGTTTATTGGCGAAGCTAGTGGAGATGGGATTCGTGAGAGCATCGAACGATACTATGACATCGCCAGCTGCTTGGGCCCCGACTTTGACATGGCGCGAGCTGTGGCTAGACAAGTCACTCGATCTATTCCCACGTTGAGTTATTTCAGTCCGGCGCGCCGGTGGTCGCACCCGCAGTTCGAGAAGTGAGGCGCGCCTGGAGCGGCCGCGTCGACCGCCGATGAACGGTTAAGTTTCCATTGATACTCGAAAGATGTCAGCACCAGCTAGCACAA
+
079:944++*7,++0257=:B9;DDD?EEEPVSSSFFFB71)''').9AFBBBBEVZGKKKLVZ\VSSSSSPPKKKKKPTTPPSLLLSSSSSSSSSSSSSSTTeeZZZZZZZeeeeeeSSSSTTZZZZPPSSSSSSLMLLJJ@=LLMLA9A355EEPPPZZUUWWWSSDDDMMZZZZZZUULLLLLZZZZZZZUGG551GCZeeeeeeeeeeeeeeeeeeeeeeeeeeeeeeeeeeeeeeeeeeeeeeeeeeeeeeeeeeeeeeee_ee____eeeeeeeeeeeeeeeee______eeeeeeeeeeeeeeeeeeeeeeeeeeeeeeeeeeeeZZZZZ\\eeee\\\ZZ\ZeeeeeeZZZZZZZZZZZZ\ZeeeeeeeeeeeeeeeeeeeeeeZZZZZZZZSSSSSSSSZ\ZSSSSSZZZeeeeeeeeeeeZZZZZZ\eeZZZZZZZeeSSQWZZZeeeeeeeeeeeeeZ\\\\\\\\\\\\\\ZVSSSJSSSKJJFF@@FMMJKKKQQ\\SP\\\MFHVUegm]`[YSTVT]\fdgcA_b`[faysxrrmrjjjccW[`ddkjpx{ssgxZbdkggjpghija]clgfbm`cjjcssqhhjg^[SE99AMKVWa]_l^YdijV[[[Y[hlnkomk\XX``e\^^b_]ZROKXXbZ\_jdlkmeea\b\NKGINIPHHVVW\]?SJPPR^mb\ccMim\ci[FFJHF?BBBBQQQZZZZZZ\\ZZZZZZ\QLLQQQeeee\\ZZZ\\eeeeee\ZZZeZZeeeee\ZZZZZZeeeeZ\ZZZZZeZeZZZZZZZeeeeeeeZZ\ZZZZZZeeeeeeeeeeeeeeeeeeeeeee\\ZZZ\Zeeeeee\\ZeZZZeeeZZZZ\\ZZeeeeeeeeeeeeeeee_______eeeeeeeeeeeeeeeee__eeeeeeeeeeeeeeeeeeee_______eeeeeeeeeeeeeeeeeee_______eeeeeeeeeeeeee__eeeeeeeeeeeeeeeeeeeeeeee_____eeeeeeeeeeeeeeeeeeeeeee_CB../<855DLL99@LL@@@LLLLDDDLLUUUUUUZLLDDDLLLHHHHHDHHZZZNNUUFAA744AADFFDDFLUUUUULL=;AGKJJFFEE922?EE=99=ALMPLLBB>EBJKEJ?FLLLFFFKFF???KFQKPZQQQQeQeTTTSeeSSPPPQQLLLLLQZVVVPLLLLLFEEEEEEEBBB@=:540
@PL1_43-pvx 43-pvx
GGATCATCACAGTGTTGGCTTGCAACTAGATGCAGAAACCATAAGGGCCATTGCCGATCTCAAGCCACTCTCCGTTGAACGGTTAAGTTTCCATTGATACTCGAAAGAGGTCAGCACCAGCTAGCATCGATGACTACAAAGACGATGACGACAAGGAGGGGGTAGTTGGCTCAGCGAGCGAGACTTCCAAAATGGATTTTGTAGTCGATAAGGTCAGCAAACTGTATGAACACTCTGTGCTGTCCAAGCGTACGCGATATGTCCACTCAGAAATGAGTTCAAGCAAGGGAAACAAACTTGTGAAAGAGTTGAAAATTCGTGTGACGCCTGTGGACGCAGTTCCATTCACCGGTGGAAGTCCGACTCCAGTTGAAGAATTTGAGTGGATAAAGGGCCGTACCGAGGAGCAGCAGAGTGGACGTTATCGTGATTACGTGGAAGCCAACATTGGCGATGTGTTGAGGAACAACAAACTTTGCGTGTTTAGTGTGGAAAAAGGTGCAAACATCCTCTCCGTTGAAGTCCCTGGTTGCGATGTTGATCTTGCTGGTCGCACGGATATGATCGTGCTGAGTGCTATAGTCCAAAAGTTTCCGCATTACTTACCCCATTTGCCTGGAGTGAAAATGTTGATCGAAGTGAAAAGGGAGGTGAAATCAGCATCCGAGTTCCAGGCTTTGTCGGAATTGATTGCAATGGATTTCATCGTCGACGAATCAGTGATGGCACTGCTCACGAACTTGACAAACCATTGGGAATTTTTATGGGTCTCCAACAAGAGCAACAACCGTCCCATCATAGCGACTACGACCTTAACCACGCCAGGTGAAGCATTTGAGGTGATTAGGACGCTACTTGCGCAGTCATCAACGGCGGATGCCGATATTATGCTTCCATGCTTGGCAGAACCCGTGAAGCGACGGAAGTTAAACCAGATGCTGCCGTTTATTGGCGAAGCTAGTGGAGATGGGATTCGTGAGAGCATCGAACGATACTATGACATCGCCAGCTGCTTGGGCCCCGACTTTGACATGGCGCGAGCTGTGGCTAGACAAGTCACTCGATCTATTCCCACGTTGAGTTATTTCAGTCCGGCGCGCCGGTGGTCGCACCCGCAGTTCGAGAAGTGAGGCGCGCCTGGAGCGGCCGCGTCGACCGCCGATGAACGGTTAAGTTTCCATTGATACTCGAAAGATGTCAGCACCAGCTAGCACAA
+
79:=====:77-**0457=780)))27>?@BBBBVEGGKKECBEEILPSKIKIIPVeeeeeeeeeTTTTTTTTQQQQSSSSQQQQQQSTTeeSSTSSSeeeeeeeeeeeeeeeeeeeeeSSSSSeeeeeZZZZZZZZZZZUUUUZZZZUUZZUUZZZZZZZeeeeeZZZZZZZeee\eeeeZZZZZZZeee\\Z\ZUULMMeeeeeeeeeeeeeeeeeeeeeeeeeeeeeeeeee_____eeeeeeeeeeeeeeeeeeeeeeeeeeeeeeeeeeeeeeeeeeeeeeeeeeeeeeeeeeeeeeeeeeeeeeeeeeeeeeeeeeeeeeeeeeee_______eeeeeeeeeeeeeeeeeeeZZ\\\\\\ZZZZeeeeeeeeeeeeeeeeeeeeeeZZ\\\\\ZZZZTSSSSZ\eeZZZZZZeeeeeeeeeeeeZZZ\ZZZeeeeeeeeeeeeeeeeeeeeeeeeeeeeeeeeeeeeeeeeeeeeeeeeeeeeeeZZZZZZZZZ\\\\\\ZZSSMMP[\jHa[WSSWW\U^[HUU\\_bcki\knnrow{xrumner\WUTWdkkonpr{q{kvZmmxrrklx{{{miivoki`SSVTTslymmgd`VVZOVV_cjhf`\dSS_iia]bdkjjekooqqggdfko^adiiilod_hd[UYhkfqorroif_\XWPJXUUXXY@e_`[VNTTJ`\UU]g[J]X[`[WFHHFEEHHLQQQSSSVVZZZ\\ZQQQLQKKKQQZZZeZZ\ZZZZeeeeee\\\Zeeeeeeee\ZZZZZZZZeeZZZZZZZeeeZZZZZZZeeeeeeeZZZZZZZeeeeeeeeeeeeeeeeeeeeeeeeeZZZZZZZeeeeeeeeeeeeeeeeeeeeeeeeeeeeeeeeeeeeeeeeeeeeeeeeeeeeeeeeeeeeeeeeeeeeeeeeeeeeeeeeeeeeeeeeeeeeeeeeeeeeeeeeeeeeeeeeeeeeeeeeeeeeeeeeeeeeeeeeeeeeeeeeeeeeeeeeeeeeeeeeeeeeeeeeeeeeeeeeeeeeeeeeeeeeGG@@@LLHHLL_LLU__NNNZZZZPPUZZZZZZZZZZZUUUZZZUUUZZUUUZZZZZZZZZLEEELLUUUUUUUZZZZZZZUUUZZZWWWSMLDDLLSLFFFSSSSZ\QQQQPKQQJJWWZZZZZZZZJJMOPZZeeTTTTeQeSSTSSSeeeeeQQEIIKKPVVVVQIEEFFFEEEEEA=999==7540
@PL1_65-pvx 65-pvx
GGGATCATCACAGTGTTGGCTTGCAACTAGATGCAGAAACCATAAGGGCCATTGCCGATCTCAAGCCACTCTCCGTTGAACGGTTAAGTTTCCATTGATACTCGAAAGAGGTCAGCACCAGCTAGCATCGATGACTACAAAGACGATGACGACTAGGAGGGGGTAGTTGGCTCAGCGAGCGAGACTTCCAAAATGGATTTTGTAGTCGATAAGGTCAGCAAACTGTATGAACACTCTGTGCTGTCCAAGCGTACGCGATATGTCCACTCAGAAATGAGTTCAAGCAAGGGAAACAAACTTGTGAAAGAGTTGAAAATTCGTGTGACGCCTGTGGACGCAGTTCCATTCACCGGTGGAAGTCCGACTCCAGTTGAAGAATTTGAGTGGATAAAGGGCCGTACCGAGGAGCAGCAGAGTGGACGTTATCGTGATTACGTGGAAGCCAACATTGGCGATGTGTTGAGGAACAACAAACTTTGCGTGTTTAGTGTGGAAAAAGGTGCAAACATCCTCTCCGTTGAAGTCCCTGGTTGCGATGTTGATCTTGCTGGTCGCACGGATATGATCGTGCTGAGTGCTATAGTCCAAAAGTTTCCGCATTACTTACTCCATTTGCCTGGAGTGAAAATGTTGATCGAAGTGAAAAGGGAGGTGAAATCAGCATCCGAGTTCCAGGCTTTGTCGGAATTGATTGCAATGGATTTCATCGTCGACGAATCAGTGATGGCACTGCTCACGAACTTGACAAACCATTGGGAATTTTTATGGGTCTCCAACAAGAGCAACAACCGTCCCATCATAGCGACTACGACCTTAACCACGCCAGGTGAAGCATTTGAGGTGATTAGGACGCTACTTGCGCAGTCATCAACGGCGGATGCCGATATTATGCTTCCATGCTTGGCAGAACCCGTGAAACGACGGAAGTTAAACCAGATGCTGCCGTTTATTGGCGAAGCTGGTGGAGATGGGATTCGTGAGAGCATCGAACGATACTATGACATCGCCAGCTGCTTGGGCCCCGACTTTGCCATGGCGAGAGCTGTGGCTAGACAAGTCACTCGATCTATTCCCACGTTGAGTTATTTCAGTCCGGCGCGCCGGTGGTCGCACCCGCAGTTCGTGAAGTGAGGCGCGCCTGGAGCGGCCGCGTCGACCGCCGATGAACGGTTAAGTTTCCATTGATACTCGAAAGATGTCAGCACCAGCTAGCACAA
+
0797999=<:77-**015=915/19=D?EEELLPVVVVVPPK@7::BBQQQLLSSSSSeVVeeeeeTTTTTTTTQQOQSSSSQQQQQOSSSSSSeeSSSSSSTTee\\ZZZZZeeeeeeeSSSSSZUUUUUZSOOOOAFLLJJ<<ALLL=69-//?GUUUZZZZZZZLM>@9LLZZZZZLLLLLDDLML_____UGG22/GC____eeeeeeeeeeeeeeee_______eeeeeeeeeeeeeeeeeeeeeeeeeeeeeeeeeeeeee_eeeee_______eeeeeeeeeee__________eeeeeeeeeeeeeeeeeeeeeeeeeeeeeeZZZZUUU\\eeeee\\\eeeeeeeeeZZZZZZ\ZZZZZZZZeeeeeeZeeeeeeeeeZZeee\\\\ZZZZWZZZZZZZZZZZZZZZZZZeeeeeeeeeeeeZZZZZZZeeeeeeeeeeWWWWWWWWZ\ZWeeeWWWZZZZZZZZZ\\\\\\\\\\\\\\\\\\\FFF@@FM\\\\\SSSPSPPHHHFHFA@AFFHHHHHHFHHMPMHFFHHHJ\OSSSSS\\\JLJFFGHHHIIOQQQQZL^[nnqs{{{pqmccjiof\QRRQQiotccjjehlkjbec^]QTLJTNQ]i^Z[``bsokooqqf_[YcYVOQQSSVlqhebYRQT[hbpqtrodh\\U^WRVORVZ^\_XNNNLQQN`kjjilvjjgchE`^\]bbV[QW\[[PPSWPWie^`FRVV\aPPSUUV^ZbbqQQQQZQQQ\\\\\\Zeeeeeeee\WSSQQQWWWWWZZZZZZZZZZ\WWWZZZZZZZZZZZZZZZZZZZZSZZeeeeeeeeeeZZZZZZZZSSDDD\\\\\\ZZ\\\\\ZZZZZZZZZ\eeZZZZeZZZZZZZ\eeeeZZZZZ\\eeeeeeeeeZZZZZ\\\\\\ZZZZZeeeZZ\\\\\\\\ZZZZZZZZeeeee\\ZZZ\\eeeeeeeeeeeeeeeeeeeeZZZZZ\\e\\eeeeeeZeeeeeZZZZZZZZZeZVWeeeeeeeeeeeVZ\ZZZZZZ\\\\\\\\><00290.-3+**+-5?555@@BF?:===?FBEEELBB===>>A?=?>>?@@KIKBBA?=67000749=A=?@KKMLLLC@52:AEFFDD?:...4999000AALLAA30.978?=E8DDKKFDDG??99=AAQKPZQSSSTQeSSSSSSSSPPPSSKKKPPSZVVVVLLFFFF=====?=7799=554/
@PL1_24-pvx 24-pvx
GGGATCATCACAGTGTTGGCTTGCAACTAGATGCAGAAACCATACGGGCCATTGCCGATCTCAAGCCACTCTCCGTTGAACGGTTAAGCTTTCCATTGATACTCGAAAGAGGTCAGCACCAGCTAGCATCGATGACTACAAAGACGATGACGACAAGGAGGGGGTAGTTGGCTCAGCGAGCGAGACTTCCAAAATGGATTTTGTAGTCGATAAGGTCAGCAAACTGTATGAACACTCTGTGCTGTCCAAGCGTACGCGATATGTCCACTCAGAAATGAGTTCAAGCAAGGGAAACAAACTTGTGAAAGAGTTGAAAATTCGTGTGACGCCTGTGGACGCAGTTCCATTCACCGGTGGAAGTCCGACTCCAGTTGAAGAATTTGAGTGGATAAAGGGCCGTACCGAGGAGCAGCAGAGTGGACGTTATCGTGATTACGTGGAAGCCAACATTGGCGATGTGTTGAGGAACAACAAACTTTGCGTGTTTAGTGTGGAAAAAGGTGCAAACATCCTCTCCGTTGAAGTCCCTGGTTGCGATGTTGATCTTGCTGGTCGCACGGATATGATCGTGCTGAGTGCTATAGTCCAAAAGTTTCCGCATTACTTACCCCATTTGCCTGGAGTGAAAATGTTGATCGAAGTGAAAAGGGAGGTGAAATCAGCATCCGAGTTCCAGGCTTTGTCGGAATTGATTGCAATGGATTTCATCGTCGACGAATCAGTGATGGCACTGCTCACGAACTTGACAAACCATTGGGAATTTTTATGGGTCTCCAACAAGAGCAACAACCGTCCCATCATAGCGACTACGACCTTAACCACGCCAGGTGAAGCATTTGAGGTGATTAGGACGCTACTTGCGCAGTCATCAACGGCGGATGCCGATATTATGCTTCCATGCTTGGCAGAACCCGTGAAGCGACGGAAGTTAAACCAGATGCTGCCGTTTATTGGCGAAGCTAGTGGAGATGGGATTCGTGAGAGCATCGAACGATACTATGACATCGCCAGCTGCTTGGGCCCCGACTTTGACATGGCGCGAGCTGTGGCTAGACAAGTCACTCGATCTATTCCCACGTTGAGTTATTTCAGTCCGGCGCGCCGGTGGTCGCACCCGCAGTTCGAGAAGTGAGGCGCGCCTGGAGCGGCCGCGTCGACCGCCGATGAACGGTTAAGTTTCCATTGATACTCGAAAGATGTCAGCACCAGCTAGCACA
+
07979:===:44)))-.38=?52)))278:=BBBBB@@@B:0))))+.?CFBBBBEVSEGEEFVZVPPKKKGGGDDDDBBBB=:846///8<BBB@@@@EEVVZZZZZZZSSSSVZ\\eeePPPPPeWSQQQQPPPOOPWKMJJ??FKKKD<A355AAQQQZZZZPPPZZLLLMMZZZZZZSQLSLLUZUWWZZZWMM<<6GCZZZZeeeeeeeeeeeeeeeeeeeeeeeeeeeeeeZZZZZeeeeeeeeeeeeeeeeeeeeeeeeee_eeeee_eeeeeeeeeeeeeeeee______eeeeeeeeeeeeeeeeeeeeeeeeeeeeeeeeeeZZZZZZZZZZZZZZ\ZZeeeeeeeeeZZZZZZZZZZUUZZeeeeeeeeeeeeeeeeeeeeeeZZZZZZWWWZZZZZZZZZZZZZZZZZeeeeeeeeeeeeZZZWWZZeeZZZZ\eeeeeeeeeeeeeeeeeeeeeeeeWZZZ\\\\\ZSSSSSZ\\\\S\SSPPFFFAAFM\MHHMHHPOKKHHHHFHHFCGJJPPOPSSSSQQQQQZ\\QQQ\\\SSSPSO\J\`V[biiorxx{mdZcHPGLRgh{loY\SOVakreiF^XXVffjekssjksbbbbohkkokbbWW_iiebbdfmhlikfe`Y[]bY\QQQOFIOPPPT]hhkkmfv{smmgZW`FSST`ZYaaecfddWUOTTJM\\\\\\\\\\\MJJHFFFFFHJQQQSSSSVZZZZZZZQQQQQWWWWZ\\e\\ZZ\\\ZZeeeeeeeeeeeeeeee\ZSSPPPSZeeZZZZZZZeee\\ZZZZZeeeeeeZ\\\\Z\\\\eeeZZZZ\\\eeeeeeeeeeeee\\ZUUZ\\eeeeeeeeeeeeeeeeeeee\ZZZZZeeeeeeeeeeeee___eeeeeeeeeeeeeeeeeeeeeeeeeeeeeeeeeeeeeeeee_________eeeee_______eeeeeeeeeeeeee_______eeeeeeeeeeeeeeeeeeeeeeeeeee___e___eeeeeeeeeeeeeeeeeeeeeeeeeeeeCC222E8DDLLLBBDLLDDDLLZZHHHLLUUUUUUZZZLLLLLUUUULLHLLZZZZUUUFEA777LGLUULLUUUZUUUML>=ELLUUUULL=54EEE==99DDSJLMD==EEKKEJJJLOOJJJJGEDDFHFQPPZQTTTeQeSSSSSSSSPPPQKIIIIKPVVVVPLFFFFF=888===9999=552
@PL1_16-pvx 16-pvx
GGGATCATCACAGTGTTGGCTTGCAACTAGATGCAGAAACCATACCGGCCATTGCCGATCTCAAGCCACTCTCCGTTGAACGGTTAAGTTTCCATTGATACTCGAAAGAGGTCAGCACCAGCTAGCATCGATGACTACAAAGACGATGACGACTAGGAGGGGGTAGTTGGCTCAGCGAGCGAGACTTCCAAAATGGATGTTGTAGTCGATAAGGTCAGCAAACTGTATGAACACTCTGTGCTGTCCAAGCGTACGCGATATGTCCACTCAGAAATGAGTTCAAGCAAGGGAAACAAACTTGTGAAAGAGTTGAAAATTCGTGTGACGCCTGTGGACGCAGTTCCATTCACCGGTGGAAGTCCGACTCCAGTTGAAGAATTTGAGTGGATAAAGGGCCGTACCGAGGAGCAGCAGAGTGGACGTTATCGTGATTACGTGGAAGCCAACATTGGCGATGTGTTGAGGAACAACAAACTTTGCGTGTTTAGTGTGGAAAAAGGTGCAAACATCCTCTCCGTTGAAGTCCCTGGTTGCGATGTTGATCTTGCTGGTCGCACGGATATGATCGTGCTGAGTGCTATAGTCCAAAAGTTTCCGCATTACTTACCCCATTTGCCTGGAGTGAAAATGTTGATCGAAGTGAAAAGGGAGGTGAAATCAGCATCCGAGTTCCAGGCTTTGTCGGAATTGATTGCAATGGATTTCATCGTCGACGAATCAGTGATGGCACTGCTCACGAACTTGACAAACCATTGGGAATTTTTATGGGTCTCCAACAAGAGCAACAACCGTCCCATCATAGCGACTACGACCTTAACCACGCCAGGTGAAGCATTTGAGGTGATTAGGACGCTACTTGCGCAGTCATCAACGGCGGATGCCGATATTATGCTTCCATGCTTGGCAGAACCCGTGAAGCGACGGAAGTTAAACCAGATGCTGCCGTTTATTGGCGAAGCTAGTGGAGATGGGATTCGTGAGAGCATCGAACGATACTATGACATCGCCAGCTGCTTGGGCCCCGACTTTGCCATGGCGCGAGCTGTGGCTAGACAAGTCACTCGATCTATTCCCACGTTGAGTTATTTCAGTCCGGCGCGCCGGTGGTCGCACCCGCAGTTCGAGAAGTGAGGCGCGCCTGGAGCGGCCGCGTCGACCGCCGATGAACGGTTAAGTTTCCATTGATACTCGAAAGATGTCAGCACCAGCTAGCACAA
+
078:=;9=9727))).058<6777=DD?EEEGGVVJJFFB=:1,,,,77HFBBBBESZGKKKLSZZVSSSSSPPPPPPTTSSKKLLLLSSSSSSSSSSSSSSSTeeZ\WWWZZeee\\ZZQSSTSZMMLMMSSMOLLAKAE66/19LGA403.//AALLLUUUUUUULL===LLZZZZLLDDAC99AGCUULLLK?4***6=ZZZZZZZZZZZZ\\\eeeee_______e_______________UUU__ee___________________________________________NUUU___________________________ZZ\ZZZZZUUZLZZZZ\Z\\\ZZZ\ZZZZZZZZZZU\\ZZZLLU\\ZZZZZZZZZ\ZZZZZZZZZZZ\\WWUZUUUZZZPPLMMAAALLMMQZZeeeee\\ZZZZZZZWWZZZZZZZWQQQQW\ZWWWZZWWWWWWWWWWWZZZQQ\\QQZ\QQQQQQLOPOQQQPP\\FFF@@FJLJJJPQQ\QQQPOPPMMHHEDEFHIIIQQOPamomgaahhgfcw{vzvnvtrfc]cd`ii{{{{{srt{uxv{{{{{yyuoohhhhf^d[^ddosqshkqqcgnhksiodafa^Yo[Yfhhhxhqjvvoov{{ohcbg^^[[ggjvxxrmqlfdiv{{{{{{{ywtp`c]cea^b[Z[aaabcgitlmhfeZZZsqnjkZglhlttmmcinifeopouttuooeoooksqvqigmmpZeeeeeeeeeeeeeeeeeeeeeeeee\ZZZZZZeeeeZ\ZeeZZZ\\ZZWZZZZeeeeeeZZZZZeZZZZeeeZZZZZZZeeeeeeeeeeeee\\UUUZ\\\\\ZZZ\\eeeeeeeeeeeeeeeeeeeee_______eeeeeeeeeeeeeeeeeeeeee______________e____eeeeeee_________eee_________eeeeee_______eeeeeeeeeeeeeeeeeeeeeeeeeeeeeeeeeeeeee_______eee_____ee_eeeeeeeeeee__BB005C2//;;C245<A222CCHL@@@HHHLHHHLLLLDD;DDB===CCBBBLLZHHBBA::522<<=DEADDKLLGFFLA88ALLLFDDA=3..9=E97449??DAJ332??>E=?8DDKKDDDE?9335=?KKPPQQQQTQeTTTTeeeeVPLQKIIIIISZVVVVLLFFFFEC=====;@B@=:540
@PL1_54-pvx 54-pvx
GGGATCATCACAGTGTTGGCTTGCAACTAGATGCAGAAACCATACGGGCCATTGCCGATCTCAAGCCACTCTCCGTTGAACGGTTAACTTTCCATTGATACTCGAAAGAGGTCAGCACCAGCTAGCATCGGATGACTACTAAGACCATGACGACCAGGGGGGGGTAGTTGGCTCACCGAGCGACAGTTCCAAAATGGAGTTTGTAGTCGATAAGGTCAGCAAACTGTATGAACACTCTGTGCTGTCCAAGCGTACGCGATATGTCCACTCAGAAATGAGTTCAAGCAAGGGAAACAAACTTGTGAAAGAGTTGAAAATTCGTGTGACGCCTGTGGACGCAGTTCCATTCACCGGTGGAAGTCCGACTCCAGTTGAAGAATTTGAGTGGATAAAGGGCCGTACCGAGGAGCAGCAGAGTGGACGTTATCGTGGTTACGTGGAAGCCAACATTGGCGATGTGTTGAGGAACAACAAACTTTGCGTGTTTAGTGTGGAAAAAGGTGCAAACATCCTCTCCGTTGAAGTCCCTGGTTGCGATGTTGATCTTGCTGGTCGCACGGATATGATCGTGCTGAGTGCTATAGTCCAAAAGTTTCCGCATTACTTACCCCATTTGCCTGGAGTGAAAATGTTGATCGAAGTGTAAAGGGAGGTGAAATCAGCATCCGAGTTCCAGGCTTTGTCGGAATTGATTGCAATGGATTTCATCGTCGACGAATCAGTGATGGCACTGCTCACGAACTTGACAAACCATTGGGAATTTTTATGGGTCTCCAACAAGAGCAACAACCGTCCCATCATAGCGACTACGACCTTAACCACGCCAGGTGAAGCATTTGAGGTGATTAGGACGCTACTTGCGCAGTCATCAACGGCGGATGCCGATATTATGCTTCCATGCTTGGCAGAACCCGTGAAGCGACGGAAGTTAAACCAGATGCCGCCGTTTATTGGCGAAGCTAGTGGAGATGGGATTCGCGAGAGCATCGAACGACACTATGACATCGCCAGCTGCTTGGGCCCCGACTTTGCCATGGCGCGAGCTGTGGCTAGACAAGTCACTCGATGTATTCTCACGTTGAGTTATTTCACTCTGGCGCGCCGATGGTCGCACCCGCAGTTCGAGAACTGAGGCGCGCCTGGAGCGGCCGCGTCGACCGCCGATGAACGGTTAAGTTTCCATTGATACTCGAAAGATGTCAGCACCAGCTAGCACAA
+
079:999=9:77+**015596555<DD===DEEFMHBBB:9,--,,,11;9BBB@EESEGGEFVVVPPPPPPPPPPPPPTTTK;4.**+7AIJJJSSSSSSSSSeeMMAAALLVWWZ\ZePPPPKL88888==@>3..*,-7-3,00977-----63099CCB=F====??;8,**,11?00--,--::FA?9:342,,,3<=QQQQZeeZZZWWZZZeeZVeeeeeeeZZZWWWZZSSSSSeZZZZZZZZZZZZZZZeeeZZZZZZZZSFZZe\\\ZZZZWWZZWW\\ZZZZZZZUUUUZZeZZZZZZZeeeZZZZ\\ZZZZeeeZZZZZZZZZZZZZZZZZZZ\\\ZZZZZZZZZZZZUZUZUZZZGZZZeeeeeeeeee\\\\ZZZZZZ\\\\WUUUUUPPSSSPLSLLLZZPPPZZZZZZZZZZZZZZZMKDDKKJJEIDFLOLQZZZZWWWWWeZZWWWWPPKQLQ\\\\\SLLHHHMMZ\\\\\SSFFBA440004H\\\\\LLLLLMFF@HHHHH@DEHHPOOQSQQPPKPQQQQQQQQQQQSJJ?==XOTLSVh`V?<?KMa\c[WWTTLYRbYXRJJHUV^]TJIJNNba`XIJMJGRIEEE[ljmml_`HHLOOS]SPPTYYF\PQ==<>DHLJFFHHHHJJJQQCC=?:JC===CC54.,,-<?@@AA;;DFF:99<?@FJFFHHHJKKKQQQQLLIHHHE>B==FLQSSSZZWQ\ZZZLLLLH\\ZZ\\\\QQQKKKP\\MHFMMFFFFHM\\\\PHHHLPQQQQQQQQQQWeWWWWWWWWeeeeeeeZ\ZQPPPPSZZZWWWZZeeeeeeeeeeeeZZZZZOLLZ\\eeeeee\\ZZZZZeeeZZZZZ\ZZZZZTSSSSZZZ\eee\\\ZZ\\\ee\ZZZZZeeeeeeZZZeeeeeeeeeeeeeeeeeeeeeZZZZZZZZeee\\\\\\eeeeeeZeeZZZZZZZZZZZZeeeeeeeeeeZZeeeeeeZeeeeeZeZZZZZZZeeeeTSSSSeeSSSPPZZZZZZ\\\\\ZZZZZCC332700-300,0-13/----.1---11598:::>;;+++016///44884=9B97870+)))))+,1-++.--.338=0.-68;640446-,,1761.+-006344--,-,4441+..330,,4/-***.0A>FIQQSSTISSSSSSSSSKJLLK=?;;5;LMVQPLEEFFF=999::31/555554/
@PL1_82-pvx 82-pvx
GGGATCATCACAGTGTTGGCTTGCAACTAGATGCAGAAACCATAAGGGCCATTGCCGATCTCAAGCCACTCTCCGTTGAACGGTTAAGTTTCCATTGATACTCGAAAGAGGTCAGCACCAGCTAGCATCGATGACTACAAAGACGATGACGACTAGGAGGGGGTAGTTGGCTCAGCGAGCGAGACTTCCAAAATGGATGTTGTAGTCGATAAGGTCAGCAAACTGTATGAACACTCTGTGCTGTCCAAGCGTACGCGATATGTCCACTCAGCAATGAGTTCAAGCAAGGGAAACAAACTTGTGAAAGAGTTGAAAATTCGTGTGACGCCTGTGGACGCAGTTCCATTCACCGGTGGAAGTCCGACTCCAGTTGAAGAATTTGAGTGGATAAAGGGCCGTACCGAGGAGCAGCAGAGTGGACGTTATCGTGATTACGTGGAAGCCAACATTGGCGATGTGTTGAGGAACAACAAACTTTGCGTGTTTAGTGTAGAAAAAGGTGCAAACATCCTCTCCGTTGAAGTCCCTGGTTGCGATGTTGATCTTGCTGGTCGCACGGATATGATCGTGCTGAGTGCTATAGTCCAAAAGTTTCCGCATTACTTACCCCATTTGCCTGGAGTGAAAATGTTGATCTAAGTGAAAAGGGAGGTGAAATCAGCATCCGAGTTCCAGGCTTTGTCGGAATTGATTGCAATGGATTTCATCGTCGACGGATCAGTGATGGCACTGCTCACGAACTTGACAAACCATTGGGAATTTTTATGGGTCTCCAACAAGAGCAACAACCGTCCCATCATAGCGACTACGACCTTAACCACGCCAGGTGAAGCATTTGAGGTGATTAGGACGCTACTTGCGCAGTCATCAACGGCGGATGCCGATATTATGCTTCCATGCTTGGCAGAACCCGTGAAGCGACGGAAGTTAAACCAGATGCTGCCGTTTATTGGCGAAGCTAGTGGAGATGGGATTCGTGAGAGCATCGAACGATACTATGACATCGCCAGCTGCTTGGGCCCCGACTTTGCCATGGCGCGAGCTGCGGCTAGACAAGTCACTCGATCTATTCCCACGTTGAGTTATTTCAGTCCGGCGCGCCGGTGGTCGCACCCGCAGTTCGAGAAGTGAGGCGCGCCTGGAGCGGCCGCGTCGACCGCCGATGAACGGTTAAGTTTCCATTGATACTCGAAAGATGTCAGCACCAGCTAGCACA
+
279:=<9==:44))).05><31.)))2255=BBJMVEGGKKECAEELLQSQLLLKPTTTTeeeeeeTTTTTTSSQQQQSTSSQQQQQQQQQTTSSTTSSSSSTTeeZZQQQZZeeeeeeeSSSSSZUUUUUUUSSFFDFGL==55AELL=69..,99HHHLLULUUUCG000GGZZUULHDD99337G=UULLLL=4***6B_eeeeeeeeeeeeeeeeeeeeeeeeeeeeeeeee_____eeeeeeeeeeeeeeeeeeeeeeeeeeeeeeeeeeeeeeeeeeeeeeeeeeeee_______eeeeeeeeeeeeeeeeeeeeeeeeeeeeeeeeZZZZZ\\eeeeeeeeeeeeeeeeeeeeeeZZZZZZZeeeeeeeeeeeeeeeeeeeeeeeeeeeeeeeeeeeSSSSSZZeeZZZZZZeeeeeeeeeeeeeeeeeeeeeeeeeeeeZWWWWWZeeeeeeeeeeWWWZZZ\\\\\CC-,,:C\ZZZZQS\\\\\\B?:KHL[lklkiaa^`^VUYYacfec`he```aX\TTTWWkkaWRRRR]froffbhhkj`TVQVX__ajgkjjjaeW\ca\]Zja_`]^><>DJ@GXUV[Vdrk`cj^XYjbacY]QOENM@TGHWWSX`YWYhslrwwoYUZZTU_QRTA\cfh]RPXVW[mqmx{rroikh]UPOJSJLQQP@PQXMQMW\ZWXSQRWXZbZ`c[^_abgf\XBBQQQSSSSSSSSZ\\ZQQFFBBDHHPPHF=88=>F\OOOQQS\\\ZZZZZZ\\\\ZZZQZZ\\\\\eeeeeeeeeWWWWWeeeZZZZZZZeZZZWWZZZZZZZeeeeeZZZZZZeeeeeee\\LLL\\\e\\\\\\ee\\ZZZZZeeeeeeZZZZZZZZZZZ\\\eee\\\eeeeee\\\eeeeeeeeeeeeeZeeeeeeeZZZ_________________eeeee________eeeeeeeeeeeeeeee_____eeeeeeeeeeeeee_______________e___eeeeeeeeeeeeeeeeeeeeeeeeee__BB8818/--667...99---99BC74477@HBDDHHHH;;;;;B8==CC==>LGLB==;96600044/9999;AALFFDE9209GGF???98.--9<91...9ALLAA/..94;?<?3=@KKFFFE=9//49=LKZZSSSSSQeSSTTSSSSPPPLKIIIIIPVVVZQPKEFF>>777==:7759<552
@PL1_5-pvx 5-pvx
GGGAATCATCACAGTGTTGGCTTGCAACTAGATGCAGAAACCATACCGTTCATTGCCGATCTCAAGCCACTCTCCGTTGAACGGTTAAGCTTTCCATTGATACTCGAAAGAGGTCAGCACCAGCTAGCATCGATGACTACAAAGACGATGACGACTAGGAGGGGGTAGTTGGCTCAGCGAGCGAGACTTCCAAAATGGATTTTGTAGTCGATAAGGTCAGCAAACTGTATGAACACTCTGTGCTATCCAAGCGTACGCGATATGTCCACTCAGAAATGAGTTCAAGCAAGGGAAACAAACTTGTGAAAGAGTTGAAAATTCGTGTGACGCCTGTGGACGCAGTTCCATTCACCGGTGGAAGTCCGACTCCAGTTGAAGAATTTGAGTGGATAAAGGGCCGTACCGAGGAGCAGCAGAGTGGACGTTATCGTGATTACGTGGAAGCCAACATTGGCGATGTGTTGAGGAACAACAAACTTTGCGTGTTTAGTGTGGAAAAAGGTGCAAACATCCTCTCCGTTGAAGACCCTGGTTGCGATGTTGATCTTGCTGGTCGCACGGATATGATCGTGCTGAGTGCTATAGTCCAAAAGTTTCCGCATTACTTACCCCATTTGCCTGGAGGGAAAACGTTGATCGAAGTGAAAAGGGAGGTGAAATCAGCATCCGAGTTCCAGGCTTTGTCGGAATTGATTGCAATGGATTTCATCGTCGACGAATCAGTGATGGCACTGCTCACGAACTTGACAAACCATTGGGAATTTTTATGGGTCTCCAACAAGAGCAACAACCGTCCCATCATAGCGACTACGACCTTAACCACGCCAGGTGAAGCATTTGAGGTGATTAGGACGCTACTTGCGCAGTCATCAACGGCGGATGTCGATATTATGCTTCCATGCTTGGCAGAACCCGTGAAGCGACGGAAGTTAAACCAGATGCTGCCGTCTATTGGCGAAGCTAGTGGAGATGGGATTCGTGAGAGCATCGAACGATACTATGACATCGCCAGCTGCTTGGGCCCCGACTTTGCCATGGCGCGAGCTGTGGCTAGACAAGTCACTCGATCTATTCCCACGTTGAGTTATTTCATCTCCGGCGCGCCGGTGGTCGCACCCGCAGTTCGAGAAGTGAGGCGCGCCTGGAGCGGCCGCGTCGACCGCCGATGAACGGTTAAGTTTCCATTGATACTCGAAAGATGTCAGCACCAGCTAGCACAA
+
6=B?@=<9==:44+**0055=;82)))74==DEEFMJBBB<2,+++/,++++177>>BBEEVVVVVZVKPPPPPPKKKKLLSSK>7..0..9=@JJJJJPJJQQSTeeeeZZWZZZZ\\\ZZOSSOKZPPLLLPZSSFFDDAAA921AGLL=49-.-<<FFFLLLLUULEG552EEPPOUUULHCCBBCG=BBLLHH=<..-==ZWZZ\ZZZZZZZZZ\\ZZ_____________________e_______ee_____________UU_M_UUU_M__UU_________LMLUL__UUUU__UU___________UU___eZZZZUUUZZZZZZZZLDHHUZZLLHJLZJJHZZZZZZLHZZLLUZULL>LLZZZZZZUZZZZZUUUUZZZLLLPMLBBDLLLDSKK?F:AADDAAFFFMMMLZZZ\\\AA-44AAJPPQPKF???KMDAAEE855@@OQLPHAA@:@@@KPII==AFEC:::CCFA?7779A7:?FCC=::HHD?:>?@=C?@??==FC?=40)))+.999ACC=893.++./821112.4---.8:<7788899?LLWZT^OWLPGC@9>8??LBBOUKNPHFEURS]IEEDGJJLMOA>TKJLG=*)))0)*+210,/21--18-,2/:9=78=?HJOIJIIIPLQQQLMHHFJJFFFFFAAJJ\LE>@ACC?FFH@FHHHHFFFFFFJJJ@EF?8//3667775<DHHJOOPQF>===C=EEHHQQQZLLDDDLKQQQZQQQ\\\Z\\eZZWWWWZZZPPZZZeeee\\\\ZZ\ZPLPPZZZZZZZZZ\Z\ZFFFMLMMLZZZZZZ\eeeeeZeeeeeeeZ\LLLUZZZZZZZZ\\e\\ZZZZZZZZ\\ZZZZZZZZZZZZZ\\eeeZZZZZ\eee\_____________eeeeeeeeee_____Z\\\\\\ZZZZZZ\\\eeeeZZZZZZZZZZeeeeZZZ\\\ZZZZeeeeee\\\\Z\\\eeeeeeZZZZZZeeeeeZZZeeeeeeeeeeeeeeeeeee\\\\e\\eeeeeZC>4429/..669114<<555::>@758==@BADDFHBB885=9==;;===AAHFBBBA??//,***-+46677?BHLHIHA=55=ACHEAA8:1//;=>60//69EJAA332;9EI?E8??EEFDDF=9335=;KKJPKKKKTKeTTTPSSSVVLLLFBB==?EVVVMBB@=:774//26574699=752/
@PL1_35-pvx 35-pvx
GATTACTGGGGATCATCCAGTGTTGGCTTGCAACTAGATGCAGAAACCATCCCGGCCATTGCCGATCTCAAGCCACTCTCCGTTGAACGGTTAAGTTTCCATTGATACTCGAAAGAGGTCAGCACCAGCTAGCATCGATGACTACAAAGACGATGACGACAAGGAGGGGGTAGTTGGCTCAGCGAGCGAGACTTCCAAAATGGATTTTGTAGTCGATAAGGTCAGCAAACTGTATGAACACTCTGTGCTGTCCAAGCGTACGCGATATGTCCACTCAGAAATGAGTTCAAGCAAGGGAAACAAACTTGTGAAAGAGTTGAAAATTCGTGTGACGCCTGTGGACGCAGTTCCATTCACCGGTGGAAGTCCGACTCCAGTTGAAGAATTTGAGTGGATAAAGGGCCGTACCGAGGAGCAGCAGAGTGGACGTTATCGTGATTACGTGGAAGCCAACATTGGCGATGTGTTGAGGAACAACAAACTTTGCGTGTTTAGTGTGGAAAAAGGTGCAAACATCCTCTCCGTTGAAGTCCCTGGTTGCGATGTTGATCTTGCTGGTCGCACGGATATGATCGTGCTGAGTGCTATAGTCCAAAAGTTTCCGCATTACTTACCCCATTTGCCTGGAGTGAAAATGTTGATCGAAGTGAAAAGGGAGGTGAAATCAGCATCCGAGTTCCAGGCTTTGTCGGAATTGATTGCAATGGATTTCATCGTCGACGAATCAGTGATGGCACTGCTCACGAACTTGACAAACCATTGGGAATTTTTATGGGTCTCCAACAAGAGCAACAACCGTCCCATCATAGCGACTACGACCTTAACCACGCCAGGTGAAGCATTTGAGGTGATTAGGACGCTACTTGCGCAGTCATCAACGGCGGATGCCGATATTATGCTTCCATGCTTGGCAGAACCCGTGAAGCGACGGAAGTTAAACCAGATGCTGCCGTTTATTGGCGAAGCTAGTGGAGATGGGATTCGTGAGAGCATCGAACGATACTATGACATCGCCAGCTGCTTGGGCCCCGACTTTGACATGGCGCGAGCTGTGGCTAGACAAGTCACTCGATCTATTCCCACGTTGAGTTATTTCAGTCCGGCGCGCCGGTGGTCGCACCCGCAGTTCGAGAGTGAGGCGCGCCTGGAGCGGCCGCGTCGACCGCCGATGAACGGTTAAGTTTCCATTGATACTCGAAAGATGTCAGCACCAGCTAGCACAA
+
8/.,0//59?===44++)40/-145:=:=9;DDDDPPVVVVJJFFF>7++))*,,,9;:BFFPQZZVVVVVVZVSSPPPPPKKKKPPTTTVSSQQLSSSSSeeTSSSSSZZeeeeeeeeeeeeeeeSSSSTTeeeeeeZZeeZZZZZZUUUUZZZZUUZUUUZZZZZZZeeeeZZZZZZZZeeeZeeeeZZZZZZZeeeeeeZZUULZMeeeeeeeeeeeeeeeeeeeeeeeeeeeeeeee_______eeeeeeeeeeeeeeeeeeeeeeeeeeeeeeeeeeeeeeeeeeeeeeeeeeee_______eeeeeeeeeeeeeeeeeeeeeeeeeeeeeeeeeZZZZZ\\\\\\\\ZeeeeeeeeeeeeeeeZ\\\\ZZ\\eeeeeeeeeeeeeeeeeeeeeeZZZZZZZZSSSSSSeeeZZZZZeeeeeeeeeeeeeeeZZZZQQZZeeeeeZ\\\ZWWeeeeeeee\\\\\\Zeeeee\\\\ZSSVSSSVVVZ\\\\\\\\\\MMMHHM\\\\\\\Q\\\\PJW\UFFOMSS^qf^^`J\_din[[Hbba`mZkqfafff]lhhgijovuxx{{{{{v{hqs{{{{{{srsfcckkie`[[`[]sssiksi_c`ikkosokmd^^eXVfjki[__R\\UU[xfjh``hfoabdiiRXRNNWY_\_bhjqvvxmkl`ZXTHUb[_hec`hmmig]^b[]`l`SSSjlcnmsrrossi``]]\\\^jkokhhionnktikojonlnqupZZZZZZ\\eeeeeeeeeeeeeeeeee\ZZZZZZeeee\\\eeZZeeeeeeeeeeeeeeeee\\ZZZZZeeeeeeeeeeeeeeeeeeeeeeeee\\\\ZZZZZZ\\\\\\\\ZZeeeeeeeeeeeeeeeeeeeeeeeeeeeeeeeeeeeeeeeeeeeeeeeeeeeeeeeeeeeeeeeeeeeeeeeeeeee___eeeeeeeeeeeeeeeeeeeeeeeeeeeeeeeeeeeeeeeeeeeeeeeeeeeeeeeeeeeeeeeeeeeeeeeeeeeeeeeeeeeeeeeeeeeeee_ML<@BLHHH___UUU__UUUZZZZZZZZZZZZZZUNN\ZZUUZZZZZZUUUZZZZZZZZZZZZPPZZWWWZWZZZZZZZZZZZSSSSSSSSSSKDEESSJJJSSSSZ\WQQZPOQQJJPWZZPPPSJJJJJPPSSSeQQQQVQWSSVVeeeeeeeWWKKKKPPVVVVVSSZZZSEEEEEEEBBB@=:540
@PL2_PL2_2A3-pvx2 PL2_2A3-pvx2
GGAGGGGGTAGTTGGCTCAGCGAGCGAGACTTCCAAAATGGATTTTGTAGTCGATAAGGTCAGCAAACTGTATGAACACTCTGTGCTGTCCAAGCGTACGCGATATGTCCACTCAGAAATGAGTTCAAGCAAGGGAAACAAACTTGTGAAAGAGTTGAAAATTCGTGTGACGCCCGTGGACGCAGTTCCATTCACCGGTGGAAGTCCGACTCCAGTTGAAGAATTTGAGTGGATAAAGGGCCGTACCGAGGAGCAGCAGAGTGGACGTTATCGTGATTACGTGGAAGCCAACATTGGCGATGTGTTGAGGAACAACAAACTTTGCGTGTTTAGTGTGGAAAAAGGTGCAAACATCCTCTCCGTTGAAGTCCCTGGTTGCGATGTTGATCTTGCTGGTCGCACGGATATGATCGTGCTGAGTGCTATAGTCCAAAAGTTTCCGCATTACTTACCCCATTTGCCTGGAGTGAAAATGTTGATCGAAGTGAAAAGGGAGGTGAAATCAGCATCCGAGTTCCAGGCTTTGTCGGAATTGATTGCAATGGATTTCATCGTCGACGAATCAGTGATGGCACTGCTCACGAACTTGACAAACCATTGGGAATTTTTATGGGTCTCCAACAAGAGCAACAACCGTCCCATCATAGCGACTACGACCTTAACCACGCCAGGTGAAGCATTTGAGGTGATTAGGACGCTCCTTGCGCAGTCATCAACGGCGGATGCCGATATTATGCTTCCATGCTTGGCAGAACCCGTGAAGCGACGGAAGTTAAACCAGATGCTGCCGTTTATTGGCGAAGCTAGTGGAGATGGGATTCGTGAGAGCATCGAACGATACTATGACATCGCCAGCTGCTTGGGCCCCGACTTTGACATGGCGCGAGCTGTGGCTAGACAAGTCACTCGATCTATTCCCACGTTGAGTTATTTCAGTCCGGCGCGCCGGTGGTCGCACCCGCAGTTCGAGAAGTGAGGCGCGCCTGGAGCGGCCGCGTCGACCGCCG
+
03PPPBBBEEBAAA??9<88=IKQQZ\ZQQQIJJJJJZZWWWWWWWKMFLLLLWZZOMFMMPPPQQ\ZZZZZZZZZZZZZZZZZZZZZWWSZZWUZUUUUUUU\\\\ZZZZZSSLLDLP\\ZZ\ZUUUUULLLLZZZZZZZZZZZZZZZZUUZZZ\ZUUUUZZMMDLP\\Z__________LLH_L__UU__LLHLL__U____________WW_____UUU________ZZZZZZZZZZZZZZZZUZZZZZZMD88<LLZM\ZZUZZeZZZZZZZZML88MMLLADDMMZW\ZZZZZZ\\\Z\\ZZeeZZZZZZZZZZZZ\\\WWW\\ee\\ZZZZZZZZeeeee\eeeZZOQPPQQKOOWWWQQKBCBELLLQQQQZZq{xllffafcfpvqnflvuunn^aiqwyrqw{x{qzirrvv{{{{{y{vvvphqqvzvvx{vvviouqmmt{{{xvrjfTMMRUWahraeeee^fkkqsqsic`^^lopvxopskoxxyz{{{xv{kkghcihiii\gjSWY\cc]b_fYSSSTdzxola]__bn{eb`_b_d[_hnncXVehd_Sdojb\e_kp{osslhqqpplx{zrnkvwt{{{wzsoiijuwq{{{eZZZZeeeeeeeZZZZZZZeZZZSSSTSeeeeee\\WWWZZZZZZZZeeeeeeeeZZZZZZZZeeeeeeee\\\eeeeeeeeeeeeeeeeZZZ\\ZZeeeeeeZZZZZ\\___eeeeeeeeeeeeeeeeeeeeeeeee_eeeeeeeeeeeeeeeeeeeeeeeeeeeeeeeeeeeeeeeeeeeeeeeeeeeeeeeeeeeeeeeeeee__eeeeeeeee___eeeeeeeeeeeeeeeeeeeeeeeeeeeeeeeeeeeeeeeeeeZZZZZZeeeeZZZZZZeeeeeeTTTeeeeeeeeeeeeeeeeeeeSSSSSeZZZSSTeTSSSSSSSSeeZZeeeeeeeZIG335?BSSeeSQPQQQQQPLLPQQWWQQQLKEEEKKSSSSSSPPPPKGEE?>>77
@PL2_PL2_2G8-pvx2 PL2_2G8-pvx2
ACGGTTAGTTTCCATTGATACTCGAAAGAGGTCAGCACCAGCTAGCATCCATGACTCATAGGGTCTAACGACAAGGAGGGGGTAGTTGGCTCAGCGAGCGAGACTTCCAAAATGGATTTTGTAGTCGATAAGGTCAGCAAACTGTATGAACACTCTGTGCTGTCCAAGCGTACGCGATATGTCCACTCAGAAATGAGTTCAAGCAAGGGAAACAAACTTGTGAAAGAGTTGAAAATTCGTGTGACGCCTGTGGACGCAGTTCCATTCACCGGTGGAAGTCCGACTCCAGTTGAAGAATTTGAGTGGATAAAGGGCCGTACCGAGGAGCAGCAGAGTGGACGTTATCGTGATTACGTGGAAGCCAACATTGGCGATGTGTTGAGGAACAACAAACTTTGCGTGTTTAGTGTGGAAAAAGGTGCAAACATCCTCTCCGTTGAAGTCCCTGGTTGCGATGTTGATCTTGCTGGTCGCACGGATATGATCGTGCTGAGTGCTATAGTCCAAAAGTTTCCGCATTACTTACCCCATTTGCCTGGAGTGAAAATGTTGATCGAAGTGAAAAGGGAGGTGAAATCAGCATCCGAGTTCCAGGCTTTGTCGGAATTGATTGCAATGGATTTCATCGTCGACGAATCAGTGATGGCACTGCTCACGAACTTGACAAACCATTGGGAATTTTTATGGGTCTCCAACAAGAGCAACAACCGTCCCATCATAGCGACTACGACCTTAACCACGCCAGGTGAAGCATTTGAGGTGATTAGGACGCTACTTGCGCAGTCATCAACGGCGGATGCCGATATTATGCTTCCATGCTTGGCAGAACCCGTGAAGCGACGGAAGTTAAACCAGATGCTGCCGTTTATTGGCGAAGCTAGTGGAGATGGGATTCGTGAGAGCATCGAACGATACTATGACATCGCCAGCTGCTTGGGCCCCGACTTTGACATGGCGCGAGCTGTGGCTAGACAAGTCACTCGATCTATTCCCACGTTGAGTTATTTCAGTCCGGCGCGCCGGTGGTT
+
054A::AH>?=@===>>===F?HHAAFFFFFFFJJVVVVPEBB>99+)))+++.***++0---+++,,6--,86QTTTTeeeeeeeeSSSSSSeeeeeeeeeeeeeeeeeeeeeeeeeeeeeeeeeeeeeeeeeeeeeeeeeSSSSSeeeeeeeZZZZZZeeeeeeeeeeeeeeeeeeeeeeeeeeeeeeeeeeeeeeeeeeeeeeeeeeeeeeeeeeeeeeeeeeeeeeeeeeeeeeeeeeeeeeee______________eeeeeeeeeeeeeeeeeeeeeeeeeeeMMLL@MMeeeeeeeeeeeeeeeeeeeeeeeeeeeeee___eeeeeeGMDDDM_eeeeeeeee______eeeeeeeeeeeeeeeeeeeeeeeeeeeeeeeeeeeeeeeeeeeeeeee\\sollrx{trrrnsz{{{{nnnevnopxrxueZvpedjjiswwwx{{z{{z{{{{{{{{{{{{{{{{{{{{{{{{{{{{{{{{{{{{{{{{{{{{{{{{{{{{wppfpw{{{vwyysz{{{{{{{{{xrrxrisqqvrxx{{{{{{{{{{qy{vv{{z{{w{wrpvz{z{{{{{{{{{zritilclkifktsovvvthhkxxz{yy{xyzzw{{yu{{{{{{{trhhegl{{wwt{{{{{{{{{{{{{{{{{{{{{{{{{{{{{{roooppq{{{{{{{y{{{{{{{xssequrmmuqe\kpZxsZ{{{{{{yeeeeeeeeZeeeeeeeeeeeeeeeeeeeeeee\\\\eeeeeeeeeeeeeeeeeeeeeeeeeeeee_LL@@@LMeeeeeeeeeeeeeeeeeeeeeeeeeeeeeeeeeeeeeeeeeeeeeeeeeeeeeeeeeeeeeeeeeeeeeeeeeeeeeeeeeeeeeeeeeeeeeeeeeeeeeeeeeeeeeeeeeeeeeeeeeeeeeeeeeeeeeeeeeeeeeeeeeeeeeeeeeeeTSSSSSSSeeeeeeeeeeeeeeTTTTTTeeeeeeeeeeeeeeeeSSSSSSeeeTSSeTSSSSSPPPWZZeeeeeeZDA100
@PL2_PL2_2D2-pvx2 PL2_2D2-pvx2
TACAAAGACGATGACGACAAGGAGGGGGTACCCCGCTCAGCGAGCGAGACTTCCAAAATGGATTTTGTAGTCGATAAGGTCAGCAAACTGTATGAACACTCTGTGCTGTCCAAGCGTACGCGATATGTCCACTCAGAAATGAGTTCAAGCAAGGGAAACAAACTTGTGAAAGAGTTGAAAATTCGTGTGACGCCTGTGGACGCAGTTCCATTCACCGGTGGAAGTCCGACTCCAGTTGAAGAATTTGAGTGGATAAAGGGCCGTACCGAGGAGCAGCAGAGTGGACGTTATCGTGATTACGTGGAAGCCAACATTGGCGATGTGTTGAGGAACAACAAACTTTGCGTGTTTAGTGTGGAAAAAGGTGCAAACATCCTCTCCGTTGAAGTCCCTGGTTGCGATGTTGATCTTGCTGGTCGCACGGATATGATCGTGCTGAGTGCTATAGTCCAAAAGTTTCCGCATTACTTACCCCATTTGCCTGGAGTGAAAATGTTGATCGAAGTGAAAAGGGAGGTGAAATCAGCATCCGAGTTCCAGGCTTTGTCGGAATTGATTGCAATGGATTTCATCGTCGACGAATCAGTGATGGCACTGCTCACGAACTTGACAAACCATTGGGAATTTTTATGGGTCTCCAACAAGAGCAACAACCGTCCCATCATAGCGACTACGACCTTAACCACGCCAGGTGAAGCATTTGAGGTGATTAGGACGCTACTTGCGCAGTCATCAACGGCGGATGCCGATATTATGCTTCCATGCTTGGCAGAACCCGTGAAGCGACGGAAGTTAAACCAGATGCTGCCGTTTATTGGCGAAGCTAGTGGAGATGGGATTCGTGAGAGCATCGAACGATACTATGACATCGCCAGCTGCTTGGGCCCCGACTTTGACATGGCGCGAGCTGTGGCTAGACAAGTCACTCGATCTATTCCCACGTTGAGTTATTTCAGTCCGGCGCGCCGGTGGTCGCACCCGCAGTTCGAGAAGTGAGGCGCGCCTGGAGCGGCCGCGTCGACCGCCGATGAACG
+
37=AJMPOLLZZZZZEE===BLSSOLCC2-*++++++048=FFQLLLLLLLQSZZZZZ\\\\ee\ZZWQLLEEKLSQQQQQQQQQZZZZZZZZZZZZZZZZZZeeeZZZZPZPZZZZZZWWWZZZZZZSUUZLSFLLZZZZZZZZeZZUUUUUZ\\ZULLUZZZZZZZZ\\\UUU\\\\\\\ML@@DMZZUUUUUZZZZZZZZUZKKKUUZZZUUZZZZZZeeZZZUUZZZZUUZZZZZZWWZZZZ\Z\\ee\SDDDMM\LHHLSZUZ\ZZZZZOEEAMMZAMFLHPP\\ZWWZZMZAA5<DMFFFDDFKPWWQQSQQQQSWeeeeeWWQQQQQQQQZQQQZQQQQZZZSSLLLLLOOOLFFA@@FJHJJKKQQLLQQLLHLLQQQQIHHHQP\QWP_[cjxpopefdmp{{{{qtuyyyspgqx{{{xy{{{{koeqqvvodp[VT[UXemdfkomelwvvv{jjlqnlw{{{ttaa_[YX_^cjmla[aVX[hmuotolkcb`emfehh^WYYTWVRTPWWfashnuoomphZ]RNOPJQSRORYYZeetooushhoolcfZ\ZRUfd_c[WSJJJIISWadZ\\hhqjff^`cqnujkmsmsyy{{{{x{{{{{ce\\[beZkoslmmpmxiooZmuwrokohhhukopsppqrhseeeeZZZUUZZUUZUUUZZZZZeeZZZZZ\ZZZZZZ\\\\\\ZZZZZZZ\\\ZZZZZZZZZZZZZUUZ\\\\ZZeZZZZZWW___________eeeeeeeeeeeeeeeeeeeeeeeeeeee_______ee_______e__________eeeeeeeeeeeeeeee____ZZZZZZZZZZ\\\\ZZZeeeeeeeeeeeeeeeeeeZZZZZZZeeeeeeeeeZZWZZZ\\ZZZZZZZZeeZZZZZ\ZSTSSSTeeeeSTSSSSSSeeeeeeeeeeeeeeeeSSSSOQZZZZZZZWeSSPPPPPPQQZZZZWeeeZLK=7=>>ISSVVVZZSVQQQQHHHHJJJ>A?455:==FJFPPMECCCEESSEEBB=6657784
@PL2_PL2_2F2-pvx2 PL2_2F2-pvx2
CTACAAAGACGATGACGACAAGGAGGGGGTAGTCGGCTCAGCGAGCGAGACTTCCAAAATGGATTTTGTAGTCGATAAGGTCAGCAAACTGTATGAACACTCTGTGCTGTCCAAGCGTACGCGATATGTCCACTCAGAAATGAGTTCAAGCAAGGGAAACAAACTTGTGAAAGAGTTGAAAATTCGTGTGACGCCTGTGGACGCAGTTCCATTCACCGGTGGAAGTCCGACTCCAGTTGAAGAATTTGAGTGGATAAAGGGCCGTACCGAGGAGCAGCAGAGTGGACGTTATCGTGATTACGTGGAAGCCAACATTGGCGATGTGTTGAGGAACAACAAACTTTGCGTGTTTAGTGTGGAAAAAGGTGCAAACATCCTCTCCGTTGAAGTCCCTGGTTGCGATGTTGATCTTGCTGGTCGCACGGATATGATCGTGCTGAGTGCTATAGTCCAAAAGTTTCCGCATTACTTACCCCATTTGCCTGGAGTGAAAATGTTGATCGAAGTGAAAAGGGAGGTGAAATCAGCATCCGAGTTCCAGGCTTTGTCGGAATTGATTGCAATGGATTTCATCGTCGACGAATCAGTGATGGCACTGCTCACGAACTTGACAAACCATTGGGAATTTTTATGGGTCTCCAACAAGAGCAACAACCGTCCCATCATAGCGACTACGACCTTAACCACGCCAGGTGAAGCATTTGAGGTGATTAGGACGCTACTTGCGCAGTCATCAACGGCGGATGCCGATATTATGCTTCCATGCTTGGCAGAACCCGTGAAGCGACGGAAGTTAAACCAGATGCTGCCGTTTATTGGCGAAGCTAGTGGAGATGGGATTCGTGAGAGCATCGAACGATACTATGACATCGCCAGCTGCTTGGGCCCCGACTTTGACATGGCGCGAGCTGTGGCTAGACAAGTCACTCGATCTATTCCCACGTTGAGTTATTTCAGTGCGGCGCGCCGGTGGTCGCACCCGCAGTTCGAGAAGTAAGACGGGCCTGGAGCGGCCGCGTCGACCGCCGAGAACGGTTAAGTTC
+
02?=HHQQQQQSSSSSSSQQE@@@?=FB8-******,-44:=FHQQZZQQPPPPPPVVSSSVSeeeeWSKE:::ILSSSWWQZQQQZZeZZZZZZZeeeeeSSSSSSSZZZZZZZSSSSSZZZZZeeZZZZZZZZUUU\\\eeeeeZZWZW\\ZeeZZZUUZZZZZZeeZ\\eeeeeeeeeZZZUUZZZZULLDHDZZZZZZUUUZMLLNN___ZUUUZZeeeZZUUUUZZZZUUZZee\\ZZ\\e\\\\\\eeeeee\\ZLLFZSZUUZSSSKKFLLFSSZZZZUUUZZZZWWZZMZLL>EMSLHDDDHK\ZZZZZZZZZZZeeeeeZZZZZZZZWWWWWWZZQQQZZZ\\PPOOOZZZZZZQQQQQQ\\ZZZQQQQQIJJHHHFA@AFFHIJJQQQbbbvxtmshhddbzv{{vxvyyxvvrw{{{{{{{{{{v{uyy{{s{xssqtolnvvvic\\\\azz{{{zzpt{{{{{{nonmgcfUVfkkmy{{{ojdhqmkibehnnonehjgggmhhornuvvvjqr{hheikh[VWW^UZjjh]kh[V]T]achvxrnppgggjltyz{lh`W[PPRRR_hqoeebhhvoinmx{zxtkkflinnwukmifpppgrtWmdmoggrmh\j`ibgXa]gg{eZ\QWWQQZQZSQQQQQQVZZZZZZQQLFFFFFFJFAAFFFPKSSSSQQQQQQZZZZZ\\\\\ZZZZZZ\\ZZWZZWWWWSQQPPPQQZZZZZeZZQQQZQZQZZZ\\\\eeZZZWWZZeeeeeZZZZZZ\ZeeZZZZZZZZZZZZZZZ\\ZeZZZeeeeeZZZZZZZeeeeeZZZZZUUZZZZZZZZZZZZZZZZZZZZZZZZZZZZZZ\eeeeeeeeeeeeeeeeeeeeeZZZZWZZZUUUWZ\ZUUUZZeSQQQQOWW\ZeeeZZZZZZZSTSSSeeeeSTTTTSeeeeeeeeeSSSOOQQSQLLLWSSJ<4-*++,6CLZZZZZZPLFF=8=BDDDEEE@@B@?<56+*++)))*)/+++67==@@@EEGGKKEDDDD?=;44--*7742=:;:3581
@PL2_PL2_2B5-pvx2 PL2_2B5-pvx2
CTCGAAAGAGGTCAGCACCAGCTAGCATCGATGACTACAAAGACGATGACGACAAGGAGGGGGTAGTTGGCTCAGCGAGCGAGACTTCCAAAATGGATTTTGTAGTCGATAAGGTCAGCAAACTGTATGAACACTCTGTGCTGTCCAAGCGTACGCGATATGTCCACTCAGAAATGAGTTCAAGCAAGGGAAACAAACTTGTGAAAGAGTTGAAAATTCGTGTGACGCCTGTGGACGCAGTTCCATTCACCGGTGGAAGTCCGACTCCAGTTGAAGAATTTGAGTGGATAAAGGGCCGTACCGAGGAGCAGCAGAGTGGACGTTATCGTGATTACGTGGAAGCCAACATTGGCGATGTGTTGAGGAACAACAAACTTTGCGTGTTTAGTGTGGAAAAAGGTGCAAACATCCTCTCCGTTGAAGTCCCTGGTTGCGATGTTGATCTTGCTGGTCGCACGGATATGATCGTGCTGAGTGCTATAGTCCAAAAGTTTCCGCATTACTTACCCCATTTGCCTGGAGTGAAAATGTTGATCGAAGTGAAAAGGGAGGTGAAATCAGCATCCGAGTTCCAGGCTCTGTCGGAAATGATTGCAATGGATTTCATCGTCGACGAATCAGTGATGGCACTGCTCACGAACTTGACAAACCATTGGGAATTTTTATGGGTCTCCAACAAGAGCAACAACCGTCCCATCATAGCGACTACGACCTTAACCACGCCAGGTGAAGCATTTGAGGTGATTAGGACGCTACTTGCGCAGTCATCAACGGCGGATGCCGATATTATGCTTCCATGCTTGGCAGAACCCGTGAAGCGACGGAAGTTAAACCAGATGCTGCCGTTTATTGGCGAAGCTAGTGGAGATGGGATTCGTGAGAGCATCGAACGATACTATGACATCGCCAGCTGCTTGGGCCCCGATTTTGACATGGCGCGAGCTGTGGCTAGACAAGTCACTCGATCTATTCCCACGTTGAGTTATTTCAGTCCGGCGCGCCGGTGGTCGCACCCGCAGTTCGAGAAGTGAGGCGCGCCTGGAGCGGCCGCGTCGACCGCCGATGAACG
+
0433:<HF8:677>BHLHPPPSZLZLLLLLLLLQWMP@@4>9=8MMZMM82+,,+4<QQQZZZZZ\QQZZZQZZZLZZ\ZZSSSSTZZZWWZ\ZZZZZeZZZZUUUZZWZZZZZZeeZ\ZZZZZeeZZZ\\ZZZZZZZZZZZeeeeeeeZZZZZZ\ZZZZeeeeeeeZZZZZeeeeeee__e____eeeeeeee____________eee_eeeeeeeeeeeeeeeee________________e____________eee_eee______________eeeeeeeeeeeeeeee_______eeee_ee_______eee_____eeeeeeeeeeeeee_____UU___eeeeeeeeeeeeeeeeeeeeeeeeeeeeeeeeeeeeeeee\\nrpps{{{ywwtt{{{{{qhed\mmdrr{{y{{rmjfdfuw{{{{{{{{{{{y{{{{{{{{{{{{x{{{{{{{{{{{{{{{{{{{{{{{{{{{{xwtu{v{txVWWW^w{{{{z{{{{{{{{{{{zvppukkopppxxx{{{{{{{{{{{{{{{{{{{{{{{{{{{zww{{{{{{{{{zw{xyjsmi_cu{{{{ztyt{{{uz{{{{{{{{{{{{{{{{{{{wvoeemo{{{{{{{{yz{{{{{{{{{{xx{{{{{{{{{{{{{{{{{zzonoppp{{{ryzzZeeeeeeeeeeeeeeeeeeeeeeeeeeeeeeeeeeeeeeeeeeeeeeeeeeeeeeeeeeeeeeeeeeeeeeeeeeeeeeeeeeeeeeeeeeeeeeeeeeeeeeeeeeeeeeeeeeeeeeeeeeeeeeeeeeeeeeeeeeeeeeeeeeeeeeeeeeeeeeeeeeeeeeeeeeeeeeeeeeeeeeeeeeeeeeeeeeeeeeeeeeeeeeeeeeeeeeeeeeeeeeeeeeeeeeeeeeeeeeeeeeeeeeeeeeeeeeeeeeeeeeeeeeeeeeeeeeeeeeZTTeeeeeeeeeeeeeeeeeeeTTTTTTeeeSSSSTSeZZSSQQZZ\eeeeeeeeZLKD==KKSeeeeZZ\\\\ZWWWMMEK==85374JJKKeeeSVQKEEFKFLPPPKB=5227<87
@PL2_PL2_2H5-pvx2 PL2_2H5-pvx2
TCATTGATACTCGAAAGAGGTCAGCACCAGCTAGCATCGATGACTACAAAGACGATGACGACAAGGAGGGGGTAGTTGGCTCAGCGAGCGAGACTTCCAAAATGGATTTTGTAGTCGATAAGGTCAGCAAACTGTATGAACACTCTGTGCTGTCCAAGCGTACGCGATATGTCCACTCAGAAATGAGTTCAAGCAAGGGAAACAAACTTGTGAAAGAGTTGAAAATTCGTGTGACGCCTGTGGACGCAGTTCCATTCACCGGTGGAAGTCCGACTCCAGTTGAAGAATTTGAGTGGATAAAGGGCCGTACCGAGGAGCAGCAGAGTGGACGTTATCGTGATTACGTGGAAGCCAACATTGGCGATGTGTTGAGGAACAACAAACTTTGCGTGTTTAGTGTGGAAAAAGGTGCAAACATCCTCTCCGTTGAAGTCCCTGGTTGCGATGTTGATCTTGCTGGTCGCACGGATATGATCGTGCTGAGTGCTATAGTCCAAAAGTTTCCGCATTACTTACCCCATTTGCCTGGAGTGAAAATGTTGATCGAAGTGAAAAGGGAGGTGAAATCAGCATCCGAGTTCCAGGCTTTGTCGGAATTGATTGCAATGGATTTCATCGTCGACGAATCAGTGATGGCACTGCTCACGAACTTGACAAACCATTGGGAATTTTTATGGGTCTCCAACAAGAGCAACAACCGTCCCATCATAGCGACTACGACCTTAACCACGCCAGGTGAAGCATTTGAGGTGATTAGGACGCTACTTGCGCAGTCATCAACGGCGGATGCCGATATTATGCTTCCATGCTTGGCAGAACCCGTGAAGCGACGGAAGTTAAACCAGATGCTGCCGTTTATTGGCGAAGCTAGTGGAGATGGGATTCGTGAGAGCATCGAACGATACTATGACATCGCCAGCTGCTTGGGCCCCGACTTTGACATGGCGCGAGCTGTGGCTAGACAAGTCACTCGATCTATTCCCACGTTGAGTTATTTCAGTCCGGCGCGCCGGTGGTCGCACCCGCAGTTCGAGAAGTGAGGCGCGCCTGGAGCGGCCGCGTCGACCGCCG
+
4044==BBFFFFHHHFFFFFFSSSSPVVVSVPSPPQZQQQQQZZQTQQQS\eeeeeeeeeZZQPQZZeeeeeeeeeeeeeZZZZZZZeeeeeeeeeeeeeeeeeeeeeeeeeZZZZZZZZeeeeeeeeeeeeeeeeeeeeeeeeeeeeeeeeeZZZZZZZZZZeeeeeeeeeeeeeeeeeeeeeeeeeeeeeeeeeeeeeeeeeeee___eee_______eeeeeee_____ee__________________eeee_______eeeeeee__________________eeeeeeeeeeeeee_______eeeeeeeeeee___eeZ\\\\\\\\ZZZZeeeZZZZZZeeeeZZ\ZZZZZeeeeeeeeeeZZZZZZZZZZ\ZZZeZZZZWW\Zeeeeeussskkx{yyy{{{{{xveeccZbbdpqvwllssyzhtmropss{{{u{qnpzussoru{zy{{{{{{{rsz{{{{y{{{{{{{{x{xt{{{zuoigffbbmyqnoppwupilqqkkvx{{www{qrhgmccqqvvxvwzvvv{uu{xuq{vvv{{{{{ttfc_hnyqpxxxxz{z{jj\^Z`XVZTU[mkkqqjUYZZQ_dhhhoyyuzppssz{{rmZZZZZWZWQQSSVeeeeeeZZeeeeeeeeeee\\ZZZ\\eeeeZZeeeeeeeeeeeeeeeZZZZZeeeeeeeeeeeeeeZZZZZZZeeeeeeeeeeeeeZZZ\ZZZeeZeeeeeeeeeeeeeeeeeeeeeeeeeeeeeeeeeeeeeeeeeeeee__eeeeeeeee__eeeeeeeeeeeeeeeeeeeeeeeeeeeeeeeeeeeeeeeeeeeeeeeeeeeeeeeeeeeeeeeeee___eeeee____ee___eeeeeeeeeeeeeeeeeeeeeeeeeeeeeeeeeeeeeeeeeeeeeeeeeeeeeeeeeeeeeeeeeeeeeSTSSSSSSeeeeeeeeeeeeeeeeSTTeeeeeeeeeeeeeeeeeeeeeeeeeeeeTSSeTSSKK==?BFO\eeeeeeeZVLLEABFKLLVSSSVZQLFFH==36.7-1***64>?BBSSSSVVVSSSVEEB@@@77
@PL2_PL2_2G2-pvx2 PL2_2G2-pvx2
TTTCCATTGATACTCGAAAGAGGTCAGCACCAGCTCCCATCGATGACTACAAAGACGATGACGACAAGGAGGGGGTAGCTGGCTCAGCGAGCGAGACTTCCAAAATGGATTTTGTAGTCGATAAGGTCAGCAAACTGTATGAACACTCTGTGCTGTCCAAGCGTACGCGATATGTCCACTCAGAAATGAGTTCAAGCAAGGGAAACAAACTTGTGAAAGAGTTGAAAATTCGTGTGACGCCTGTGGACGCAGTTCCATTCACCGGTGGAAGTCCGACTCCAGTTGAAGAATTTGAGTGGATAAAGGGCCGTACCGAGGAGCAGCAGAGTGGACGTTATCGTGATTACGTGGAAGCCAACATTGGCGATGTGTTGAGGAACAACAAACTTTGCGTGTTTAGTGTGGAAAAAGGTGCAAACATCCTCTCCGTTGAAGTCCCTGGTTGCGATGTTGATCTTGCTGGTCGCACGGATATGATCGTGCTGAGTGCTATAGTCCAAAAGTTTCCGCATTACTTACCCCATTTGCCTGGAGTGAAAATGTTGATCGAAGTGAAAAGGGAGGTGAAATCAGCATCCGAGTTCCAGGCTTTGTCGGAATTGATTGCAATGGATTTCATCGTCGACGAATCAGTGATGGCACTGCTCACGAGCTTGACAAACCATTGGGAATTTTTATGGGTCTCCAACAAGAGCAACAACCGTCCCATCATAGCGACTACGACCTTAACCACGCCAGGTGAAGCATTTGAGGTGATTAGGACGCTACTTGCGCAGTCATCAACGGCGGATGCCGATATTATGCTTCCATGCTTGGCAGAACCCGTGAAGCGACGGAAGTTAAACCAGATGCTGCCGTTTATTGGCGAAGCTAGTGGAGATGGGATTCGTGAGAGCATCGAACGATACTATGACATCGCCAGCTGCTTGGGCCCCGACTTTGACATGGCGCGAGCTGTGGCTAGACAAGTCACTCTATCTATTCCCACGTTGAGTTATTTCAGTGCGGCGCGCCGGTGGTCGCACCCGCAGTTCGAGAAGTGAGGCGGGCCTGGAGCGGCCGCGTCGACCGCCGA
+
7F=99==BHFFFFFFMHHMMMPBBBBBBFFF84*))*)-.--0=AILFLHLHHLQQQQZZQQHKHQLPeeeeeZD;-,,,34;9E=AFMMZZZZZPZZZZZZZZ\\eeeeeeeZSPPPPPZZeeeeZZWWW\ZeeeeeeeeeeeeeeeeeeeeeeeeeeeeeeeeeeeeeeeZZZZZZZZZZeeeeeeeeeeeZZZZZZZeeZZZUUZZZZ__eeeeeeeeeeeeeee__________UUUZZZZZZZZZZZZZZUZ\\ZZZZZZZeeeZZZZUUZZZZUUZZeeeeeZZZeeeeeeeeeeeeZ\ZUUUUZUZUUZZZZZZQSSW\\eZZZZZZZZeeeeeeZZZZLLZZZZMHFOP\\\ZeZZZZZZZeeeeeeeeeeeee\\\ZZZZZZSSSSVZ\\\\SSSSPPggaHU\jqttog\\__]]UZY]^[dZXbTRTUTUdkjormyvtplhfaifms{{yy{{{zxsuuwz{{{{{{{{z{vqsxxm{xzqv{mrhvoxuytlqmqtv{{{{{{{{{{{rtfjjea^l^cjlllmsqvvsosqkkieeglo]SSQSSXgjccoq{nrqqjqqlhe_c_bX_`am[`jf`cjmf`badgmoz{vvpkglghidhy{nnhbd[^ZZZbdqqffgspzjlmor{{{{rq_m_hhouwrr\y{{{z{{wtqnpp{{{orkfbbZki{{{rkZZZZZZ\\eeeeeeeeeeeeeeZ\\UZUZZZZZZZZeeeeeeeee\\\\ZZ\\\\\\\ee\\ZZZZZZZZZZZZZeee____WW___eee_ee__________eeeeeeeeeeeeeeeeeeee____________eeeeeeeeeeee_______eeee________eeeeee___________ZZZZZZZZZZZ\\\eeeeZeeeeeeeeeeeeeeeeeeeeeeeeeeeeeeZZZZZZWZZZ\\ZZZZZZZSQQQQOSSZZTSSSSZ\\\ZZZSSSTSSZZZZZeeeeeeeeeeeQQQOOPPZZSPPZPPPA:.+,,-8=QQVVSZZZSQQHCCLLLKFDDDDSPPFFF??8998/1/3-33>:==@@BEEGGKEEEEE@?===85
@PL2_PL2_2E1-pvx2 PL2_2E1-pvx2
GTTTCCATTGATACTCGAAAGAGGTCAGCACCAGCTACCCTCTAAGACTACAAAGACGATGACGACAAGGAGGGGGTAGTTCGCTCAGCGAGCGAGACTTCCAAAATGGATTTTGTAGTCGATAAGGTCAGCAAACTGTATGAACACTCTGTGCTGTCCAAGCGTACGCGATATGTCCACTCAGAAATGAGTTCAAGCAAGGGAAACAAACTTGTGAAAGAGTTGAAAATTCGTGTGACGCCTGTGGACGCAGTTCCATTCACCGGTGGAAGTCCGACTCCAGTTGAAGAATTTGAGTGGATAAAGGGCCGTACCGAGGAGCAGCAGAGTGGACGTTATCGTGATTACGTGGAAGCCAACATTGGCGATGTGTTGAGGAACAACAAACTTTGCGTGTTTAGTGTGGAAAAAGGTGCAAACATCCTCTCCGTTGAAGTCCCTGGTTGCGATGTTGATATTGCTGGTCGCACGGATATGATCGTGCTGAGTGCTATAGTCCAAAAGTTTCCGCATTACTTACCCCATTTGCCTGGAGTGAAAATGTTGATCGAAGTGAAAAGGGAGGTGAAATCAGCATCCGAGTTCCAGGCTTTGTCGGAATTGATTGCAATGGATTTCATCGTCGACGAATCAGTGATGGCACTGCTCACGAACTTGACAAACCATTGGGAATTTTTATGGGTCTCCAACAAGAGCAACAACCGTCCCATCATAGCGACTACGACCTTAACCACGCCAGGTGAAGCATTTGAGGTGATTAGGACGCTACTTGCGCAGTCATCAACGGCGGATGCCGATATTATGCTTCCATGCTTGGCAGAACCCGTGAAGCGACGGAAGTTAAACCAGATGCTGCCGTTTATTGGCGAAGCTAGTGGAGATGGGATTCGTGAGAGCATCGAACGATACTATGACATCGCCAGCTGCTTGGGCCCCGACTTTGACATGGCGCGAGCTGTGGCTAGACAAGTCACTCGATCTATTCCCACGTTGAGTTATTTCAGTCAGGCGCGCCGGTGGTCGCACCCGCAGTTCGAGAAGTGAGGCGCGCCTGGAGCGGCCGCGTCGACCGCCG
+
29;?:77-4/1+-/1:<===???BBFJJFFF?66+**++**+)+))))189CEEQQQPPVVVSSVVVGEDDD@BPJ:8,*--++33378@CLLSSGKKKLVZZVVVVVSS\eeeeSQQOQKQQeeeeeeeeeeeeeeeeeeeeeeeeeTSSSSSSeeeeeeeeeeeeeeeeeeeeeeeeeZZZZZZZeeeeeeeeeeeeeeeZZZZ\\ZeeeeeeeeeeeeeeeeeeeeZZZeeZZZZZZZZZZZZZZZZZZZZZZZZZeZZZZZZZeeeeZZZ\ZZZZZZZZZeeZZWWZZZeeeeeeeeeeeee\\ZZZZZZSSSSSeZZZWWWZZeZZZZZZZZZZZZZeZZKMFHQZZZPPPZ\\eeeeeSSSWWWeeeeeeeeeeeee\\\\\ZVSSSSZ\\\\\\QQQPPPPFFA@@F\\PPSSSSQQZZQQ`ba_dfd\]dffhhkddpou{zwwttw{wmu{{{yy{{{{sopr{{{wssvxx{pwboovvot{qkomihiqkobd``dg{{{{vvz{vjpkjhltmkrxkeq]]hoooqskovsfhhkjjgbbimohfdigggheeisovvssmus{xncfacZc\_ZLKAALQ]]h`_[[Y`gvlirmpii`\YUU\`mhb[[RRVWVQVde^^gsr{suooq{{{{mldhhmmppkWWWeeeeZZZZWWWZZeeeee\ZZZZZZZeeeZZZZ\\\\\eeeeeeeeeeeeeeeZZZZZZZZZZZZZZZZeeeeee\\\\\\\\eeeeeee\ZZeeeeee\eeeeeeeeeeZZZZZZeeeeZeZZZZZZ____eeeeeeeee______eeeeeeeeeeeeeeeeeeeeeeeee______e_____eeeeeeeeeeeeeeeeeeeeeeeeeeeeeeeeeeeeeeeee_______eeeeeee_eeeeeeeeeeeeeeeeeeeeeeeeeeZZZZZZ\\eeeeeeeZZZZZZZeeeeeeeeeeeeeTTSSSeeeeeeeeeeeeeeeeeeeSSSSSSeeeSSSZZZPSOOOOOOOZZeeeeeeeZZZPJJJQSSeeeVSSSSSSPPPKO?I88520;8KKPPPPPLLLKKEEEEE@@@@77
@PL2_PL2_2C11-pvx2 PL2_2C11-pvx2
GTTAGTTTCATTGATACTCGAAAGAGGTCAGCACCAGCTAGCATCGATGACTACAAAGACGATGACGACAAGGAGGGGGTAGTTGGCTCAGCGAGCGAGACTTCCAAAATGGATTTTGTAGTCGATAAGGTCAGCAAACTGTATGAACACTCTGTGCTGTCCAAGCGTACGCGATATGTCCACTCAGAAATGAGTTCAAGCAAGGGAAACAAACTTGTGAAAGAGTTGAAAATTCGTGTGACGCCTGTGGACGCAGTTCCATTCACCGGTGGAAGTCCGACTCCAGTTGAAGAATTTGAGTGGATAAAGGGCCGTACCGAGGAGCAGCAGAGTGGACGTTATCGTGATTACGTGGAAGCCAACATTGGCGATGTGTTGAGGAACAACAAACTTTGCGTGTTTAGTGTGGAAAAAGGTGCAAACATCCTCTCCGTTGAAGTCCCTGGTTGCGATGTTGATCTTGCTGGTCGCACGGATATGATCGTGCTGAGTGCTATAGTCCAAAAGTTTCCGCATTACTTACCCCATTTGCCTGGAGTGAAAATGTTGATCGAAGTGAAAAGGGAGGTGAAATCAGCATCCGAGTTCCAGGCTTTGTCGGAATTGATTGCAATGGATTTCATCGTCGACGAATCAGTGATGGCACTGCTCACGAACTTGACAAACCATTGGGAATTTTTATGGGTCTCCAACAAGAGCAACAACCGTCCCATCATAGCGACTACGACCTTAACCACGCCAGGTGAAGCATTTGAGGTGATTAGGACGCTACTTGCGCAGTCATCAACGGCGGATGCCGATATTATGCTTCCATGCTTGGCAGAACCCGTGAAGCGACGGAAGTTAAACCAGATGCTGCCGTTTATTGGCGAAGCTAGTGGAGATGGGATTCGTGAGAGCATCGAACGATACTATGACATCGCCAGCTGCTTGGGCCCCGACTTTGACATGGCGCGAGCTGTGGCTAGACAAGTCACTCGATCTATTCCCACGTTGAGTTATTTCAGTCCGGCGCGCCGGTGGTCGCACCCGCAGTTCGAGAAGTGAGGCGCGCCTGGAGCGGCCGCGTCGACCGCCGA
+
8.9AC<55935:===@F>>A4447333=FJJPEEDDDDF@CHLLPPPPSSSPZQZQSZSSJBBBBBFHFA6899:=FSSSVVGGGEEFFELPVSVVVSQWSVSeeeeeeeeeeeeeeVSQQZZeeeeeeeeeeeeeeeeeeeeeeeeeeeeTSSSSSSeeeeeeeeeeeeeeeeeVVVVVSSSPZZ\\\\\\SPJJFFK\PMHHHHHHPPSS\\VVZZZZ\\\\\ZZZZZZVVeeLLSPLLSSSSPPSSSSWWWZZeeeeeeeeeeeeeeeeeeeeZZZZ\ZZZZZeeeZZZZZZeeeeeeeeeeeeeeeeeZZZZZSSPPPPKKZMZZWWWMQQWWZZ\\ZWVVSQSQQLZZZSSPPPVSSSVKKGGEPQQJSKJHHHC@@@FJF\PSSSSSSPPMMMFFFHJJHHFFHH;;:::?\MMHHMHM\\MMF==A==?<<<FA@CHFFFFHHHHHHFFHHHHFFMMMJJMLJfa]PWV^_b^dbbab^tb`XYWWr^\^^bSQOVNZWTKNOTUee_\]SWPSWYWRPSOIIQHGPADRSSRQSQEMP]]SZZUERIHKZK@4444/49:?75579AF?643339FA547<A5;?/4085<?DFFFFHHFFHJFFH@@?::<AF?FFFILIIIFFJKKKPP\LFFJJFJFFFFFFH@@?;;HHHH@AFFHHMHFA====FMMPPSJJHH:9999=HHJPPPFFF===@FFHPPSSSSQSSQLLJJJLC4---47HFCHFFFFFHSSSKPHHMHHM\\\\\\\\\\ZZZZZZKFIIIPZZZ\\eZPPPPPeeeeeeeZZZZZZ\eeeZZZeeeeeeeeeeeeeeeeeeeeeeeeeeeeeeVVVVVSSZSSSSSSVVZ\\QQKSKJMMMHHMMMJKSSSSSSZVSSSSSSVZZZZZZZZeWWWWWWWeeeeeeZWWWWWeeeeeeeeeeeeeZZZZZZe\ZWeeeSSSSSSKJJLLW\ZZeZZSSZZVSSLLLSSVSPPVMMHSPFFFFAAF>>?@@BMMPEEEE@@@>>:8779;FMHFFFBBBE@@777AABB???:;EHHHHI??69482//41646=BBFJJPEEEEEEEEBBBBB?61
@PL2_PL2_2E5-pvx2 PL2_2E5-pvx2
ACTCGAAAGAGGTCAGCACCAGCTAGCATCGATGACTACAAAGACGATGACGACCAGGAGGGGGTAGTTGGCTCAGCGAGCGAGACTTCCAAAATGGATTTTGTAGTCCATAAGGTCAGCAAACTGTATGAACACTCTGTGCTGTCCAAGCGTACGCGATATGTCCACTCAGAAATGAGTTCAAGCAAGGGAAACAAACTTGTGAAAGAGTTGAAAATTCGTGTGACGCCTGTGGACGCAGTTCCATTCACCGGTGGAAGTCCGACTCCAGTTGAAGAATTTGAGTGGATAAAGGGCCGTACCGAGGAGCAGCAGAGTGGACGTTATCGTGATTACGTGGAAGCCAACATTGGCGATGTGTTGAGGAACAACAAACTTTGCGTGTTTAGTGTGGAAAAAGGTGCAAACATCCTCTCCGTTGAAGTCCCTGGTTGCGATGTTGATCTTGCTGGTCGCACGGATATGATCGTGCTGAGTGCTATAGTCCAAAAGTTTCCGCATTACTTACCCCATTTGCCTGGAGTGAAAATGTTGATCGAAGTGAAAAGGGAGGTGAAATCAGCATCCGAGTTCCAGGCTTTGTCGGAATTGATTGCAATGGATTTCATCGTCGACGAATCAGTGATGGCACTGCTCACGAACTTGACAAACCATTGGGAATTTTTATGGGTCTCCAACAAGAGCAACAACCGTCCCATCATAGCGACTACGACCTTAACCACGCCAGGTGAAGCATTTGAGGTGATTAGGACGCTACTTGCGCAGTCATCAACGGCGGATGCCGATATTATGCTTCCATGCTTGGCAGAACCCGTGAAGCGACGGAAGTTAAACCAGATGCTGCCGTTTATTGGCGAAGCTAGTGGAGATGGGATTCGTGAGAGCATCGAACGATACTATGACATCGCCAGCTGCTTGGGCCCCGACTTTGACATGGCGCGAGCTGTGGCTAGACAAGTCACTCGATCTATTCCCACGTTGAGTTATTTCAGTCCGGCGCGCCGGTGGTCGCACCCGCAGTTCGAGAAGTGAGGCGCGCCTGGAGCGGCCGCGTCGACCGCCGATGAACGGTAAGTTCCA
+
2.=5A==001><EFKLLEEEKK@@==899@@BLEBB99099D9?===III=76002=2??M\\KKDKKJJBA66,0-AASMSLLDLLLLDLLZUUUUUUUZZBB4A1448AAAE299<<GLLULLDDDZLZZZZUUUUNNNLLNHHLLUZUUUUHLHHHZLUUUUNZLLD55LLLMLDDDLDHHLLUU______JJH_LUUNNULLLL<<;LLU__ULL@8<HHLH@HLDD@HHMLHHLD<CAC@HHL@@LLLUUU__LLHLHH@LHC488MDLLHLLLLUUUNNN__UNNU_____HHHL_UUULL@7753<33,--GGLDDHLLKDDLLLUGG555LLLBBBLLLLLLLHBLL8GGLLUUUFFFUUULULLLUUUZLLG[_WDbkZTW]abZss{raa_ejqnbbYYR\\YYX[Obd`db\a_aaeaafb_dXXXcgkjkZXXVW_lc^T\[]jojberto{tjnmlmim^gb]]dflfpfklqo{lmkri_hohhkqoorqoup{mmlhdekqe`mjossusqnvx{zw{{vynl__mjsnhnikjoccbfmheach`kih^\UZPRRRJNNNMRXfebdYV[bgmptqtijjonjdecmjjmmf]XXSSUUNYZ`d\bbsqpmipvs{lnqeefjhjjolkhmlvevxrZZWWWZ\\eee\\ZZZZSZZeeeeZ\ZZZZZZZeZ\ZZZZZeeeeeZZZWUZUZZZZZZZZeeeeeeeeeZ\ZZZZZZ\e\\\ee\ZZZZZZ\\\\Z\\Z___ee______eeeeee________________ee_______eeeee________eeeeeeee___________eeeeeeeeeeeeeeeeeeeeeeeee_______ee______________eeeee__ee___eeeeeeeeeeeeeeeeeeeeeeeZZZZZZZZZZ\\ZZZZZZeeeeZZZZZZ\eZZZZZZZZZSTSSSeeeeeeZeeeeeeeeeeeeSSSSSSZZZZeZZeeZZSPPPPZZZZZeeeeeeeZZJJMZZeeeeeeeeee\ZWWWOOLQLQQWQKIIIKPZZVVVPFEEEEESSEEBB=99589FJJJ874//474
@PL2_PL2_2A6-pvx2 PL2_2A6-pvx2
ACTCGAAAGAGGTCAGCACCAGCTAGCATCGATGACTACAAAGACGATGACGACAAGGAGGGGGTAGTTGGCTCAGCGAGCGAGACTTCCAAAATGGATTTTGTAGTCGATAAGGTCAGCAAACTGTATGAACACTCTGTGCTGTCCAAGCGTACGCGATATGTCCACTCAGAAATGAGTTCAAGCAAGGGAAACAAACTTGTGAAAGAGTTGAAAATTCGTGTGACGCCTGTGGACGCAGTTCCATTCACCGGTGGAAGTCCGACTCCAGTTGAAGAATTTGAGTGGATAAAGGGCCGTACCGAGGAGCAGCAGAGTGGACGTTATCGTGATTACGTGGAAGCCAACATTGGCGATGTGTTGAGGAACAACAAACTTTGCGTGTTTAGTGTGGAAAAAGGTGCAAACATCCTCTCCGTTGAAGTCCCTGGTTGCGATGTTGATCTTGCTGGTCGCACGGATATGATCGTGCTGAGTGCTATAGTCCAAAAGTTTCCGCATTACTTACCCCATTTGCCTGGAGTGAAAATGTTGATCGAAGTGAAAAGGGAGGTGAAATCAGCATCCGAGTTCCAGGCTTTGTCGGAATTGATTGCAATGGATTTCATCGTCGACGAATCAGTGATGGCACTGCTCACGAACTTGACAAACCATTGGGAATTTTTATGGGTCTCCAACAAGAGCAACAACCGTCCCATCATAGCGACTACGACCTTAACCACGCCAGGTGAAGCATTTGAGGTGATTAGGACGCTACTTGCGCAGTCATCAACGGCGGATGCCGATATTATGCTTCCATGCTTGGCAGAACCCGTGAAGCGACGGAAGTTAAACCAGATGCTGCCGTTTATTGGCGAAGCTAGTGGAGATGGGATTCGTGAGAGCATCGAACGATACTATGACATCGCCAGCTGCTTGGGCCCCGACTTTGACATGGCGCGAGCTGTGGCTAGACAAGTCACTCGATCTATTCCCACGTTGAGTTATTTCAGTCCGGCGCGCCGGTGGTCGCACCCGCAGTTCGAGAAGTGAGGCGCGCCTGGAGCGGCCGCGTCGACCGCCGAGAACGGTTAAGTTCCAT
+
44BBBQ\QVEEECCCFIFFEEEALLQQZQWWW\\ZZQQFQQQ\WWWW\\eeSSQQPTZeeeeeeeeeeeeeeZZZeeeeeeeeeeeZeeeeeeeeeeeeeeeZZZZZZZZZZeeeeeeeeeeeeeeeeeeeeeeeeeeeeeeeeeeZZZZeeeeeeeeeeeeeeeeeeZ__eeeeeeeeeeeeeeeeeeee_______eeeeee_______eeeeee______e________ee_____________________eee______________eeeeeeeeeeeeeeeeeeeeee___________________eeeeeeeeeeeeeeeeeee___NN__e______eeeeeeeeeeeeeeeeeee___eeeeeeeee\\\ZZ\\eeeeew{xussxzw{{{{{{{{vfffhfdddll{yv{{yzopnprp{{y{{{{{{{{xx{{{{{{{uwz{{{{{{{{{{{{{{{{{{{{{{{{{{{{{{{x{{{{{{{{{{{{{{{{{{{{{{{{{{{{{zvpnoflxzz{{{{{z{{zx{{xpooxx{{{{{{z{smmu{{xxz{{{{{{{xwtqjpplrhmomkkoqlijinpovz{zvt{zqnpoyy{{{{xrzrrh_erux{sscpm{{{{{{{{{{{{{{{{{{{{{{{{{{{{jfdfgggepmnnmkywyzus{{vshZddceekhv\mjjlnZ{{{{{vilZhjhzljZZZZZeeeeeeeeeZ\\\\\\\\\\\\e\\\\Z\\eee\\\\Zeeee_eeeee_______eeee___________eeeee______eeeeee_______eeeeeeeeeeeeeeeeeeeeeeeeeeeeeeeeee__eeeeeeeeeeeeeeeee_______eeeee__eeeeeeeeeeeeeeeeeeeeeeeeeeeeeeeeeeeeeeeZZZ\\\\eeeeeeeeeeeZZZZZ\\eeeeeeeeeeSTSSSeeeeeeZeeeeeeeeeeeeTTSSSeZZZSSSSSSZZPLJJJOZZZeeeeeeeZQKDDFKQSSeeeSW\\\\ZQPPKQLQAA52066EEKKVVSSSLLLKKPGGEE@@47++*744/749?8:==940
@PL2_PL2_2C4-pvx2 PL2_2C4-pvx2
CTCGAAAGAGGTCAGCACCAGCTACCATCGATGACTACAAAGACGATGACGACAAGGAGGGGGTAGTTGGCTCAGCGAGCGAGACTTCCAAAATGGATTTTGTAGTCGATAAGGTCAGCAAACTGTATGAACACTCTGTGCTGTCCAAGCGTACGCGATATGTCCACTCAGAAATGAGTTCAAGCAAGGGAAACAAACTTGTGAAAGAGTTGAAAATTCGTGTGACGCCTGTGGACGCAGTTCCATTCACCGGTGGAAGTCCGACTCCAGTTGAAGAATTTGAGTGGATAAAGGGCCGTACCGAGGAGCAGCAGAGTGGACGTTATCGTGATTACGTGGAAGCCAACATTGGCGATGTGTTGAGGAACAACAAACTTTGCGTGTTTAGTGTGGAAAAAGGTGCAAACATCCTCTCCGTTGAAGTCCCTGGTTGCGATGTTGATCTTGCTGGTCGCACGGATATGATCGTGCTGAGTGCTATAGTCCAAAAGTTTCCGCATTACTTACCCCATTTGCCTGGAGTGAAAATGTTGATCGAAGTGAAAAGGGAGGTGAAATCAGCATCCGAGTTCCAGGCTTTGTCGGAATTGATTGCAATGGATTTCATCGTCGACGAATCAGTGATGGCACTGCTCACGAACTTGACAAACCATTGGGAATTTTTATGGGTCTCCAACAAGAGCAACAACCGTCCCATCATAGCGACTACGACCTTAACCACGCCAGGTGAAGCATTTGAGGTGATTAGGACGCTACTTGCGCAGTCATCAACGGCGGATGCCGATATTATGCTTCCATGCTTGGCAGAACCCGTGAAGCGACGGAAGTTAAACCAGATGCTGCCGTTTATTGGCGAAGCTAGTGGAGATGGGATTCGTGAGAGCATCGAACGATACTATGACATCGCCAGCTGCTTGGGCCCCGACTTTGACATGGCGCGAGCTGTGGCTAGACAAGTCACTCGATCTATTCCCACGTTGAGTTATTTCAGTCCGGCGCGCCGGTGGTCGCACCCGCAGTTCGAGAAGTGAGGCGCGCCTGGAGCGGCCGCGTCGACCGCCGATGAACGGTAAGTTCCA
+
:AFFAAFFB?BBBBFHBB?66,***--4335AAJLAEESSS\\Z\\\\\QQQQZLPeeeeee\J=//898A<LFPJOOZZZZZZZZZZeeeeeeeeeeeeeeeeZZZZZZZeeeeZZZZ\ZZeeeeeeeeeeeeeeeeeeeeeeeeeeeeeeeeeeeeeeeeeeZZZZZZ\\\\eeeeeeeeeeeeeeeeZZZZZZZZeeeeeeeeeeeeeeeeeeeeeee___________ee______________________eee____________eeeeeeeeeeeeeeeeeeeee_________________U_____eeeeeeeeeeeeeee____UU__________\eeeeeeeeeeeeeeeeeeeeeeeeeeeeee\\\\\\eeeeeeeeeeeeixu{{{{{{{{ljjnnhhhon{{e{qe__^]tzw{{{{{{{{{{xnvq{v{{{{{{{{{{{{z{{{{{{{{{{{{{{{{{{{{{{{{{{vz{{{klc_ccl{{{{{{{x{{{{{{{{{{{{{rkmovv{ztvx{{z{{{{{{{{zz{{{{{{{yxrpv{zqvvvo{sssjdropggadjeemmkkonhifghppvz{{{xzvmkkggjt{{vtssif\]]kknyqqs{{{{{{{{{{{{zzq{znnnojktr{xeeeZZZZZZZZeee\\\ZZZWZZeeeeZZZee\\\\e\\ZZZZZeeeeeeeeeZZZeeeeeeeeeeeeeeeeeeeeeeeeeeeeeeeZZZeeeeeeeeeeeeeeee________eeeeeeeeeeeeeeeeeeeeeeeeeeeeeeeeeeeeeeeeeeeeeeeeeeeeeeeeeeeeeeeeeeeeeeeeeeeeeeeeeeeeeeeeeeeeeeeeeeeeeeeeeeeee__eeeeeeeeeeeeeeeeeeeeeeeeeeeeeeeeeeeeeeeZeeeee\\eeeeeZZZZZZZZZeeeZZZZZeeeeeZZZTTeeeeeeeeeeeeeeeeeeeSSSSSTSSSOOQSSSOQOOOSPZZZZZeeeeeeZZZHFJQQSSeeeeeeeeZWWQQQQPQMM?:688JJIKVeeVPPLLLLPPLLLKKKEEE?@@@BBB77411442
@PL2_PL2_2H11-pvx2 PL2_2H11-pvx2
TTGATACTCGAAAGAGGTCAGCACCAGCTAGCATCGATGACTACAAAGACGATGACGACAAGGAGGGGGTAGTTGGCTCAGCGAGCGAGACTTCCAAAATGGATTTTGTAGTCGATAAGGTCAGCAAACTGTATGAACACTCTGTGCTGTCCAAGCGTACGCGATATGTCCACTCAGAAATGAGTTCAAGCAAGGGAAACAAACTTGTGAAAGAGTTGAAAATTCGTGTGACGCCTGTGGACGCAGTTCCATTCACCGGTGGAAGTCCGACTCCAGTTGAAGAATTTGAGTGGATAAAGGGCCGTACCGAGGAGCAGCAGAGTGGACGTTATCGTGATTACGTGGAAGCCAACATTGGCGATGTGTTGAGGAACAACAAACTTTGCGTGTTTAGTGTGGAAAAAGGTGCAAACATCCTCTCCGTTGAAGTCCCTGGTTGCGATGTTGATCTTGCTGGTCGCACGGATATGATCGTGCTGAGTGCTATAGTCCAAAAGTTTCCGCATTACTTACCCCATTTGCCTGGAGTGAAAATGTTGATCGAAGTGAAAAGGGAGGTGAAATCAGCATCCGAGTTCCAGGCTTTGTCGGAATTGATTGCAATGGATTTCATCGTCGACGAATCAGTGATGGCACTGCTCACGAACTTGACAAACCATTGGGAATTTTTATGGGTCTCCAACAAGAGCAACAACCGTCCCATCATAGCGACTACGACCTTAACCACGCCAGGTGAAGCATTTGAGGTGATTAGGACGCTACTTGCGCAGTCATCAACGGCGGATGCCGATATTATGCTTCCATGCTTGGCAGAACCCGTGAAGCGACGGAAGTTAAACCAGATGCTGCCGTTTATTGGCGAAGCTAGTGGAGATGGGATTCGTGAGAGCATCGAACGATACTATGACATCGCCAGCTGCTTGGGCCCCGACTTTGACATGGCGCGAGCTGTGGCTAGACAAGTCACTCGATCTATTCCCACGTTGAGTTATTTCAGTCCGGCGCGCCGGTGGTCGCACCCGCAGTTCGAGAAGTGAGGCGCGCCTGGAGCGGCCGCGTCGACCGCCGATGAACGGTAAGT
+
47BBBBFBAAHH@???BBJSSVVVGKKEFEE===ILQVSPPLWWZSeeeeeeeeeeWWeeTSSSSSeeeeeeeeeeeZeeeeeeeeeZSPSSTeeeeeeeeeeeeeeeSSSTSSeeeeeeeeeeeeeeeeeeeeeeeeeeeZZZZZZeeeeeeeZeeeeeeeeeeeeeeeeeeeeeeeeeeeeeeeeeeeeeeeeeeeeeeeeeeeeeeeeeeeeeeeeeeeeeeeeeeeeeeZZZZZZZZZZZZZeeeeeeeeeeeeeeeeeeeeeeeeeeeeeeeeeeeeeeeeeeeeeeeeeeeeeeeeeeeeeZZZZZZZZZZZZPPPZZZZZZZ\eeeeZZZeZZZZZeZZZZZZZeeeeeeeWZZZZeeeWWWWWWWeZZ\ZZVVVVVVSSZZZZVS\QSSPPMMFD@@@F\\MJJMMM\\SPPHHHFHHFCHJJJFFFFAFMMHHHHHFMMMJKKia_aa`_old`ceemntrqwxpqhr]cUYW_hdeejj]KFHGI=?QQQURsureeffbekbdd^f^nRUQUWHLa^^a_abcaiciddmf\\`gj\NNQSSUff`_ccf^^gwooeka`RROTKUNFHEEJJFFJJJFFFFFHMMJFFF@@FFHHAAAHFFFFFIQQOLHFFHFKPMMMJJMMLJIIIJJPPMMMJJMMMPKJMMHHHMHFFFFFM\\\\ZZZQQPSSSSSSSVZZeVSSSSSSSSVSSSVVZZVVSSSSPP\LF@@FFFJKSSSSSSZZ\\\\ZZZZZZ\\\\\eeeeeeeeeeeeeeeeeeeeWWeeeeeeeeeeeeeeeeeeeeeeeeeeeeeeeeeeeeeeeeeeeeeeeeeeeeeeeeeeeeeeeeeeeeeeeeeZeee\\\eeeeeeeeeeeeeeeeeeeeeeeeeeeeeeeeeeeeeeeeZZZZeeeeeeeeeeeZeeeeeeeeeeeeeeeeeeeeeeeeeeeeeSQQQQQSSeeSSTTSSeeZZZZSSSTTTeeeeeeee\ZZZZVeeSSSSSSeeVPJJSPKPPLLLLPSVVZZZZVVVVSHHBA@@@@BFFFFAFHHHJKSSSSSVSVSSSFFFIIPPLLSVPPLFEEEEEEE@@=:9569=<<A::42
@PL2_PL2_2E11-pvx2 PL2_2E11-pvx2
GGTTAGTTTCCATTGATACTCGAAAGAGGTCAGCACCAGCTAGCATCGATGACTACAAAGACGATGACGACAAGGAGGGGGTAGTTGGCTCAGCGAGCGAGACTTCCAAAATGGATTTTGTAGTCGATAAGGTCAGCAAACTGTATGAACACTCTGTGCTGTCCAAGCGTACGCGATATGTCCACTCAGAAATGAGTTCAAGCAAGGGAAACAAACTTGTGAAAGAGTTGAAAATTCGTGTGACGCCTGTGGACGCAGTTCCATTCACCGGTGGAAGTCCGACTCCAGTTGAAGAATTTGAGTGGATAAAGGGCCGTACCGAGGAGCAGCAGAGTGGACGTTATCGTGATTACGTGGAAGCCAACATTGGCGATGTGTTGAGGAACAACAAACTTTGCGTGTTTAGTGTGGAAAAAGGTGCAAACATCCTCTCCGTTGAAGTCCCTGGTTGCGATGTTGATCTTGCTGGTCGCACGGATATGATCGTGCTGAGTGCTATAGTCCAAAGTTTCCGCATTACTTACCCCATTTGCCTGGAGTGAAAATGTTGATCGAAGTGAAAAGGGAGGTGAAATCAGCATCCGAGTTCCAGGCTTTGTCGGAATTGATTGCAATGGATTTCATCGTCGACGAATCAGTGATGGCACTGCTCACGAACTTGACAAACCATTGGGAATTTTTATGGGTCTCCAACAAGAGCAACAACCGTCCCATCATAGCGACTACGACCTTAACCACGCCAGGTGAAGCATTTGAGGTGATTAGGACGCTACTTGCGCAGTCATCAACGGCGGATGCCGATATTATGCTTCCATGCTTGGCAGAACCCGTGAAGCGACGGAAGTTAAACCAGATGCTGCCGTTTATTGGCGAAGCTAGTGGAGATGGGATTCGTGAGAGCATCGAACGATACTATGACATCGCCAGCTGCTTGGGCCCCGACTTTGACATGGCGCGAGCTGTGGCTAGACAAGTCACTCGATCTATTCCCACGTTGAGTTATTTCAGTCCGGCGCGCCGGTGGTCGCACCCGCAGTTCGAGAAGTGAGGCGCGCCTGGAGCGGCCGCGTCGACCGCCG
+
1?7:DH77:@9=78:==@JBFF885=:<=BFFJJJF@@>44+--/0004>B@@>@BHEGSPPJJHFFFFFFAA898:=BPSMPHHHHKPHLPPLPLLLVVSQQQSSQWZeeeeeeeeeeeeeeeeSeeSSSeeeeeeeeeeeeeeeeeeeeeeeeeeeeTTSSSeeTeeeeeeeeeeeeeeeeeeeeeeeeeeeeeeeeeeeeeeeeZZZZZZZ\\ZZeeeeeeeeeeeeeeeeZZZZZZeeZZUUZZZZZZZZZZZZZZZWZZZZZZZZZeeeeZZUZUZZ\ZZPSSTeZZZZZZZeeeeeeeeeeeeeZZQQQZZZZPZPPPPKKHMZKK?FFQOWWWWZZZZZSSQQKLLPLZQQKHHLMSVVVVSSPPPPJSSSKJHHFAAFFFPPS\\SVQZQQ\\SJJJJJFFAAFH=4///7F\MJJMHHJJHHHA@F@A=779::@@FAA@@FFFUUXASUUQQSFa][^^^`da`SQ>XYbhiittbi^lZ_[^\Uv]`]`fOCAFJIDIKQQQkedVJYTPRJFXfNOKTNTKOSDD][PNHHMLQeddb`WOHILP[OIGLGKNTSROP\ZZCex`jbhcYN[F><<<<F9:?:?<FEH@A@FFFMMJJMMHFHFFHFAAFFFFFAAAFFD><AABBP\MMFFHHJJFFFFFKPHHHFFMMHH@AAAFAFJHF@@@@AMMMLFBB===?>==FHHJKKJHHHFFHHHJKSHMMVVZ\QQFFFFFHJ=888;?HHHHHHPPSSSSSKPMMMJJMMHJKSSS\\\ZZZSSSSSSSSSSSVSSeeeVeeQQWWWWWWSSeeeeeeeeeeeeeeeeeeeeeeeeeeeeeeeeeeeWWZZZZVSSSVSSSVSVVVVVVVV\\\\\\PMMFAAFFFPKSSSSVPSSSSSSSSSZZZZ\ZVVeeeeZZZWeeeeeeeeeeeeeeeeeeeeeeeeeZSQQQQS\\ZZZZZZeeeeZZZZZZ\eeeeeeeeeeeeSSSeeeeeeeeeeeeeeeeeeeSSSSSSWWWSSSWPPLLLLLLLQQZZZZZZVSSSMHEEEFFFKPMMMHHMMIJFFFF??@D;><?=???BBHMJVPPEEC>635AABB78
@PL2_PL2_2G6-pvx2 PL2_2G6-pvx2
TTGATACTCGAAAGAGGTCAGCACCAGCTAGCATCGATGACTACAAAGACGATGACGACAAGGAGGGGGTAGTTGGCTCAGCGAGCGAGACTTCCAAAATGGATTTTGTAGTCGATAAGGTCAGCAAACTGTATGAACACTCTGTGCTGTCCAAGCGTACGCGATATGTCCACTCAGAAATGAGTTCAAGCAAGGGAAACAAACTTGTGAAAGAGTTGAAAATTCGTGTGACGCCTGTGGACGCAGTTCCACTCACCGGTGGAAGTCCGACTCCAGTTGAAGAATTTGAGTGGATAAAGGGCCGTACCGAGGAGCAGCAGAGTGGACGTTATCGTGATTACGTGGAAGCCAACATTGGCGATGTGTTGAGGAACAACAAACTTTGCGTGTTTAGTGTGGAAAAAGGTGCAAACATCCTCTCCGTTGAAGTCCCTGGTTGCGATGTTGATCTTGCTGGTCGCACGGATATGATCGTGCTGAGTGCTATAGTCCAAAAGTTTCCGCATTACTTACCCCATTTGCCTGGAGTGAAAATGTTGATCGAAGTGAAAAGGGAGGTGAAATCAGCATCCGAGTTCCAGGCTTTGTCGGAATTGATTGCAATGGATTTCATCGTCGACGAATCAGTGATGGCACTGCTCACGAACTTGACAAACCATTGGGAATTTTTATGGGTCTCCAACAAGAGCAACAACCGTCCCATCATAGCGACTACGACCTTAACCACGCCAGGTGAAGCATTTGAGGTGATTAGGACGCTACTTGCGCAGTCATCAACGGCGGATGCCGATATTATGCTTCCATGCTTGGCAGAACCCGTGAAGCGACGGAAGTTAAACCAGATGCTGCCGTTTATTGGCGAAGCTAGTGGAGATGGGATTCGTGAGAGCATCGAACGATACTATGACATCGCCAGCTGCTTGGGCCCCGACTTTGACATGGCGCGAGCTGTGGCTAGACAAGTCACTCGATCTATTCCCACGTTGAGTTATTTCAGTCCGGCGCGCCGGTGGTCGCACCCGCAGTTCGAGAAGTGAGGCGCGCCTGGAGCGGCCGCGTCGACCGCCGATAACGGTTAAGTTC
+
77===@JF\MA;=???FFFMMVSZSHD94/22C?LHPQQKKIKKQQPJJJSSSSJJPQQWSSSSSSeeeTSSSSSOOJQJJLZZZZZZZeZZZZZZZZeeeeeeeeeeeZZUUUZZZeeeeeeeeeeeSSSSSTeeeeeeeZZZZZZZeeeeeeeeeeeeeeeeeeeZZZZZZZZZ\\eeeeeeeee_______ee___________eeeeeeeeeeeeeee_______e___UUP________U_______________eee____UU____UU__eeeeeeeeeeeeeeeeeeeee_________UU___qq{u{{ksqtti_rnlj_jjpjnnur_rWWlkeqkmh__rliiqqjecpo{{{{e{yrtteiijwwwhkjn\ffijjsuezs{yyye{{{{{{ssxuttrikkjjeeeidnpZ{zy{vptplhlpeekm{{{{{{{{{{{{{{y{{{{{{{y{{{{{{{{{{{{{v{{{{{{{{{{{{{{{{{{{{{{{{{{{{{{{x{{{{{{{{{{{nnskowvv{ztvxxxx{{{vppll{{{{{{{{{{{xvx{{zzvvovsrmwfmnmiljxhgdmlklhha]]`glmoz{s{{{vqkklryz{{sohlaaXXXkq{{vzxzxwtnz{{{{{{{{s{wy{{xvijgtqweZZZQWWZZZeee\\\ZZZZZZeeee\\\\ZZZZZeZZZZZZZZeeeeZZ\WUZZZZZZZZZZeeeeeeeee\\\ZZ\\\\\\\\\\\\\\\\\\\\\Z\\\___________eeeeee______________eeee_______eeeee_______eeeeeeeeeeeee___e__eee__eeeeeeee_________eee_____________________________eeee___eeeeeeeeeeeeeeeeeeeeeeeZZZZZZZZZZ\\ZeeeeeeZZZZZZZZZZeeeZZZ\\ZZSTSSSeeeeeeeeeeeeeeeeeeeSTSSSSSSSSSSZZeSSPPPPPWZZZeeeeeeeSQQJJJQQQQSSSSSSSSSSSPPKKHJHOLQKKIIKPPPPPPPLLLEEDDDDD@@@84+,,43/77=743/0
@PL2_PL2_2F11-pvx2 PL2_2F11-pvx2
ACGGTTAGTTTCCATTGATACTCGAAAGAGGTCAGCACCAGCTAGCATCGATGACTACAAAGACGATGACGACAAGGAGGGGGTAGTTGGCTCAGCGAGCGAGACTTCCAAAATGGATTTTGTAGTCGATAAGGTCAGCAAACTGTATGAACACTCTGTGCTGTCCAAGCGTACGCGATATGTCCACTCAGAAATGAGTTCAAGCAAGGGAAACAAACTTGTGAATGAGCTGAAAATTCGTGTGACGCCTGTGGACGCAGTTCCATTCACCGGTGGAAGTCCGACTCCAGTTGAAGAATTTGAGTGGATAAAGGGCCGTACCGAGGAGCAGCAGAGTGGACGTTATCGTGATTACGTGGAAGCCAACATTGGCGATGTGTTGAGGAACAACAAACTTTGCGTGTTTAGTGTGGAAAAAGGTGCAAACATCCTCTCCGTTGAAGTCCCTGGTTGCGATGTTGATCTTGCTGGTCGCACGGATATGATCGTGCTGAGTGCTATAGTCCAAAAGTTTCCGCATTACTTACCCCATTTGCCTGGAGTGAAAATGTTGATCGAAGTGAAAAGGGAGGTGAAATCAGCATCCGAGTTCCAGGCTTTGTCGGAATTGATTGCAATGGATTTCATCGTCGACGAATCAGTGATGGCACTGCTCACGAACTTGACAAACCATTGGGAATTTTTATGGGTCTCCAACAAGAGCAACAACCGTCCCATCATAGCGACTACGACCTTAACCACGCCAGGTGAAGCATTTGAGGTGATTAGGACGCTACTTGCGCAGTCATCAACGGCGGATGCCGATATTATGCTTCCATGCTTGGCAGAACCCGTGAAGCGACGGAAGTTAAACCAGATGCTGCCGTTTATTGGCGAAGCTAGTGGAGATGGGATTCGTGAGAGCATCGAACGATACTATGACATCGCCAGCTGCTTGGGCCCCGACTTTGACATGGCGCGAGCTGTGGCTAGACAAGTCACTCGATCTATTCCCACGTTGAGTTATTTCAGTCCGGCGCGCCGGTGGTCGCACCCGCAGTTCGAGAAGTGAGGCGCGCCTGGAGCGGCCGCGTCGACCGCCGA
+
053A;;DHB?4..215:;=@FBAF88=???FFFJJVVVEEECC===FFFBCLLSSSZZZSVSPPB@@@@?BHHHA>>>?@FSSMVVSSSEEFFELPVVVVVPLLPPLSZZZeeeeeeeeeeeeeeeeeeeeeeeeeeeeeeeeeeeeeeeeSSSTSSSSSSSeSTSeeTeeeeeeeeeeeeeeeeeeeeeeeeeeeeeeeeeeeeeeeeeeeeeeeeeeeeeZZUULMDDKM\eeeeeeeeeeeeeeeeZZZZZZZZZZZeZZeeeeeeeeeeeeeeeeeZZZ\\ZZZZZZZeeeeeeeeeeeeeeeeeeeeeeeeeZZZZJKJJJJFFLMZKKDFFQQQQQW\eeeeWWWWWWWWZZQQKKKPQSVVSVSSPPPPJSSSFB==<<<FFJ\\\\SSVSSSS\\\\\PJJMMJJMM=4///7F\MJJMMMPPMMMFFHA@=779:?HHHFHHFMHH?X`[]^]Y[WZ``^gilkifbZTXZfkmjkmmdi^WLULPQP__]]`b\GGKIM>FLSQQSmmkchcc_ilokkX\WWR^IFMJLZXX\WW\]cZ^eab]ZJJMOSNLLOSRROQJFRVb]``jdl__[]RZYYMRL=F<@J@E@JJJ@CCFFFMMJJMMFFHFFHFAAFFFHOJILIIILLSSSK\\\MJJJLPPOOPPMMMJJMJJM\MMJJMMHFFMHFFFFAAMMMPPIILLHHHPPSSSSZZZSSSQQKQQQQZZZZZZZ\\QQOOOPMMF@@FFFHHHHHHJKSSSSSKJHMMJJMMHJKSSS\VVVVVVSSSSSSVVSSSSSeeeSeeeeeWZZZZWWeeeeeeeeeeeeeeeeeeeeeeeeeeeeeeeeeeeeeeeeeeeeeeeeeeeeeeeeeeeeeeeeeeeeeeeeeeeeeeeeeeeeeeeeeeeeZZZeeeeeeeeeeeZeeeeeeeeeeeeeeeeeeeeeeeeee\\WZZ\ZeeeeeeeeSSSSSSZZZ\ZeeeeeeeeeeeSSSSSSSeeeeeeeeeeeeeeeSSSSSSeeVPLLZVSVSLLLSQQQQZZZZZVVZSHH=79==?@FFFF@FM\\LPFFJJPPQQQQQ>===::?=77>ABBBBFFJPEBBB;7
@PL2_PL2_2A10-pvx2 PL2_2A10-pvx2
CGGTTAGTTTCCATTGATACTCGAAAGAGGTCAGCACCAGCTAGCATCGATGACTACAAAGACGATGACGACAAGGAGGGGGTAGTTGGCTCAGCGAGCGAGACTTCCAAAATGGATTTTGTAGTCGATAAGGTCAGCAAACTGTATGAACACTCTGTGCTGTCCAAGCGTACGCGATATGTCCACTCAGAAATGAGTTCAAGCAAGGGAAACAAACTTGTGAAAGAGTTGAAAATTCGTGTGACGCCTGTGGACGCAGTTCCATTCACCGGTGGAAGTCCGACTCCAGTTGAAGAATTTGAGTGGATAAAGGGCCGTACCGAGGAGCAGCAGAGTGGACGTTATCGTGATTACGTGGAAGCCAACATTGGCGATGTGTTGAGGAACAACAAACTTTGCGTGTTTAGTGTGGAAAAAGGTGCAAACATCCTCTCCGTTGAAGTCCCTGGTTGCGATGTTGATATTGCTGGTCGCACGGATATGATCGTGCTGAGTGCTATAGTCCAAAAGTTTCCGCATTACTTACCCCATTTGCCTGGAGTGAAAATGTTGATCGAAGTGAAAAGGGAGGTGAAATCAGCATCCGAGTTCCAGGCTTTGTCGGAATTGATTGCAATGGATTTCATCGTCGACGAATCAGTGATGGCACTGCTCACGAACTTGACAAACCATTGGGAATTTTTATGGGTCTCCAACAAGAGCAACAACCGTCCCATCATAGCGACTACGACCTTAACCACGCCAGGTGAAGCATTTGAGGTGATTAGGACGCTACTTGCGCAGTCATCAACGGCGGATGCCGATATTATGCTTCCATGCTTGGCAGAACCCGTGAAGCGACGGAAGTTAAACCAGATGCTGCCGTTTATTGGCGAAGCTAGTGGAGATGGGATTCGTGAGAGCATCGAACGATACTATGACATCGCCAGCTGCTTGGGCCCCGACTTTGACATGGCGCGAGCTGTGGCTAGACAAGTCACTCGATCTATTCCCACGTTGAGTTATTTCAGTCCGGCGCGCCGGTGGTCGCACCCGCAGTTCGAGAAGTGAGGCGCGCCTGGAGCGGCCGCGTCGACCGCCGA
+
02:4;DH>>491468:==@JBFF===???BBFJJVVVGKKKLLLLSSQQSSSSVQWWZLPSSSQQSSSSSeeeTSSSSSeeeeeeeeSSSSSSZZeeeeeeeeeeeeeeeeeeeeeeeeeeeeeeeeeeeeeeeeeeeeeeTSSSSSeeeeeeeZZZZZZZeeeeeeeeeeeeeeeeeeeeeeeeeeeeeeeeeeeeeeeeeeeeeeeeeeeeeeeeeeeeeeeeeeeeeeeeeeeeeeeeeeeeeeeZZZZZZZZZZZeeeeeeeeeeeeeeeeeeeeZZZZZZZZZeeeeeeeeeeeeeeeeeeeeeeeeeeeeeeeeeeeeeeZZZZZZZZZZeeeeeeeeeeeeeeeeeeeZZZZZZZeeeeeeeeeeeeeeeeeeeeeeeeeeeZZZ\ZVVVVVZ\\\ZVQQQQQPPPPFFF@@F\\MHHMHHPPSSSd\_XHFMYZaRUUWWfqqmqqolrqV{lbdd`^c`ceogl{qjnqp{{xxxy{q{qzmssvvm{x{ooqkQILLMEHQRQSSorrhnvvffoefglreka[PPWPXikkklljsvvkoqoqoj`boojYY[WW[lmebjjleeqsqsx{sohf^\RZQSSLLORYRYmlWSSTRTdt]HFFFFFFHHAAAHHHJOPPQQQQPJJHFK\\MMJJMMLJIIIQQSSSZZZZZ\\\ZZZZSSZZeeeeeeeeee\WOOFOOWWeeeeeeeeeeeeZZZZZZZeeeeeeeeeeeeeeeZZZZZZZZeeeeeeeeeeeeeeeeZ\\\eeeeeeeeeeeeeeeeeeeeeeeeeeeeeeeeeeeeeeeeeeeeeeeeeeeeeeeeeeeeeeeeeeeeeeeeeeeeeeeeeeeeeeeeeeeeeeeeeeeeeeee___eeeeeeeeeeeeeeeeeeeeeeeeeeeeeeeeeeeeeeee____eeeeeeeeeeeeeeeeeeeeeeeeeeeeeeeeeeeeeeeeeZZZZZZZZeeeeeeeeeeeeeeSSSTTTeeeeeeeeeeeeeeeeTTTTTSeeZTSSeTSOOOOOSSeeeeeeeeeZZZLKDDDEESSeeSSQWWWWWWWWWWZZWWQSLLLLQSSSSSSLKKKEEEE@@BBBB84
@PL2_PL2_2H3-pvx2 PL2_2H3-pvx2
ACGGTTAGTTTCCATTGATACTCGAAAGAGGTCAGCACCAGCTAGCATCGATGACTACAAAGACGATGACGACAAGGAGGGGGTAGTTGGCTCAGCGAGCGAGACTTCCAAAATGGATTTTGTAGTCGATAAGGTCAGCAAACTGTATGAACACTCTGTGCTGTCCAAGCGTACGCGATATGTCCACTCAGAAATGAGTTCAAGCAAGGGAAACAAACTTGTGAAAGAGTTGAAAATTCGTGTGACGCCTGTGGACGCAGTTCCATTCACCGGTGGAAGTCCGACTCCAGTTGAAGAATTTGAGTGGATAAAGGGCCGTACCGAGGAGCAGCAGAGTGGACGTTATCGTGATTACGTGGAAGCCAACATTGGCGATGTGTTGAGGAACAACAAACTTTGCGTGTTTAGTGAGGAAAAAGGTGCAAACATCCTCTCCGTTGAAGTCCCTGGTTGCGATGTTGATCTTGCTGGTCGCACGGATATGATCGTGCTGAGTGCTATAGTCCAAAAGTTTCCGCATTACTTACCCCATTTGCCTGGAGTGAAAATGTTGATCGAAGTGAAAAGGGAGGTGAAATCAGCATCCGAGTTCCAGGCTTTGTCGGAATTGATTGCAATGGATTTCATCGTCGACGAATCAGTGATGGCACTGCTCACGAACTTGACAAACCATTGGGAATTTTTATGGGTCTCCAACAAGAGCAACAACCGTCCCATCATAGCGACTACGACCTTAACCACGCCAGGTGAAGCATTTGAGGTGATTAGGACGCTACTTGCGCAGTCATCAACGGCGGATGCCGATATTATGCTTCCATGCTTGGCAGAACCCGTGAAGCGACGGAAGTTAAACCAGATGCTGCCGTTTATTGGCGAAGCTAGTGGAGATGGGATTCGTGAGAGCATCGAACGATACTATGACATCGCCAGCTGCTTGGGCCCCGACTTTGACATGGCGCGAGCTGTGGCTAGACAAGTCACTCGATCTATTCCCACGTTGAGTTATTTCAGTCCGGCGCGCCGGTGGTCGCACCCGCAGTTCGAGAAGTGAGGCGCGCCTGGAGCGGCCGCGTCGACCGCCGA
+
00=D@C:=7?:?579=B@FPPPPZZZZZZZSVVZVVBB@@>88-----0:@\PPQFMPZSPZQQQQOOOJFFA>=@FFFFSSSMMFHHHEHALPZZZZZZVVSeVQQPWWWWeeeee\\ZWWSQPPJJZZZZZeeeeeeeeeeeZZZZZ\\eeeeeeeeZZZZSSSZZZZZZZZZeZZZZZZZZZZZZZUUUZZZZZZZZZZZ\ZZZZZZZZZZZZZZZZZ\ZZZ\\\\\\\\\\\\\UUZ\\\\ZUUU_______UUU____W____ZZZZZZZZZZZUZUZZZZZNNZZZZZUUUZZZZeeZZZZZZZeZ\\ZUUUZUZUU\ZZZUUUZZSSSSSZUUUZZZZZLLSSSSKLDDLPZZZPPZZQQQQZZZZZZZZeeeeeeeeeeZZQQQQQWQZPLLLQZZ\\WWWWWWSZ\QQPPPKQQ\QQQZQQQLLHHDPHMHFFZZXXXXYdejemmsszwwvmhjhoosxy{zvvvppjmrvvzxx{{{{{skjafmfvovgkihddobcSSJJUQRqq{{oookkjgiqqtvvvofaj^^kqqqw{{vvvoioolffiupqqjjkmddghfcqqfehion{xxvg`a\[V_]cm\fie`comf^aX]eejpj[[YJHHHQQMLQZQKKPPKKLLLLQZZZZWWWWWQQQWWWWWWWPPZZZZWWZZZeeee\\ZQWWW\\eee\\WWPSSSSZZee\\ZZZZZZ\eZZZZZZZZeeeeZZ\WUUUZZZZZZZZZZZeeeeeeZZZZZZZZ\\\\\e\\\\ZZ\\\\ZZZ\\ZZZZZZZZ_________e______________eeee_______e____________ee_________e_______ee___e_____________eeeeee_________ZZZZZZZZZZZZZZeeeeeeeeeeeeeeeeeeeeeeeZZeeeeeeeeeeeeeeZZWZZZ\\ZZZZZSTSSSSSSZZZZeeeZZZZZZZZZSSSTSSeeeZeeeeeeeeeeeeTTTSSSZZZPPPZSSSKK@:77?FLZeeZZZZQKKKFCCFFKVVVZZZZSQLLICC=9984445388??BBFJJPPSSSSSVEEB@@@@64
@PL2_PL2_2D12-pvx2 PL2_2D12-pvx2
ATTGATACTCGAAAGAGGTCAGCACCAGCTAGCATCGATGACTACAAAGACGATGACGACAAGGAGGGGGTAGTTGGCTCAGCGAGCGAGACTTCCAAAATGGATTTTGTAGTCGATAAGGTCAGCAAACTGTATGAACACTCTGTGCTGTCCAAGCGTACGCGATATGTCCACTCAGAAATGAGTTCAAGCAAGGGAAACAAACTTGTGAAAGAGTTGAAAATTCGTGTGACGCCTGTGGACGCAGTTCCATTCACCGGTGGAAGTCCGACTCCAGTTGAAGAATTTGAGTGGATAAAGGGCCGTACCGAGGAGCAGCAGAGTGGACGTTATCGTGATTACGTGGAAGCCAACATTGGCGATGTGTTGAGGAACAACAAACTTTGCGTGTTTAGTGTGGAAAAAGGTGCAAACATCCTCTCCGTTGAAGTCCCTGGTTGCGATGTTGATCTTGCTGGTCGCACGGATATGATCGTGCTGAGTGCTATAGTCCAAAAGTTTCCGCATTACTTACCCCATTTGCCTGGAGTGAAAATGTTGATCGAAGTGAAAAGGGAGGTGAAATCAGCATCCGAGTTCCAGGCTTTGTCGGAATTGATTGCAATGGATTTCATCGTCGACGTATCAGTGATGGCACTGCTCACGAACTTGACAAACCATTGGGAATTTTTGTGGGTCTCCAACAAGAGCAACAACCGTCCCATCATAGCGACTACGACCTTAACCACGCCAGGTGAAGCATTTGAGGTGATTAGGACGCTACTTGCGCAGTCATCAACGGCGGATGCCGATATTATGCTTCCATGCTTGGCAGAACCCGTGAAGCGACGGAAGTTAAACCAGATGCTGCCGTTTATTGGCGAAGCTAGTGGAGATGGGATTCGTGAGAGCATCGAACGATACTATGACATCGCCAGCTGCTTGGGCCCCGACTTTGACATGGCGCGAGCTGTGGCTAGACAAGTCACTCGATCTATTCCCACGTTGAGTTATTTCAGTCCGGCGCGCCGGTGGTCGCACCCGCAGTTCGAGAAGTGAGGCGCGCCTGGAGCGGCCGCGTCGACCGCCGATGAACGGTAAGTTC
+
05>?@@BJBFFAA=>:???FSJVPSGKE@=7=?FFQFBBB@?>?:A=>>>?@BBBBBFHFA;898:=@HMBEEEEEKKLLKLPVVVVVVLLLPPPeeeeeeeeeeeeeVSSSZZeeeeeeeeeeeeeeTSSSSSSeeeeeeeTSSSSSSeeeeeeeeeeeeeeeeeeeeeeeeeZZeeeeeeeeeeeeeeeeeeeeZZZZZZZeeeeeeeeeeeeeeeeeeeeeeeeeZZeeeeZZZZZZZZZZZZZeZZeeeeeeeeeeeeeeeeeZZZZZZZZZeeeeZZZZZZeeeeeeeeeeeeeeeeeZZZZSSSPPPZZZZZZZWWWMQPWWWWeZZ\ZeeQSQQQZZZQQQQPSVVVLLKKKGPSSSSSFFFFFA@@FFFPKSSSSVSSSSSSSJJJJJHJJJMM@=:::?\\MJJMMMPPMMF==A===779??HHHFFFCHHHJMHFFHHHJPPMHVYcfflb`ZYa^ffjlkkmfg_qZb[^[\x_^`]d[ZZf_jT]RQRFQZdbeecfYZacYQ@AIHFHCHJEJUNQWW[[^eeZb]d__VPRVX[PSTUUVVUPOPPMNS[n_h`j_\RTFF777:<5:?;><FFH@EFJFFMMJFHGFCJFFH@@AHHF?BBBBBLLLLQJJK\\MMFHJLHFBBBBBFHFFHFFHHHH@AFHFAHHHHJKSSS\VQQQJJIHFFF@@FFFFKKJHHHFFFFHHHJPSSSSV\\SQKKKJJD4...47HHJMMMPPFFJFFFPMMMJJMMHJKSSS\\\ZZZSSVVVSSSVZZVVSeeeSeeeeeeeeeeeeeeeeeeeeeeeeeeeeeeeeeeeeeeeeeeeeeeeeeeeeeeeeeeeeeeeeeeeeeeeeZZZeeeeeeeeeeeeeeeeeeeeeeeeeeeeeeeeeeeeeZZZZZZZeeeeeeeeeeeeeeeeeeeeeeeeeeeeeeeeeeeeeeeeeSQOOOQeeeeeeeeeeeeeeeeSSSTSSeeeeeeeeeeeeeeeeSSSSSSeeVPJJQPPSSLLLSSSVVVVVVVVSSSHHB@@??@BBBFFAFHHFFFFFJQQQLHBB8>>FIPPPPLPPPLLFEEEEE???>=;@74700063110/2
@PL2_PL2_2G11-pvx2 PL2_2G11-pvx2
GTTAGTTTCATTGATACTCGAAAGAGGTCAGCACCAGCTAGCATATATGACTACAAAGACGATGACGACAAGGAGGGGGTAGTTCGCTCAGCGAGCGAGACTTCCAAAATGGATTTTGTAGTCGATAAGGTCAGCAAACTGTATGAACACTCTGTGCTGTCCAAGCGTACGCGATATGTCCACTCAGAAATGAGTTCAAGCAAGGGAAACAAACTTGTGAAAGAGTTGAAAATTCGTGTGACGCCTGTGGACGCAGTTCCATTCACCGGTGGAAGTCCGACTCCAGTTGAAGAATTTGAGTGGATAAAGGGCCGTACCGAGGAGCAGCAGAGTGGACGTTATCGTGATTACGTGGAAGCCAACATTGGCGATGTGTTGAGGAACAACAAACTTTGCGTGTTTAGTGTGGAAAAAGGTGCAAACATCCTCTCCGTTGAAGTCCCTGGTTGCGATGTTGATCTTGCTGGTCGCACGGATATGATCGTGCTGAGTGCTATAGTCCAAAAGTTTCCGCATTACTTACCCCATTTGCCTGGAGTGAAAATGTTGATCGAAGTGAAAAGGGAGGTGAAATCAGCATCCGAGTTCCAGGCTTTGTCGGAATTGATTGCAATGGATTTCATCGTCGACGAATCAGTGATGGCACTGCTCACGAACTTGACAAACCATTGGGAATTTTTATGGGTCTCCAACAAGAGCAACAACCGTCCCATCATAGCGACTACGACCTTAACCACGCCAGGTGAAGCATTTGAGGTGATTAGGACGCTACTTGCGCAGTCATCAACGGCGGATGCCGATATTATGCTTCCATGCTTGGCAGAACCCGTGAAGCGACGGAAGTTAAACCAGATGCTGCCGTTTATTGGCGAAGCTAGTGGAGATGGGATTCGTGAGAGCATCGAACGATACTATGACATCGCCAGCTGCTTGGGCCCCGACTTTGACATGGCGCGAGCTGTGGCTAGACAAGTCACTCGATCTATTCCCACGTTGAGTTATTTCAGTCCGGCGCGCCGGTGGTCGCACCCGCAGTTCGAGAAGTGAGGCGCGCCTGGAGCGGCCGCGTCGACCGCCGATGAAC
+
637=C944/..79=6?B??H87=???FFFJFFFF>66***,'''''+--1458;HFVZSSMMHFFFFFFA;899:=FP?:-,++++22:7FBBBBEEGGKKKVVVVZZVVVVVZeeeeeeeeeeeeeeeeeeeeeeeeeeeeeeeeeeeeTSSSSSTeeeeeeeeeeeeeeeeeeeeeeeeeeeeeeeeeeeeeeeeeeeeeeeeeeeeeeeeeeeeeeeeeeeeeeeeeeeeeeeeeeeeeeeeeeeeZZZZZZZeeeeeeeeeeeeeeeeeeeeeeZZZZZZZeeeeeeeeeeeeeeeeeeeeeeeeeeeeeeeSSSPPPPKKZ\eZZILLSSeeeeeeeeePPLLLWWWWZQSQQPSVVVVVSSSVVQQQSSSKJHHF@AFFFPKSSSSVVVZZ\\\\\QQQPPPPMMDD>>>F\\MJJMMMPPSPPFFF@@?==<FFHFFAAAFM[]``aRVRPPSTYfnkwuulnhc\Y]\klt{jjgtvnpZdbfbc{peecjXIIOPREDLRQUWookeiiifihgj\JI@DGHPP[HRaVVOQOOIWT_d^ik\YPQSZQNQTUQX]f]]QLMHHScacZ[TVMZ]YSZTFH>@DDC@JFH@CCFFFJJJFMMJJMHHHAAAFFFHHEEEFFFLLQJJK\\LJFFGHHJFFFFFHMHEHCFJJHHFFJJHFFHHHFFHHM\\\\QLLLLHPPSPPQQSSKJHHHFFHHHJJSHJJVVZ\\SQJIIJHLF>>>DFMHJM\\\\SSSSVV\\\\\\\\ZZZZZZZZZeeeeeeeeeeeeeeZWeeeSSSSSeeeeeeeeeeeeeeeeeeeeeeeeeeeeeeeeeeeeeeeeeeeeeeeeeeeeeeeeeeeeeeeeeeeeeZZZeeeeeeeeeeeeeeeeeeeeeeeeeeeeeeeeeeeeeeeeeeeZeeeeeeeeeeeZeeeeeeeeeeeeeeeZZZZZ\\ZeeeeeeSQQQOOSSZeeeeeeeeeeeeeTTTTTTeeeeeeeeeeeeeeeeSSSSSSSSSPKKWPKIIEEKQSQQPZZZZVVPPPHH==???@@?>==8@HHHFFFFJJSS\ZSSEFFFIILLLLSPPLLFEEEEE??=>==B:884
@PL2_PL2_2E6-pvx2 PL2_2E6-pvx2
TGATACTCGAAAGAGGTCAGCACCAGCTCCCATCAATGACTACAAAGACGATGACGACAAGGAGGGGGTAGTTGGCTCAGCGAGCGAGACTTCCAAAATGGATTTTGTAGTCGATAAGGTCAGCAAACTGTATGAACACTCTGTGCTGTCCAAGCGTACGCGATATGTCCACTCAGAAATGAGTTCAAGCAAGGGAAACAAACTTGTGAAAGAGTTGAAAATTCGTGTGACGCCTGTGGACGCAGTTCCATTCACCGGTGGAAGTCCGACTCCAGTTGAAGAATTTGAGTGGATAAAGGGCCGTACCGAGGAGCAGCAGAGTGGACGTTATCGTGATTACGTGGAAGCCAACATAGGCGATGTGTTGAGGAACAACAAACTTTGCGTGTTTAGTGTGGAAAAAGGTGCAAACATCCTCTCCGTTGAAGTCCCTGGTTGCGATGTTGATCTTGCTGGTCGCACGGATATGATCGTGCTGAGTGCTATAGTCCAAAAGTTTCCGCATTACTTACCCCATTTGCCTGGAGTGAAAATGTTGATCGAAGTGAAAAGGGAGGTGAAATCAGCATCCGAGTTCCAGGCTTTGTCGGAATTGATTGCAATGGATTTCATCGTCGACGAATCAGTGATGGCACTGCTCACGAACTTGACAAACCATTGGGAATTTTTATGGGTCTCCAACAAGAGCAACAACCGTCCCATCATAGCGACTACGACCTTAACCACGCCAGGTGAAGCATTTGAGGTGATTAGGACGCTACTTGCGCAGTCATCAACGGCGGATGCCGATATTATGCTTCCATGCTTGGCAGAACCCGTGAAGCGACGGAAGTTAAACCAGATGCTGCCGTTTATTGGCGAAGCTAGTGGAGATGGGATTCGTGAGAGCATCGAACGATACTATGACATCGCCAGCTGCTTGGGCCCCGACTTTGACATGGCGCGAGCTGTGGCTAGACAAGTCACTCGATCTATTCCCACGTTGAGTTATTTCAGTCCGGCGCGCCGGTGGTCGCACCCGCAGTTCGAGAAGTGAAGCGGGCCTGGAGCGGCCGCGTCGACCGCCGAGAACCGGTAAGTTCCAT
+
74FFFJFFFDDFFFFBBBBBBBB>66***0,-+++-16=C;JQSVPZQQPKLLLPPSSSSSSSTTeQLA6..4644;A=HH\\\eeZZPZZZZZZZZeeeeeeeeeZZZZJIIZZZeZZZZZZZZZZeeeeeeeeeeeeeSSSSSSeeeeeeeeeeeeeeeeeeeeZZZZZZZZZ\\eeeeeeeeeZZZ\\\\ee\ZZZZZZZZZZeeeeeeeeeeeeeee_______e___UUP__________________________ee_________UU__eeeeeeeeeeeeeeeeeeeee___UUU___________UUUU__ee_________________HL_____UU_________ZZZjwuxe{zyyssssyyuniZggfjflgqq{{{{ytsqqetuttttmppxxqqgggeeejhtmmwpt{wzmg^`eet{truy{{{{{volrptx{{ujjrw{{{yyz{{{{{{{{{{{{{w{{w{{{{{{oomorrz{{{{{{z{{{{{{{{{{{{{{xxvomkkfooqqquovxxx{ytvqmnsjtsvokr{{{trnvx{zxvssm{{{{{hkeddieoiednpusppd_[W_`fl{yyzzyz{twuuuz{{{m`eVVQXRmorrfghtpzlrr{{{{{{zykppww{y{{vo{{{eweffabbju{{{{{qnpqmvp{{yujg\kffdmZkmoryrurwezw{ZZZUUZZZZZZZZZZZZZee_________________e____e___eeeee___eee_____________e___________eeeeeee_______eeee________eee_________________ee__eeeeee___e___eeeeeee_______eeeZZZZZZZZZZZZ\\\\\\\eeeeeee\eeeeeeeeeeeeeeeeeeeeeeeeeeZZWZZZ\\ZZZZZTTSSSSTSZZ\ZeeeeeeeeeeSTSSSeeeeeeeeeeeeeeeeeeeSSSSSSZZZSPPZSSIE950..3CJZeeZZWeZSLK=89FBKSVVZZZZSMHFF99.-****,4-++77==SSSSQEEEEEEEEB@@@44++)*---331199?9920
@PL2_PL2_2H8-pvx2 PL2_2H8-pvx2
ATTGATACTCGAAAGAGGTCAGCACCAGCTAGCATCGATGACTACAAAGACGATGACGACAAGGAGGGGGTAGTTGGCTCAGCGAGCGAGACTTCCAAAATGGATTTTGTAGTCGATAAGGTCAGCAAACTGTATGAACACTCTGTGCTGTCCAAGCGTACGCGATATGTCCACTCAGAAATGAGTTCAAGCAAGGGAAACAAACTTGTGAAAGAGTTGAAAATTCGTGTGACGCCTGTGGACGCAGTTCCATTCACCGGTGGAAGTCCGACTCCAGTTGAAGAATTTGAGTGGATAAAGGGCCGTACCGAGGAGCAGCAGAGTGGACGTTATCGTGATTACGTGGAAGCCAACATTGGCGATGTGTTGAGGAACAACAAACTTTGCGTGTTTAGTGTGGAAAAAGGTGCAAACATCCTCTCCGTTGAAGTCCCTGGTTGCGATGTTGATCTTGCTGGTCGCACGGATATGATCGTGCTGAGTGCTATAGTCCAAAAGTTTCCGCATTACTTACCCCATTTGCCTGGAGTGAAAATGTTGATCGAAGTGAAAAGGGAGGTGAAATCAGCATCCGAGTTCCAGGCTTTGTCGGAATTGATTGCAATGGATTTCATCGTCGACGAATCAGTGATGGCACTGCTCACGAACTTGACAAACCATTGGGAATTTTTATGGGTCTCCAACAAGAGCAACAACCGTCCCATCATAGCGACTACGACCTTAACCACGCCAGGTGAAGCATTTGAGGTGATTAGGACGCTACTTGCGCAGTCATCAACGGCGGATGCCGATATTATGCTTCCATGCTTGGCAGAACCCGTGAAGCGACGGAAGTTAAACCAGATGCTGCCGTTTATTGGCGAAGCTAGTGGAGATGGGATTCGTGAGAGCATCGAACGATACTATGACATCGCCAGCTGCTTGGGCCCCGACTTTGACATGGCGCGAGCTGTGGCTAGACAAGTCACTCGATCTATTCCCACGTTGAGTTATTTCAGTCCGGCGCGCCGGTGGTCCCACCCGCAGTTCGAGAAGTGAGGCGCGCTTGGAGCGGCCGCGTCGACCGCCGATGAACGGTTAAGTTCC
+
22=@@EEZGVVKLLSPPPVVVVVZeeQK@@:??FELHHOOPPKKFJE?9930499=AAeeeTTTTTTeeeTSSSSSSSSSSZZZZeeeeTSSSSeeeeeeeeeeeeeeeeeeeeeeeeeeeeeeeeeeZZZZZZZeeeeeeeZZZZZZZeeeeeeeeeeeeeeeeeeeeeeeee___eeeeeeeeeeeeeeeeeeee_______e___eeeeeeeeeeeeeeeeeeeeeeee_______e____________________eeeee_____________eeeeeeeeeeeeeeeeeeeeee__________________________eeeeeeeeeee____UU__________eeeeeeeeeeeeeeeeeeeeeeeeeeeeeeeeeeesseuuzr{yoenppiflyrrx{{{{pppqqppeml{teestbdmmv{y{{{{{{{{{{{{{{{{{{{{{{{{{{{{{{{{{{{{{{{{{{{{{{{{{{{{{{{{{{{{{{{{{{{{{{{yzzuux{{{{{z{{{{qxxuyv{vqsrrtqy{uoqooloxxx{{{{{{ysrpv{vvvxxv{{xxyrxomipht{it{uqqqqkgcbdmloz{{{{{{{wyzww{{{{yvyggbbbmms{wwtss{w{{{{{{{{{{yz{{y{{{{{v{{{{{hfffeeeppqqjxqptzxyr{{{vs\kkjehkiqh\gffkZ{{{{{xmggellzvvjlhZZeeeeeeeeeZ\Zeeeeeeeeeeeeeeeeeeeeeeeeeeeeeeee______eeeeeeeeeeeeeee_eeeeeeeeeeeeeeeeeeeeeeeeeeeeeeeeeeeeeeeeeeeeeeeeeeeeeeeeeeeeeeeeeeeeeeeeeeeeeeeee_Zeeeeeeeeee\\eeeeeeeeeeeeeeeeeeeeeeeeeeeeeeeeeeeeeeeZZZZZZ\\eeeeeeeSSSSSSSZ\eeeeeeeeeeeTTTTTeeeeeeeeeeeeeeeeeeeTTTTTSeeeSSTeTSSSJJJHHHOLZeeeeeeeCC0,,.36>???@:3..7::811/20401,*****+68?:7=?=?=7>==12133>==B:88546@@@:9786/
@PL2_PL2_2E10-pvx2 PL2_2E10-pvx2
CATTGATACTCGAAAGAGGTCAGCACCAGCTAGCATCGATGACTACAAAGACGATGACGACAAGGAGGGGGTAGTTGGCTCAGCGAGCGAGACTTCCAAAATGGATTTTGTAGTCGATAAGGTCAGCAAACTGTATGAACACTCTGTGCTGTCCAAGCGTACGCGATATGTCCACTCAGAAATGAGTTCAAGCAAGGGAAACAAACTTGTGAAAGAGTTGAAAATTCGTGTGACGCCTGTGGACGCAGTTCCATTCACCGGTGGAAGTCCGACTCCAGTTGAAGAATTTGAGTGGATAAAGGGCCGTACCGAGGAGCAGCAGAGTGGACGTTATCGTGATTACGTGGAAGCCAACATTGGCGATGTGTTGAGGAACAACAAACTTTGCGTGTTTAGTGTGGAAAAAGGTGCAAACATCCTCTCCGTTGAAGTCCCTGGTTGCGATGTTGATCTTGCTGGTCGCACGGATATGATCGTGCTGAGTGCTATAGTCCAAAAGTTTCCGCATTACTTACCCCATTTGCCTGGAGTGAAAATGTTGATCGAAGTGAAAAGGGAGGTGAAATCAGCATCCGAGTTCCAGGCTTTGTCGGAATTGATTGCAATGGATTTCATCGTCGACGAATCAGTGATGGCACTGCTCACGAACTTGACAAACCATTGGGAATTTTTATGGGTCTCCAACAAGAGCAACAACCGTCCCATCATAGCGACTACGACCTTAACCACGCCAGGTGAAGCATTTGAGGTGATTAGGACGCTACTTGCGCAGTCATCAACGGCGGATGCCGATATTATGCTTCCATGCTTGGCAGAACCCGTGAAGCGACGGAAGTTAAACCAGATGCTGCCGTTTATTGGCGAAGCTAGTGGAGATGGGATTCGTGAGAGCATCGAACGATACTATGACATCGCCAGCTGCTTGGGCCCCGACTTTGACATGGCGCGAGCTGAGGCTAGACAAGTCACTCGATCTATTCCCACGTTGAGTTATTTCAGTCCGGCGCGCCGGTGGTCGCACCCGCAGTTCGAGAAGTGAGGCGCGCCTGGAGCGGCCGCGTCGACCGCCGATGAACGGTAAGTTCCA
+
24;=>==@FBFF==?FFFBBBBBEVZVVKKLKKKZZZSSVVPPKKKTVeeeeTSSSSSTeeeTTTTTTeeeeeTTTTSSSSSeeeeeeeeeeeeeeeeeeeeeeeeeeeeeeeeeeeeeeeeeeeeeeeeTSSSSSeeeeeeeZZZZZZZeeeeeeeeeeeeeeeeeeeeeeeeeeeeeeeeeeeeeeeeeeeeeeeeeeeeeeeeeeeeeeeeeeeeeeeeeeeeeeeeeeeeeeeeeee______________eeeeeeeeeeeeZZZZ\\ZZZZZZeeeeeeeeeeeeeeeeeeeeeeeZZZZZZZSSTSSeeeeeeeeeeeZZeeeeeeeeeeeeZZ\WWZZZeZZZZ\eeeeeeeeeeeeeeeeeeeeeeeeeeeeeeeeeeeeeeeZWWWWZZ\\\\QVPPPS\\ZZZZSVVVSS\SPJHHHHFHJJJKOOSSSVVZq{{syikhfftqvuy{{{{{{tmqz{{{{{{{{{xxossxvovx{szzzqq{oo\\QQSSTqsqkkqqmuy{{vvykkmmeem\\hnnl{ssovvjkjonnhbeqmolfo{{paZVS`jmonput{{{tr]_TXNVQVZPRd`fblmqgggki^`f`cmxxvrecfccjuqme__RR[[[gkvvgghsr{syxxz{zzzmihkhrrvtprry{e{{yy\ZZZZZZeeeee\ZZZPZZeeeeeeeeeeeeeeZZZZZZZeeeeeeeeeeeeeeeZZZZZZZZeeeeeeeeeeeeeeee\\\\eeeeeeeeeeeeeeeeeeeeeeeeeeeeeeeeeeeeeeeeeeeeeeeeeeeeeeeeeeeeeeeeeeeeeeeeeeeeeeeeeeeeeeeeeeeeeeeeeeeeeeee___eeeeeeeeeeeeeeeeeeeeeeeeeeeeeeeeeeeeeeee____eeeeeeeeeeeeeeeeeeeeeeeeeeeeeeeeeeeeeeeZZZZZZZZeeeeeeeeeeeeeeeeSTTeeeeeeeeeeeeeeeeeeeeeeeeeeeeTSSeeeeeSSSSSeeeeeeeeeZZSSPPJJKQQSeeeeeeee\ZSSSQQPWOOFCBKAIIKKVVVVVVVSSSVVVSEE@@==B:88>==?871177<8
@PL2_PL2_2G5-pvx2 PL2_2G5-pvx2
ATTGATACTCGAAAGAGGTCAGCACCAGCTCCCATCGATGACTACAAAGACGATGACGACAAGGAGGGGGTAGTTGGCTCAGCGAGCGAGACTTCCAAAATGGATTTTGTAGTCGATAAGGTCAGCAAACTGTATGAACACTCTGTGCTGTCCAAGCGTACGCGATATGTCCACTCAGAAATGAGTTCAAGCAAGGGAAACAAACTTGTGAAAGAGTTGAAAATTCGTGTGACGCCTGTGGACGCAGTTCCATTCACCGGTGGAAGTCCGACTCCAGTTGAAGAATTTGAGTGGATAAAGGGCCGTACCGAGGAGCAGCAGAGTGGACGTTATCGTGATTACGTGGAAGCCAACATTGGCGATGTGTTGAGGAACAACAAACTTTGCGTGTTTAGTGTGGAAAAAGGTGCAAACATCCTCTCCGTTGAAGTCCCTGGTTGCGATGTTGATCTTGCTGGTCGCACGGATATGATCGTGCTGAGTGCTATAGTCCAAAAGTTTCCGCATTACTTACCCCATTTGCCTGGAGTGAAAATGTTGATCGAAGTGAAAAGGGAGGTGAAATCAGCATCCGAGTTCCAGGCTTTGTCGGAATTGATTGCAATGGATTTCATCGTCGACGAATCAGTGATGGCACTGCTCACGAACTTGACAAACCATTGGGAATTTTTATGGGTCTCCAACAAGAGCAACAACCGTCCCATCATAGCGACTACGACCTTAACCACGCCAGGTGAAGCATTTGAGGTGATTAGGACGCTACTTGCGCAGTCATCAACGGCGGATGCCGATATTATGCTTCCATGCTTGGCAGAACCCGTGAAGCGACGGAAGTTAAACCAGATGCTGCCGTTTATTGGCGAAGCTAGTGGAGATGGGATTCGTGAGAGCATCGAACGATACTATGACATCGCCAGCTGCTTGGGCCCCGACTTTGACATGGCGCGAGCTGTGGCTAGACAAGTCACTCGATCTATTCCCACGTTGAGTTATTTCAGTCCGGCGCGCCGGTGGTCGCACCCGCAGTTCGAGAAGTGAGGCGCGCCTGGAGCGGCCGCGTCGACCGCCGATGAACGGTAAGTTCCAT
+
278=B==?=F>743AABFFFHMMBB@<8.,-/---,,,8:FFBJFMHHLQQQZZZZZMZZZSPPPPPe\ZQKF=FF?FALKQWWWeeeZZQPPZZZZZZeeeeeeeeeeeLLDDDKLZeeeeZZZZZZZeeeeeeeeeeeeeeSSSSSSeeeeeeeeeeeeeeeeeeeZZZZZZZZZ\\eeeeeeeeeZZ\\\\\ee\\ZZZZZZZZZeeeeeeeeeeeeeee_______e____UP_____________WW________eeee__________UU__eeeeeeeeeeeeeeeeeeeee___UU____________UUUN_____________________UU_____UUZZ\\eZZZZZZZZeeeeeeeeZZZZZZZZZZZZ\\ZZZZZeeeeeeeeeeeeeeeeZZ\\\\\\\\WWW\ZZWZZZZeZZSZZZsm{{x{vv{{{{{pxs{t{{{zwwz{{{{{{{{{{{{{{{{{{{pyy{{{{{{{{zrqq{z{{{vvx{{{{{y{{{q{z{{{{{{smogboeeqqwwvvv{zz{{{{xutmmzz{{{{{{yxwrpvz{utrrlrsrmojihjb`X_^\^djkkkqiaVTZ^_dz{{{{{{xnklvyyz{{mbhaaWWT^cmo`gfrrwrmxx{{{{{ttjroiinleirp{eeeZZZWZZZZZeee\\ZZSSSSSTZeeZZZ\\\ZZZeeZZZZZZeeeeeZZ\ZZZZ\\\\ZZZZeeeeeeeeeZZZZZZZZ\e\\\e\\\\\\\\\\ZZZZZZ___________eeeeee__________eeeeeeee_______ee_________eeeeee_______e______e___eeeeeeeeeeee__eeeeeee________________________eeeeeeeee___eeeeeeeeeeeeeeeeeeeeeZZZZZ\ZZZZZZ\\eeeeeeeeeeZZZZZZZeeeeeZZZZZZZZSSeeeeeeeeeeeeeeeeeeeSSSSSSZZZZZZZeeZZSSSSPWZZZeeeeeeeZQKDDHQQeeeeZZZZZZZWWPPOOJPLOQWQKJJJKKWeeSSQKKEEFFSSFGGDB8779?BBBB849237744
@PL2_PL2_2F5-pvx2 PL2_2F5-pvx2
GTTAAGTTTCCATTGATACTCGAAAGAGGTCAGCACCAGCTAGTCTCTATGACTACAAAGACGATGACGACAAGGAGGGGGTAGTTGCCTCAGCGAGCGAGACTTCCAAAATGGATTTTGTAGTCGATAAGGTCAGCAAACTGTATGAACACTCTGTGCTGTCCAAGCGTACGCGATATGTCCACTCAGAAATGAGTTCAAGCAAGGGAAACAAACTTGTGAAAGAGTTGAAAATTCGTGTGACGCCTGTGGACGCAGTTCCATTCACCGGTGGAAGTCCGACTCCAGTTGAAGAATTTGAGTGGATAAAGGGCCGTACCGAGGAGCAGCAGAGTGGACGTTATCGTGATTACGTGGAAGCCAACATTGGCGATGTGTTGAGGAACAACAAACTTTGCGTGTTTAGTGTGGAAAAAGGTGCAAACATCCTCTCCGTTGAAGTCCCTGGTTGCGATGTTGATCTTGCTGGTCGCACGGATATGATCGTGCTGAGTGCTATAGTCCAAAAGTTTCCGCATTACTTACCCCATTTGCCTGGAGTGAAAATGTTGATCGAAGTGAAAAGGGAGGTGAAATCAGCATCCGAGTTCCAGGCTTTGTCGGAATTGATTGCAATGGATTTCATCGTCGACGAATCAGTGATGGCACTGCTCACGAACTTGACAAACCATTGGGAATTTTTATGGGTCTCCAACAAGAGCAACAACCGTCCCATCATAGCGACTACGACCTTAACCACGCCAGGTGAAGCATTTGAGGTGATTAGGACGCTACTTGCGCAGTCATCAACGGCGGATGCCGATATTATGCTTCCATGCTTGGCAGAACCCGTGAAGCGACGGAAGTTAAACCAGATGCTGCCGTTTATTGGCGAAGCTAGTGGAGATGGGATTCGTGAGAGCATCGAACGATACTATGACATCGCCAGCTGCTTGGGCCCCGACTTTGACATGGCGCGAGCTGTGGCTAGACAAGTCACTCGATCTATTCCCACGTTGAGTTATTTCAGTCCGGCGCGCCGGTGGTCGCACCCGCAGTTCGAGAAGTGAGGCGCGCCTGGAGCGGCCGCGTCGACCGCCGATGAACGG
+
3,////7?6736888=9?FFHHFFFFFFBBBBBBSSB@@62,*****,,,1+54>?FPVZZZSFKKPKSVSSSSSEEBSSSL<3*+++.24077>>BEPPGKKKLLSSZZVVVVV\eeeeeQQJLJQQVeeeeWZZ\\ZeeSSSSSeeeeeeeSSSSSSSeeeeeeeeeeeeeeeeeeeeeZZZZZZW\\eeeeeeeeeeeeeeeeeeZZ\ZZZZZZZZeeeeeeeeeeeeeeeZZZZZZZeZ\ZUZZZZZZZZZZZZZZ____________eeee_____________eeeeeeeeeeeeeeeeeeeee_________________UUUU__ee_________________NU__e__UU___\e\\eeeeeeeeeeeeeeZZZeZZ\\\\eee\\\\\\eeuzr{vveqwxz{{{kmhuol\\\gbbehfpoxt{{{pkkhfh{y{{{{qqv{{{{vvptqtq{{y{{{{{{{{{{{{{{{{{{{{{u{{{{{{{{{zxnuu{{{{{wwx{{{{{xx{{{{xxx{z{{yy{jcmdkmprrx{{{{{{{{{xvqlluucVVSSVZjjhhpzvuusshswttofohd^`_`c^^dpkhmmd]`\dtloz{pqnyvvkwolpu{{{mac[[WWWjnq{qskvtwrvvz{{{{{wthmpwwzzzyzkxxexoe``cddi\{y{qzoonqnkkeeee\\\\\\\\\e\\ZZZZZZeeeeZZZWUZZZZZ\ZZZZeeeeeeeeeZ\ZZZZZZ\e\\\eZZZZZZZZZZZ\Z\ZZeee_________eeeee__________eeeeeeeee______ee___________eeee_______e______eeeeeeeeeee_______eeeeeeeeeeeeeeeeeZZZZZZeZZZZZZZeeeeeeeeeeeeeeeeeeeeeeeeeeeeeeeeeeeeeeeZZZZZZ\\ZZZZZSTSSSSTSZZZeeeeeeZ\\\ZSTSSSeeeeeeeeeeeeeeeeeeeSSSSSSZZZSSSSSSWLKBBAEKZ\ZZeeeeeSSQQFACFKFLSVVVSZSVQQIIIFH88,--::::===@QVVSSSVSSSVKKKGGEE>=@==:B:6
@PL2_PL2_2E4-pvx2 PL2_2E4-pvx2
TTTCCTTGATACTCGAAAGAGGTCAGCACCAGCTCCCATTAATGACTACAAAGACGATGACGACAAGGAGGGGGTAGTCGGCTCAGCGAGCGAGACTTCCAAAATGGATTTTGTAGTCGATAAGGTCAGCAAACTGTATGAACACTCTGTGCTGTCCAAGCGTACGCGATATGTCCACTCAGAAATGAGTTCAAGCAAGGGAAACAAACTTGTGAAAGAGTTGAAAATTCGTGTGACGCCTGTGGACGCAGTTCCATTCACCGGTGGAAGTCCGACTCCAGTTGAAGAATTTGAGTGGATAAAGGGCCGTACCGAGGAGCAGCAGAGTGGACGTTATCGTGATTACGTGGAAGCCAACATTGGCGATGTGTTGAGGAACAACAAACTTTGCGTGTTTAGTGTGGAAAAAGGTGCAAACATCCTCTCCGTTGAAGTCCCTGGTTGCGATGTTGATCTTGCTGGTCGCACGGATATGATCGTGCTGAGTGCTATAGTCCAAAAGTTTCCGCATTACTTACCCCATTTGCCTGGAGTGAAAATGTTGATCGAAGTGAAAAGGGAGGTGAAATCAGCATCCGAGTTCCAGGCTTTGTCGGAATTGATTGCAATGGATTTCATCGTCGACGAATCAGTGATGGCACTGCTCACGAACTTGACAAACCATTGGGAATTTTTATGGGTCTCCAACAAGAGCAACAACCGTCCCATCATAGCGACTACGACCTTAACCACGCCAGGTGAAGCATTTGAGGTGATTAGGACGCTACTTGCGCAGTCATCAACGGCGGATGCCGATATTATGCTTCCATGCTTGGCAGAACCCGTGAAGCGACGGAAGTTAAACCAGATGCTGCCGTTTATTGGCGAAGCTAGTGGAGATGGGATTCGTGAGAGCATCGAACGATACTATGACATCGCCAGCTGCTTGGGCCCCGACTTTGACATGGCGCGAGCTGTGGCTAGACAAGTCACTCGATCTATTCCCACGTTGAGTTATTTCAGTCCGGCGCGCCGGTGGTCGCACCCGCAGTTCGAGAAGTGAGGCGGGCCTGGAGCGGCCGCGTCGACCGCCGATGAACGGTAAGTTC
+
42211321377=FFMVVVV\\VVMSSF@:840***1,,,-5-,,-43:6FFJQQQQQZZZQQZZZVVMMHFKJ=:,**+++13<=BELLQQZZQQPPSSSZZZ\\\\\eeeeeeOOEEEOOZeeeeWWZ\\ZZeeeeeeeeeeeeeeeeeeeeeeeeeeeeeeeeeeeeeeeZZZZZZZZZ\\eeeeeeeeeeeeeeeeeeZZZZZZZZZZZeeeeeeeeeeeeeee\\\\\\\e\\ZUUPZZZZZZZZZZZ_______ZZZZZZeee\\\ZWWZ\ZZUUZZeeeeeeeeeeeeeeeeeeeee\\ZUUUZZZUUZZZZZZUUUUZZeeZZWWWZZZZZZZZZZSSFKSZZZZPPZZ\\ZZZZZZZkr{{y{ewtridZfffpkndgdk\cacoo{{{{yssooZfgkkppiioynnqe\\^^]][ddeg`_]NUQQSTYYX^QQW[pzyvvpvqhesnsryyz{{{{{yz{{{{{{{{{{{xuyy{yssuzstvkmw{z{klcceeg{{{z{{{rs{{{twwyrg`WU[UZorpqoplmqqfemoohk{{ystqkfggggjggossqzvvovv{oj`hjgbd_^iegrmhhjj`WXTWV\dseerrkknfmzssv{{mg]dWWQQQ_dfo`ghspqjkrr{{{{{vvhknrrutrxpfuut\he\\\\\eZss{mreeeZajlwtwsk\Z\ZZZZZZZZZZZZZZeeeeZZZWUZUZZZUUUZZZZZZZZZeeZ\ZZZZZZ\\\\\\\Z\\ZZ\\\\\\Z\ZZZZZZZZZZZZZZZ__ee______________eeee_______e____________ee_________e_______ee___eeeee_________eeeee__________ZZZZZZZZZZZ\\\\ZZZZZZZeZZ\eeeeeeeeeeeZZeeZZZeeeeeZZZZZZZZWW\\ZUUUZZeSSSSSSWZZZeeeZZSZZZZeeSSSTSSZZZZZeeeeeeeeeeeSTTSSSZZZSPPWPPP;80.++0=JZeZZZZeZSLL=7=>KKKFEEEEGEFF?;00-----.-5.22<?@@BBBPEGGKKEAA?DD?@>>76278544---83/4
@PL2_PL2_2C8-pvx2 PL2_2C8-pvx2
CGTTGACGGTTAGTTTCCATTGATACTCGAAAGAGGTCAGCACCAGCTAGCATCGATGACTACAAAGACGATGACGACAAGGAGGGGGTAGTTGGCTCAGCGAGCGAGACTTCCAAAATGGATTTTGTAGTCGATAAGGTCAGCAAACTGTATGAACACTCTGTGCTGTCCAAGCGTACGCGATATGTCCACTCAGAAATGAGTTCAAGCAAGGGAAACAAACTTGTGAAAGAGTTGAAAATTCGTGTGACGCCTGTGGACGCAGTTCCATTCACCGGTGGAAGTCCGACTCCAGTTGAAGAATTTGAGTGGATAAAGGGCCGTACCGAGGAGCAGCAGAGTGGACGTTATCGTGATTACGTGGAAGCCAACATTGGCGATGTGTTGAGGAACAACAAACTTTGCGTGTTTAGTGTGGAAAAAGGTGCAAACATCCTCTCCGTTGAAGTCCCTGGTTGCGATGTTGATCTTGCTGGTCGCACGGATATGATCGTGCTGAGTGCTATAGTCCAAAAGTTTCCGCATTACTTACCCCATTTGCCTGGAGTGAAAATGTTGATCGAAGTGAAAAGGGAGGTGAAATCAGCATCCGAGTTCCAGGCTTTGTCGGAATTGATTGCAATGGATTTCATCGTCGACGAATCAGTGATGGCACTGCTCACGAACTTGACAAACCATTGGGAATTTTTATGGGTCTCCAACAAGAGCAACAACCGTCCCATCATAGCGACTACGACCCTAACCACGCCAGGTGAAGCATTTGAGGTGATTAGGACGCTACTTGCGCAGTCATCAACGGCGGATGCCGATATTATGCTTCCATGCTTGGCAGAACCCGTGAAGCGACGGAAGTTAAACCAGATGCTGCCGTTTATTGGCGAAGCTAGTGGAGATGGGATTCGTGAGAGCATCGAACGATACTATGACATCGCCAGCTGCTTGGGCCCCGACTTTGACATGGCGCGAGCTGTGGCTAGACAAGTCACTCGATCTATTCCCACGTTGAGTTATTTCAGTCCGGCGCGCCGGTGGTCGCACCCGCAGTTCGAGAAGTGAGGCGCGCCTGGAGCGGCCGCGTCGACCGCCG
+
28344454?@@H\?B@@@@?@BBBBJBFFAAAFFFFFHMMVVVSSPHHEE?AAHKZVVVeeeeeeW\eeeeeeeeVeeeSSTTTTeeeeeeeeeeeeeeeeeeeeeeeeeeeeeeeeeeeeeeeeeeeeeeeeeeeeeeeeeeeeeeeeeeeeeeeeeeeeeeeeeeeeeeeeeZZZZZeeeeeeeeeeeeeZZZeeeeeeeeeeeeeeeeeeeeeeeeeeeeeeeeeeeeeeeeeeeeeeeeeeeeeeeeeeeeee__eee_ee________eee_____ee_____________eeeeeeeeeeeeeeeeeeeeee_______eeeeeeeeeeee_______eeeeeeeeeeee______________eeeeeeeeeeeeeeeeeeeeeeeeeeeeeeeeeeeeeeeeeeeeeeeeeeeeeeeeeeeeeeeeeeeeeeeeeeeeeZZZZZZZv{{{{{{{{{{{{y{e{{wprrrw{{{{{{{{{{{{{{{{{{{{{{{{{{{{{{{{{{{{{{{xx{{{{{{x{zww{{{{{{{xuwrltmmovqqoqroqqoty{{sxu{{{{{tqsmykjhhpzzzzx{u{{{xsokddY\V^bZ\fokemkf``dejksu{{y{xv{omxsos{{xvvv__\][^cfneks{{{{{{{{{{{{{{{{{wwyuzxpl{yeeeeeeeeeeeeeeeeeeZZZZeeeeeeeeeeeeeeeZZZZZZZeeeeeeeee\\\\eeeeeeeeeeeeeeeeeeeeeeeeeeeeeeeeeeeeeeeeeeeeeeeeeeeeeeeeeeeeeeeeee_______eeeeeeeeeeeeeeeeeeee______eeeeeeeeeeeeeeeeeeeeeeeeeeeeeeeeeeeeeeeeeeeeeeeeeZZZeeeZZeeeeeeeeeeeeeeeeeeeeeeeeeeeeeeeeeeeeeeeeeeeeeeeeeeeZZZZee\\eeeeeSTSSSSSSSSeeSSTTSSeeeeTTTTTeSSSSSTeeeeeeeeeeeeQQQPPSeeVPKKSPPIKIPPPLZZVVVVVSSSVSHH=79>===?>>=8@HHHFFFFFH?C555?:EEFIPPPPPVPKFFEEEEEEE@@77
@PL2_PL2_2B11-pvx2 PL2_2B11-pvx2
GTTAGTTTCCTTGATACTCGAAAGAGGTCAGCACCAGCTAGCATCGATGACTACAAAGACGATGACGACAAGGAGGGGGTAGTTGGCTCAGCGAGCGAGACTTCCAAAATGGATTTTGTAGTCGATAAGGTCAGCAAACTGTATGAACACTCTGTGCTGTCCAAGCGTACGCGATATGTCCACTCAGAAATGAGTTCAAGCAAGGGAAACAAACTTGTGAAAGAGTTGAAAATTCGTGTGACGCCTGTGGACGCAGTTCCATTCACCGGTGGAAGTCCGACTCCAGTTGAAGAATTTGAGTGGATAAAGGGCCGTACCGAGGAGCAGCAGAGTGGACGTTATCGTGATTACGTGGAAGCCAACATTGGCGATGTGTTGAGGAACAACAAACTTTGCGTGTTTAGTGTGGAAGAAGGTGCAAACATCCTCTCCGTTGAAGTCCCTGGTTGCGATGTTGATCTTGCTGGTCGCACGGATATGATCGTGCTGAGCGCTATAGTCCAAAAGTTTCCGCATTACTTACCCCATTTGCCTGGAGTGAAAATGTTGATCGAAGTGAAAAGGGAGGTGAAATCAGCATCCGAGTTCCAGGCTTTGTCGGAATTGATTGCAATGGATTTCATCGTCGACGAATCAGTGATGGCACTGCTCACGAACTTGACAAACCATTGGGAATTTTTATGGGTCTCCAACAAGAGCAACAACCGTCCCATCATAGCGACTACGACCTTAACCACGCCAGGTGAAGCATTTGAGGTGATTAGGACGCTACTTGCGCAGTCATCAACGGCGGATGCCGATATTATGCTTCCATGCTTGGCAGAACCCGTGAAGCGACGGAAGTTAAACCAGATGCTGCCGTTTATTGGCGAAGCTAGTGGAGATGGGATTCGTGAGAGCATCGAACGATACTATGACATCGCCAGCTGCTTGGGCCCCGACTTTGACATGGCGCGAGCTGTGGCTAGACAAGTCACTCGATCTATTCCCACGTTGAGTTATTTCAGTCCGGCGCGCCGGTGGTCGCACCCGCAGTTCGAGAAGTGAGGCGCGCCTGGAGCGGCCGCGTCGACCGCCGATGAACGGTAAGT
+
62@DA<42***75?@@FB>>88=?FFFFJSSSEEEEEEKKKSZQQFMHFFFBJA??FHHHKFHFFFFHFA6888:=BSSSSSVVVVVSSPPLLLLLSSQQSSVeeeeeeeeeeeeeeVSSSZZZZZZZeZZZZZ\\ZeeeeeeeeeeeeeeTSSSSSSeSTSeeSeeeeeeeeeeZZZVVSSSVZZZ\\ZZZSSSSSSPPMMMHHHMMPP\SSSVVZZZZ\\\\\\\\\\ZVSeeeeWWWWWWVSPPPSQWWQQSZeeeeeeeeeeeeeeeeeeeeZ\WW\ZZeeeZZZZZZZZZZZZZZZZZZZZZeeeeeZZZZZSSPPPPPZZZQQFFLMQPPPSWe\ZZZVSQSQWWZZZSSQQSVSSSSSSSSVPQQQSSSKJHHF@AFFFPPSSSSSSZZQQQQJJIHHFHF===41113=\\MHHMHHPPSPJHHH@@?==?FFJFFFF@@[[[USV^ig_]ddddpppphfaaaUVZTbba^`[_cf]f\h^`_eh_ee\b^ST`bjeSKKQQSeh^RV_b_cgif`ZaVTX]XUhYU]UUWWY^cff]bikkfRQKPQUUZ`VVUPQWTUXj[^fffd\e^_\`]UNUR@F<@DDCCJJJFFHHC?C?99C@A553::::<FFFHIIILLLPPPQPPJPMMHEEDFFHJIIHHH?40778=ELLJJLJPP\\\MFFHHHLPSS\\PLLLLQQQQQQQQSFFAA?D=@HHHJPPPQQQ\\QQIIJJ\L=88:=<JJMMPPS\QSSSSVZZZ\\\\\ZZZZZZZeeeeWWWeVSSSSW\\WSSSSSZZZZeeee\\ZZZZZeeeeeeZZZZZZZ\\\\eeeeeeeeeeeeeeeeZZZZZZZeeZZZZZZZZZZZZZZZZZZZZZZZeeeeeeeeeZZZZZZZZZZeeeeeeZZZeeeeeZeeZZZZeeeeeeeeZZZZZZZZZZZZZZZZe\Zeeeee\\ZZZZZeeZZZZZZeeeeeeeeeeeeeeeeeeeeZZZZZZZeee\ZZZZZeeTSSSSSSSSOOOQSSSPPPPPSZZZeeeeeZZWWZWPJJJJSSPPPSSWeeeeWWWWWZZZZWWKKKKKKFPPPPPPPKEBEE?=<<<=:654//47783391
@PL2_PL2_2B9-pvx2 PL2_2B9-pvx2
TGACGGTTAGTTTCCATTGATACTCGAAAGAGGTCAGCACCAGCTAGCATCGATGACTACAAAGACGATGACGACAAGGAGGGGGTAGTTGGCTCAGCGAGCGAGACTTCCAAAATGGATTTTGTAGTCGATAAGGTCAGCAAACTGTATGAACACTCTGTGCTGTCCAAGCGTACGCGATATGTCCACTCAGAAATGAGTTCAAGCAAGGGAAACAAACTTGTGAAAGAGTTGAAAATTCGTGTGACGCCTGTGGACGCAGTTCCATTCACCGGTGGAAGTCCGACTCCAGTTGAAGAATTTGAGTGGATAAAGGGCCGTACCGAGGAGCAGCAGAGTGGACGTTATCGTGATTACGTGGAAGCCAACATTGGCGATGTGTTGAGGAACAACAAACTTTGCGTGTTTAGTGTGGAAAAAGGTGCAAACATCCTCTCCGTTGAAGTCCCTGGTTGCGATGTTGATCTTGCTGGTCGCACGGATATGATCGTGCTGAGTGCTATAGTCCAAAAGTTTCCGCATTACTTACCCCATTTGCCTGGAGTGAAAATGTTGATCGAAGTGAAAAGGGAGGTGAAATCAGCATCCGAGTTCCAGGCTTTGTCGGAATTGATTGCAATGGATTTCATCGTCGACGAATCAGTGATGGCACTGCTCACGAACTTGACAAACCATTGGGAATTTTTATGGGTCTCCAACAAGAGCAACAACCGTCCCATCATAGCGACTACGACCTTAACCACGCCAGGTGAAGCATTTGAGGTGATTAGGACGCTACTTGCGCAGTCATCAACGGCGGATGCCGATATTATGCTTCCATGCTTGGCAGAACCCGTGAAGCGACGGAAGTTAAACCAGATGCTGCCGTTTATTGGCGAAGCTAGTGGAGATGGGATTCGTGAGAGCATCGAACGATACTATGACATCGCCAGCTGCTTGGGCCCCGACTTTGACATGGCGCGAGCTGTGGCTAGACAAGTCACTCGATCTATTCCCACGTTGAGTTATTTCAGTCCGGCGCGCCGGTGGTCGCACCCGCAGTTCGAGAAGTGAGGCGCGCCTGGAGCGGCCGCGTCGACCGCCGATGAACG
+
16677C;FJJHJBFBB@@BBBFHHFFEEFFFFFFPSSVEGEEEDP:</00-==QQSeTZeeVVZZZZZQQQPPPPSSTZeeeeeZZZZZZZeeZZZWWZZeeeZZWZZZZZZZZeeeeeeeeeZZZZZZZZZZeeeeeeeeeeeeeeeeeeeeeeeeeeeeeeZZZZZeeZeZZZZZZZZeeeeZZZZZZZZZeeZeeeeeeeeeeeeeeee_______eeeeeeeee_______eee_______ee__________________UUZZZUUZZZeeeeZZZZZZZZZZHZZZZZZZZZZZeZeeeeeeeeeee\\ZZWZ\ZZW\ZeeZZUUUZZZZZZZUWZZZ\\\ZZZZZZZZLLZZQSPPWZZZZZZZZZWZZeeeeeeeeeZZZWWWZZZ\\ee\ZeeWWWZ\\\\ZZZZZZPPKKKPZ\\\\\SSSSSPPFFF@AFHQ^UXWY]\cab^`dloningfeiSpqcaa__iv{{yqsqz{zxxy{v{xsfogljbqx{qywcXOSSSKPgggg_qoykkq{jooosqkvrkkocaj`coqqql`fjjj`lomljd^_kf`TTVTTS]UROXccQPZZRZZ`agabVYGKKPSHPY\SKOQYFHMPPTc[UU[`Y_c_ph_b^^Zchmh]]\TPPONUPWgpcpijkknb`km``[_Xaaeehzk\PSSSSQ\ZZPPSSVV\\\\SQQKQQWWeeeeZZ\\\\\\ZZWWWWWeeeeeeeeeZZZZZZ\ZZZZZZZeeeeeee\ZZZZZZeeeeeeeeeeeeeeeeeeeeeeeeeeeeeeeZ\\\\ZZeeeeZZe\\\\eeeeeeeeeeeeeeeeeeeeeeeeeeeeeeeeeeeeeeeeeeeeeeeeeeeeeeeeeeeeeeeeeeeeeeeeeeeeeeeee__eeeeeeeeeeeeeeeeeeeeeeeeeeeeeeeeeeeZZeeeeeeeeeeeeeee\\\ZZ\\eZZZZZZZZZZZZeeeeeeeeeeeeeeeeTTTeTSSSTTeeeeeeeeeeeeTTSSSTZZZSSSSSSSSSSPPPZZZZZeeeeeeZLE:77GISSSSZVSWW\\ZQQQOOLLLKDA>B;IIIKSSQSPPPPPPPSGGEEBB=:958940
@PL2_PL2_2C5-pvx2 PL2_2C5-pvx2
AGTTTCCATTGATACTCGAAAGAGGTCAGCACCAGCTAGCCTCGATGACTACAAAGACGATGACGACAAGGAGGGGGTAGTTGGCTCAGCGAGCGAGACTTCCAAAATGGATTTTGTAGTCGATAAGGTCAGCAAACTGTATGAACACTCTGTGCTGTCCAAGCGTACGCGATATGTCCACTCAGAAATGAGTTCAAGCAAGGGAAACAAACTTGTGAAAGAGTTGAAAATTCGTGTGACGCCTGTGGACGCAGTTCCATTCACCGGTGGAAGTCCGACTCCAGTTGAAGAATTTGAGTGGATAAAGGGCCGTACCGAGGAGCAGCAGAGTGGACGTTATCGTGATTACGTGGAAGCCAACATTGGCGATGTGTTGAGGAACAACAAACTTTGCGTGTTTAGTGTGGAAAAAGGTGCAAACATCCTCTCCGTTGAAGTCCCTGGTTGCGATGTTGATCTTGCTGGTCGCACGGATATGATCGTGCTGAGTGCTATAGTCCAAAAGTTTCCGCATTACTTACCCCATTTGCCTGGAGTGAAAATGTTGATCGAAGTGAAAAGGGAGGTGAAATCAGCATCCGAGTTCCAGGCTTTGTCGGAATTGATTGCAATGGATTTCATCGTCGACGAATCAGTGATGGCACTGCTCACGAACTTGACAAACCATTGGGAATTTTTATGGGTCTCCAACAAGAGCAACAACCGTCCCATCATAGCGACTACGACCTTAACCACGCCAGGTGAAGCATTTGAGGTGATTAGGACGCTACTTGCGCAGTCATCAACGGCGGATGCCGATATTATGCTTCCATGCTTGGCAGAACCCGTGAAGCGACGGAAGTTAAACCAGATGCTGCCGTTTATTGGCGAAGCTAGTGGAGATGGGATTCGTGAGAGCATCGAACGATACTATGACATCGCCAGCTGCTTGGGCCCCGACTTTGACATGGCGCGAGCTGTGGCTAGACAAGTCACTCGATCTATTCCCACGTTGAGTTATTTCAGTCCGGCGCGCCGGTGGTCGCACCCGCAGTTCGAGAAGTGAGGCGCGCCTGGAGCGGCCGCGTCGACCGCCGATGAACGGTAAGTTCC
+
149@BBBB>DEGEKPKPPLPPSSSZZZZZVVMBBB=C63,,,+03BCFHBQSSSSZZZZZZZZZSZZZVVeeeeeeeeeWQQQWWMQeeeeeeeeeeeeeeeeeeeeeeeeeeeeeeeeeeeeeeeeeeeeeeeeeeeeeeeeeeeeeeeeeeeeeeTTTeeTeeeeeeeeeeeeeeeeeeeeeeeeeeeeeeeeeeeeeeeeeeeeeeeeeeeeeeeeeeeeeeeeeeeeeeeeeeeeeeee_____ee____eeeeeeeeeee_____eeeeeeeee_____eeeeeeeeeeeeeeeeeeeeeeeeeeeeeeeeeeeeeeeeeeeeeeeeeeeeeeeeeeeeeeeeeeeeeeeeeeeeeeeeeeeeeeeeeeeeeeeeeeeeeeeeeeeeeeeeeeeeeeeeeeeeeeeeeeeeeeeeeeeeeeeeeeessr{{wzrrvzy{{{{{{{{{{{{{{{{{{{{{{{{{{{{{{{{{{{{{{{{{{{{{{yvny{{{{{{{{{{qmecbpx{{{{{{{{{{{{{{{{{xxrrspp{wwwywwrmmjsu{y{wt{{xx{{{{yyxzuuzzyux{{y{{{{{{{{{vvtwzwv{{{{{{{tmjlmnx{{{{{{{{{{{{{{{{{{y{pmffein{{{{{{{{{y{{{{{{{{{vwrwz{{{{{{{{{{{jfooppr{{{{{{{xjmpinrqeotetuoppex{rvwwlmZvvxw{xxeeeeeeee_eeeee__eeeeeeeeeeeeeeeeeeeeeeeeeeeeeeeeeeeeeeeeeeee___eeeeeeeee__eeee_eeeeeeeeeeeeeeeeeeeeeeeeeeeeeeeeeeeeeeeeeeeeeeeeeeeeeeeeeeeeeeeeeeeeeeeeeeeeeeeeeeeeeeeeeeeeeeeeeeeeeeeeeeeeeeeeeeeeeeeeeeeeeeeeeeeeeeeeeeeeeeeeeeeeeeeeeeeeeeeeeeeeeeeeeSTTTTeTSSSSSSSeeeeeeeeeeSSSSSSeeVPPLeeQWCA66007JLZZZZVVVVPCA:79AABFJHHHJJM\\CF==4718-1***248:=?FJJPVQEEEEEEGGBFFF54//59@AA>83744:3
@PL2_PL2_2A9-pvx2 PL2_2A9-pvx2
CGTTGACGGTTAGTTTCCATTGATACTCGAAAGAGGTCAGCACCAGCTAGCATCGATGACTACAAAGACGATGACGACAAGGAGGGGGTAGTTGGCTCAGCGAGCGAGACTTCCAAAATGGATTTTGTAGTCGATAAGGTCAGCAAACTGTATGAACACTCTGTGCTGTCCAAGCGTACGCGATATGTCCACTCAGAAATGAGTTCAAGCAAGGGAAACAAACTTGTGAAAGAGTTGAAAATTCGTGTGACGCCTGTGGACGCAGTTCCATTCACCGGTGGAAGTCCGACTCCAGTTGAAGAATTTGAGTGGATAAAGGGCCGTACCGAGGAGCAGCAGAGTGGACGTTATCGTGATTACGTGGAAGCCAACATTGGCGATGTGTTGAGGAACAACAAACTTTGCGTGTTTAGTGTGGAAAAAGGTGCAAACATCCTCTCCGTTGAAGTCCCTGGTTGCGATGTTGATCTTGCTGGTCGCACGGATATGATCGTGCTGAGTGCTATAGTCCAAAAGTTTCCGCATTACTTACCCCATTTGCCTGGAGTGAAAATGTTGATCGAAGTGAAAAGGGAGGTGAAATCAGCATCCGAGTTCCAGGCTTTGTCGGAATTGATTGCAATGGATTTCATCGTCGACGAATCAGTGATGGCACTGCTCACGAACTTGACAAACCATTGGGAATTTTTATGGGTCTCCAACAAGAGCAACAACCGTCCCATCATAGCGACTACGACCTTAACCACGCCAGGTGAAGCATTTGAGGTGATTAGGACGCTACTTGCGCAGTCATCAACGGCGGATGCCGATATTATGCTTCCATGCTTGGCAGAACCCGTGAAGCGACGGAAGTTAAACCAGATGCTGCCGTTTATTGGCGAAGCTAGTGGAGATGGGATTCGTGAGAGCATCGAACGATACTATGACATCGCCAGCTGCTTGGGCCCCGACTTTGACATGGCGCGAGCTGTGGCTAGACAAGTCACTCGATCTATTCCCACGTTGAGTTATTTCAGTCCGGCGCGCCGGTGGTCGCACCCGCAGTTCGAGAAGTGAGGCGCGCCTGGAGCGGCCGCGTCGACCGCCGAGAAC
+
/1178---611.;69997==>BBFFFJMMHH;?:77?FFFFBB@@EEZPMHHHHFFHJKJ?AA=9?MMPPSSSSSVVSSEESSSSVVSSSVVZZeeQQeeeeeeeeeeeeeeeeeeeeeeeeeeeeeeeeeeeeeeeeeeeeeeeeeeeeeeeeeeeeeeeeeeeeSTSSSSSSeeeeeeeeeZZeeeeeeeeeeeeeeeeeeeeeeeeeeeeeeeeeeeeeeeeeeeeeeeeeeeeeeeeeeeeeeeeeeeZZZZZZZZZZZZZeeeeeZZZZZZZZZZZeeeeeee\\ZZZZZeeeeeeeeeeeeeeeeeeeeeeeeeeeeeeeeeeeeeeeeeeZZZZZeZeeeeeeeeeeeeeeeeeeeZZPPPZZeeeeeeeeeeeeeeeWWWWSVVeee\\\\ZSSVVVVSVVZ\QQQQQSSPPB?:88?L\MJJMMMPPSPPMHHFFHFFHHFHFFHJMlqqosoolypjmq\qnca^ccls{smikqxx{{{{{y{qzmssxvopmootomjeeefVXHHHHIovpmgjmcgrrf`_k_eff\`dOSb``f_[YYjjmsommfceeiofTTVOOScodfpjd_`nokmlmmidaYYUZZ_eVY\^b\fhjUVOPMPW[Y]MMMuujomggggof^SROSZZZa`_d_Xgnna\\^dglspokhPPMMMJJM\\\PPMMMJJMHFFFFFM\\\\VPPKPPVVVVVVZZ\\eeWWWWWWWWWeeeeeeeeeZWZZeeZZZZZZZZeeeeeeeeeeeeeeeeeeeeeeeeeeeeeeeeeZZZZZeeeeeeeZ\eeeeeeeeeeeeeeeeeeeeeeeeeeeeeeeeeeeeeeeeeeeeeeeeeeeeeeeeeeeeeeeeeeeeeeeeeeeee___eeeeeeeeeeeeeeeeeeeeeeeeeeeeeeeeeee_e_______eeeeee__ZZZZZeeeeeeeeeeeeeeeeeeeeeeeeeeeeZZZZZZeeeeeeeeeeeeeeeeSSSSSSeeeeeeeeeeeeeeeeQQQQQSSSTSSSeTSSSSSSZZZZZeeeeeeeeeZZPPPZZeeeeSSSWZ\\ZWQQSSWWWWWWQKEEEKKVVSSSKFFEEEPGEEBB8<..+86
@PL2_PL2_2B12-pvx2 PL2_2B12-pvx2
GTTAGTTTCCATTGATACTCGAAAGAGGTCAGCACCAGCTAGCATCGATGACTACAAAGACGATACGACAAGGAGGGGGTAGTTGGCTCAGCGAGCGAGACTTCCAAAATGGATTTTGTAGTCGATAAGGTCAGCAAACTGTATGAACACTCTGTGCTGTCCAAGCGTACGCGATATGTCCACTCAGAAATGAGTTCAAACAAGGGAAACAAACTTGTGAAAGAGTTGAAAATTCGTGTGACGCCTGTGGACGCAGTTCCATTCACCGGTGGAAGTCCGACTCCAGTTGAAGAATTTGAGTGGATAAAGGGCCGTACCGAGGAGCAGCAGAGTGGACGTTATCGTGATTACGTGGAAGCCAACATTGGCGATGTGTTGAGGAACAACAAACTTTGCGTGTTTAGTGTGGAAAAAGGTGCAAACATCCTCTCCGTTGAAGTCCCTGGTTGCGATGTTGATCTTGCTGGTCGCACGGATATGATCGTGCTGAGTGCTATAGTCCAAAAGTTTCCGCATTACTTACCCCATTTGCCTGGAGTGAAAATGTTGATCGAAGTGAAAAGGGAGGTGAAATCAGCATCCGAGTTCCAGGCTTTGTCGGAATTGATTGCAATGGATTTCATCGTCGACGAATCAGTGATGGCACTGCTCACGAACTTGACAAACCATTGGGAATTTTTATGGGTCTCCAACAAGAGCAACAACCGTCCCATCATAGCGACTACGACCTTGACCACGCCAGGTGAAGCATTTGAGGTGATTAGGACGCTACTTGCGCAGTCATCAACGGCGGATGCCGATATTATGCTTCCATGCTTGGCAGAACCCGTGAAGCGACGGAAGTTAAACCAGATGCTGCCGTTTATTGGCGAAGCTAGTGGAGATGGGATTCGTGAGAGCATCGAACGATACTATGACATCGCCAGCTGCTTGGGCCCCGACTTCGACATGGCGCGAGCTGTGGCTAGACAAGTCACTCGATCTATTCCCACGTTGAGTTATTTCAGTCCGGCGCGCCGGTGGTCGCACCCGCAGTTCGAGAAGTGAGGCGCGCCTGGAGCGGCCGCGTCGACCGCCGATGAACGGTAAGTTC
+
0/38>>=8=9:78:==@FFFHAA=?:66?FFFFFFB?:2.,,,8:EEFFFBBEHHZKKQQQSSSVSSZVSSPPIIIVZeeOOHOOPPLLQQPSZZZZZZZZZZeeeeeeZeeeeeZeZZZZZZPQZZZeeeeeee\ZZZZZZPZZZZeeeeZZSSSSSSSSTeeeeeSSSWZWWWSSSSSSSSVZZ\\\\\ZQQQQSSPP\\MJJMHHJPSS\\SVSSSVZ\QQQVSSSVZSSVSeSWSSSSSWSSPPPSSWQQQZZSSZZZZZeeZZZZZZZZZZZZLLZZZZZeZZZZZZWZZZZ\\\\\eeeeee\\\e\ZWZZZSSSZZZZQQSSFFLMZZZZZZeeeeZZZZZZZZZZ\ZZZZZZ\\ZWWWWSSQQZZ\eZWWWWKQQQQSZZQQQPPSSSPZZZSQQQQKPPPMMMFFFFM\\FAAFFF\JKKFFFF===879@B\PJJF@>FFFJ\bY^Wb^ZZpnqjlbbeba^UYUZbbffkmuxxdb_YUY_Zlaghcok_`iij`cXXYY_iik]_kdbbighdcjcecoe]f[Wa[]]\]^bglk{lihgdXZ`ggkeolccgg`SYZWV^ae`fZaae]]UULSSW\STXTTR``eXOOQQW\jcQVMLJYY\^=RX_c]\VVQQQVUQQQXTT[[kc`b\\]fbba[[SWRY]]Z^\_VW\L__\^aa_]__mhh\\\\\ZQQQQQQQQQQKKKJHHHCCFFHHHJFFHJJQ\\QSSSPPLM=999A?HHHKKKQSSSSSSP\\\MJJM\MPPSSS\\\ZZZZZZVSSSSVVSQQSWWWWWWWeeeeeeeeeeeeeeeeeeeee\ZZeZZZeeeeeeeeeeeeeeeeeeeeeeeeeeeeeZZZZeeeeeeeeeeeeeeeeeeeeeeeeeeeeeeeeeeeeeeeeeeeeeeeeZeeZZZZeeeeeeeeeeeZeeeeeeeSSSSSe\ZZZZZeeeeeZZZZZSSSSSSSZeeeeeeZZZZZeSSSSTeZZZZZZZeeeZZZZZVVeSSSSSSeeTPLLZPKEIEIILLQVQZZVVVVSSSHH===>>@BBBFF@CFFFFFFILLLQAC82166FIIKSSLLPPFFFEEKGGEE@@==B:887;;<=<::43
@PL2_PL2_2C7-pvx2 PL2_2C7-pvx2
GTTAGTTTCCATTGATACTCGAAAGAGGTCAGCACCAGCTAGCATCGATGACTACAAAGACGATGACGACAAGGAGGGGGTAGTTGGCTCAGCGAGCGAGACTTCCAAAATGGATTTTGTAGTCGATAAGGTCAGCAAACTGTATGAACACTCTGTGCTGTCCAAGCGTACGCGATATGTCCACTCAGAAATGAGTTCAAGCAAGGGAAACAAACTTGTGAAAGAGTTGAAAATTCGTGTGACGCCTGTGGACGCAGTTCCATTCACCGGTGGAAGTCCGACTCCAGTTGAAGAATTTGAGTGGATAAAGGGCCGTACCGAGGAGCAGCAGAGTGGACGTTATCGTGATTACGTGGAAGCCAACATTGGCGATGTGTTGAGGAACAACAAACTTTGCGTGTTTAGTGTGGAAAAAGGTGCAAACATCCTCTCCGTTGAAGTCCCTGGTTGCGATGTTGATCTTGCTGGTCGCACGGATATGATCGTGCTGAGTGCTATAGTCCAAAAGTTTCCGCATTACTTACCCCATTTGCCTGGAGTGAAAATGTTGATCGAAGTGAAAAGGGAGGTGAAATCAGCATCCGAGTTCCAGGCTTTGTCGGAATTGATTGCAATGGATTTCATCGTCGACGAATCAGTGATGGCACTGCTCACGAACTTGACAAACCATTGGGAATTTTTATGGGTCTCCAACAAGAGCAACAACCGTCCCATCATAGCGACTACGACCTTAACCACGCCAGGTGAAGCATTTGAGGTGATTAGGACGCTACTTGCGCAGTCATCAACGGCGGATGCCGATATTATGCTTCCATGCTTGGCAGAACCCGTGAAGCGACGGAAGTTAAACCAGATGCTGCCGTTTATTGGCGAAGCTAGTGGAGATGGGATTCGTGAGAGCATCGAACGATACTATGACATCGCCAGCTGCTTGGGCCCCGACTTTGACATGGCGCGAGCTGTGGCTAGACAAGTCACTCGATCTATTCCCACGTTGAGTTATTTCAGTCCGGCGCGCCGGTGGTCGCACCCGCAGTTCGAGAAGTGAGGCGCGCCTGGAGCGGCCGCGTCGACCGCCGATGAACGGTAAGTTC
+
<7AJL??4/-018:==@FFFMAAFFFFFFFJJVEEEEEELLLLPQQKKQQVeTeeeeeeeeeeeeeeVeeeTTTTTTeeeeeeeeeeeeeeeeeeeeeeeeeeeeeeeeeeeeeeeeeeeeeeeeeeeeeeeeeeeeeeeeeeeeeeeeeeeZZZZZZZeeeeeeeeeeeeeeeeeeeeeeeeeZeeeeeeeeeeeeeeeeeeeeeeeeeeeeeeeeeeeeeeeeeeeeeeeeeeeeeeeee_______eeee___________eeeeeeeeeeeZZZ\\\\ZZZZZZeeeeeeeeeeeeeeeeeeeeee\\\\ZZZZSSTTTSSSeZZZZZeeeeeeeeeeeeeeeeeZZZZZZeZZZZZZeeeeeeeeeeeeeeeeeeeeeeeeeeeeeeeeeeeeeeeeeeeeeeeZZZVVSSSV\\ZZZZVSVV\\SFFFFFAA@FFFJPPPSSVVSVhqpjuh`cpZpxidfrpw{{{{{{{{{{zz{ys{qvhqqxvo{{{{zvqhhjhllrccmtxw{{ovzzquy{uqrykqqrcbm[\hnnmqskrttksv{{yymosssqfdcccjjccjqomnpuq{{{sjgws{fjggiegomkhmmlVZZZ\^x{yrssrrxmry{{{{{vtwsiicccmov{stt{{{{{{{z{{{{rrgkkr{{{veeeeeeeeeeeeeeZZeeeeeeeZZZZZeeeeeeeeeeeeeeZZZZZeeeeeeeeeeeeeeeZZZZZZZeeeeeeeeeeeeeeeeeeeeeeeeeeeeeeeeeeeeeeeeeeeeeeeeeeeeeeeeeee_______eeeeeeeeeeeeeeeeeeeeeeeeeeeeeeeeeeeeeeee___eeeeeeeeeeeeeeeeeeeeeeeeeeeeeeeeeeeeeeeeeeeeeeeeeeeeeeeeeeeeeeeeeeeeeeeeeeeeeeeeeeeeeeeeeeeeeeeeeeeeeeeeZZZZZZZZZeeeeeeeeeeeeeeeTTTeeeeeeeeeeeeeeeeeeeQQQQQTeeeTSSeTSSSSSSeeeZZZeeeeeZZZLLFFFQQTSeeZVWZWWWSQPPSSLOIHELLKEEEKKPPLSPPFFFEEKEEDD@@==B:887AA?<<A7/4
@PL2_PL2_2D5-pvx2 PL2_2D5-pvx2
TAAGTTTCCATTGATACTCGAAAGAGGTCAGCACCAGCTACCCTTTATGACTACAAAGACGATGACGACAAGGAGGGGGTAGTCCGCTCAGCGAGCGAGACTTCCAAAATGGATTTTGTAGTCGATAAGGTCAGCAAACTGTATGAACACTCTGTGCTGTCCAAGCGTACGCGATATGTCCACTCAGAAATGAGTTCAAGCAAGGGAAACAAACTTGTGAAAGAGTTGAAAATTCGTGTGACGCCTGTGGACGCAGTTCCATTCACCGGTGGAAGTCCGACTCCAGTTGAAGAATTTGAGTGGATAAAGGGCCGTACCGAGGAGCAGCAGAGTGGACGTTATCGTGATTACGTGGAAGCCAACATTGGCGATGTGTTGAGGAACAACAAACTTTGCGTGTTTAGTGTGGAAAAAGGTGCAAACATCCTCTCCGTTGAAGTCCCTGGTTGCGATGTTGATCTTGCTGGTCGCACGGATATGATCGTGCTGAGTGCTATAGTCCAAAAGTTTCCGCATTACTTACCCCATTTGCCTGGAGTGAAAATGTTGATCGAAGTGAAAAGGGAGGTGAAATCAGCATCCGAGTTCCAGGCTTTGTCGGAATTGATTGCAATGGATTTCATCGTCGACGAATCAGTGATGGCACTGCTCACGAACTTGACAAACCATTGGGAATTTTTATGGGTCTCCAACAAGAGCAACAACCGTCCCATCATAGCGACTACGACCTTAACCACGCCAGGTGAAGCATTTGAGGTGATTAGGACGCTACTTGCGCAGTCATCAACGGCGGATGCCGATATTATGCTTCCATGCTTGGCAGAACCCGTGAAGCGACGGAAGTTAAACCAGATGCTGCCGTTTATTGGCGAAGCTAGTGGAGATGGGATTCGTGAGAGCATCGAACGATACTATGACATCGCCAGCTGCTTGGGCCCCGACTTTGACATGGCGCGAGCTGTGGCTAGACAAGTCACTCGATCTATTCCCACGTTGAGTTATTTCAGTCCGGCGCGCCGGTGGTCGCACCCGCAGTTCGAGAAGTGAGGCGCGCCTGGAGCGGCCGCGTCGACCGCCGATGAACGGTAAGTTCCA
+
49>AEEEEBEBB?BB??=?ACCL\LJFFFFFFFFB66,,,,2//--,,,,0384CABFPHHQZZZZQZQQGGEEBBSSK;6,+,,,-386==FFMMVVKKKLLLVZVVVVSSS\ZZSQQQLHEFMMZeeeeeeeeeeeeeeeeee\\ZZZZZZeeeeeeSSSeeSeeeeeeeeeeeeZ\ZZZZZZZZZeeeeeZZZZeZZ\\ZZeeZZ\ZZZZZZZZeeeeeeeeeeeeeee\\\\\\ZZZZZZUUZZZZZZZZZZZ____________eeee______________eeeeeeeeeeeeeeeeeeeee___UU____________U_____e__________________U____________ee_______eeeeeeeeeeeZZZZZ\\ee\\\ZZ\\eeeeeeeeeeeeZZZZZZ\\\\ZZZZZZZ\ZZWZZZeeZZZUUWZZZeZhry{{zwxr{{{{{{{zsuz{{{{{y{{{{{{{{{{{{{{{{{{{{{{{{{{{{{{{{{{{{yx{{{{{{{{{{{{{{{{{{{{rvqxz{{{{wutttu{{{wvteZ@2GZb{{xxxsrrxzzqvvvowssshbthxdh`^b``mnoommcTUV]__mwmXTQ\d_dkissw{{{zmq[^ZWV^`gldnmsuwrtovx{{{{qqbadhkrkwxzu{{{{theededdZx{{uzxsqyrooZgoomjlnnojgdpZejjrps{e{{{sZZZZZZZZZZZZZZeeeeeeeeeZZZZZZZZ\\\\\e\\\\\\\\\\\\\\\\eee________e_______________eeeeeeeee______eeeee_______eeeeeeeeeeeeeeeeeeeeeeeeeeeeeeeeeeeeeeeeeeee________ee_ZZZZZZeeeee\\eeeeeeeeeeeeeeeeeeeeeeeeeeeeeeeeeeeeeeeZZZZZZ\\eeeeeeeeeeZZZZZZZeeeeeeeeeeeeTTTeeeeeeeeeeeeeeeeeeeSSSSSSZZZSSSSSSWQKBBABLOOZeeZWWWWSLK==>FKILSVVVSSZ\\\QFF??9A53,,,248:=?FJJPPSSSSSVLLLLKKGD;@;=???=:51301484
@PL2_PL2_2C1-pvx2 PL2_2C1-pvx2
GACGGTTAGTTTCCATTGATACTCGAAAGAGGTCAGCACCAGCTAGCATCGATGACTACAAAGACGATGACGACAAGGAGGGGGTAGTTGGCTCAGCGAGCGAGACTTCCAAAATGGATTTTGTAGTCGATAAGGTCAGCAAACTGTATGAACACTCTGTGCTGTCCAAGCGTACGCGATATGTCCACTCAGAAATGAGTTCAAGCAAGGGAAACAAACTTGTGAAAGAGTTGAAAATTCGTGTGACGCCTGTGGACGCAGATCCATTCACCGGTGGAAGTCCGACTCCAGTTGAAGAATTTGAGTGGATAAAGGGCCGTACCGAGGAGCAGCAGAGTGGACGTTATCGTGATTACGTGGAAGCCAACATTGGCGATGTGTTGAGGAACAACAAACTTTGCGTGTTTAGTGTGGAAAAAGGTGCAAACATCCTCTCCGTTGAAGTCCCTGGTTGCGATGTTGATCTTGCTGGTCGCACGGATATGATCGTGCTGAGTGCTATAGTCCAAAAGTTTCCGCATTACTTACCCCATTTGCCTGGAGTGAAAATGTTGATCGAAGTGAAAAGGGAGGTGAAATCAGCATCCGAGTTCCAGGCTTTGTCGGAATTGATTGCAATGGATTTCATCGTCGACGAATCAGTGATGGCACTGCTCACGAACTTGACAAACCATTGGGAATTTTTATGGGTCTCCAACAAGAGCAACAACCGTCCCATCATAGCGACTACGACCTTAACCACGCCAGGTGAAGCATTTGAGGTGATTAGGACGCTACTTGCGCAGTCATCAACGGCGGATGCCGATATTATGCTTCCATGCTTGGCAGAACCCGTGAAGCGACGGAAGTTAAACCAGATGCTGCCGTTTATTGGCGAAGCTAGTGGAGATGGGATTCGTGAGAGCATCGAACGATACTATGACATCGCCAGCTGCTTGGGCCCCGACTTTGACATGGCGCGAGCTGTGGCTAGACAAGTCACTCGATCTATTCCCACGTTGAGTTATTTCAGTCCGGCGCGCCGGTGGTCGCACCCGCAGTTCGAGAAGTGAGGCGCGCCTGGAGCGGCCGCGTCGACCGCCGATAACGGTTAAGT
+
14579HHHHFF=71458FFIIJJJMHHFFFFFFJSSVEEEEEEPAC7885@FLZQQQWWZQQWWWWQSSSQQZZeeVZeeeeeeeeeZZZZZZZJLLZZZZZZSSSSSSZZZeeeeeeeeeeZZZZZWWZZeeeeeeeeeeeeeeeeeeeeeeeeeeeeeeeeeZZZeeeeeeeeeeeeeeeZZZZZZZZZ\\\\\ZZZ__________ee___________ee_______eeeeeeee________UUU______________UU_________eee_ZZZZZZZZZUZZZZZZZZZZZeeeeeeeeeeeee\\ZZZZ\ZZUZZZZZLLALGSSSSSSSZZZZ\\\ZZZZZZLLADMSZZSMLZZ\\eeeeeeeeeeeeeeeeeeeZZZZZZZ\eeZZZWWWWeeeeeeeeeeeeTPKKKPZ\ZZQQQQQQZZZZZZZZQQQLHHHFFTOIMSWXnhf^c[b^qipszheZe\`vpkbg^jjqrz{vqvnnhhhhhntkkkkmmkkuqoqqkeosqotpknqkuikrkhiobeijc`hUWcffhjj{xxvn{hkff`^apqqmpqmeZecYTbZXX]^_haYdb_Q\Y^X]UOQICKLIFT[cM[FSX^fpeef_\\c\Z\UW`hhd]RSGIIRSikljcc]hjxnhddhlsx{{{gaaigdeegfZbbbbhjec`^dpZjk{{rotrrrjZZZeeZZZZZZZZZZZZWWWZZeeeeeeZZZUUUULMLLLSSZZZZZZZeeZ\ZWZZZZZZZ\\\\\ZZZZee\\ZZZZZZZZZZZZZUUZZZZZZZeZZZ\\UU_______eeeee______eeeeeeeeee_______ee_____________________ee___ee__eeeeeeeeeee____________eeeeee__eeeeeeeeeeeeeeeeee___ZZZZeeeeeeeeeeeeeeZZZZZZ\\ZeeeeeeZZZZZZZeeeeeeeeZZ\eeeeSSSeZZZZZZZeeeeeeeeeeeQQQQQZZZZSSSZSSOOOOOOPZZZZeeZZZZZSKK77;EEOQSSSSSQWWQQQPOKJLQKKA=:>>KKPPPPLLLLLLKKKGGEEBBB88,,,62,.,0001
@PL2_PL2_2B6-pvx2 PL2_2B6-pvx2
GTTAAGTTTCCATTGATACTCGAAAGAGGTCAGCACCAGCTAGCATCGATGACTACAAAGACGATGACGACAAGGAGGGGGTAGTTGGCTCAGCGAGCGAGACTTCCAAAATGGATTTTGTAGTCGATAAGGTCAGCAAACTGTATGAACACTCTGTGCTGTCCAAGCGTACGCGATATGTCCACTCAGAAATGAGTTCAAGCAAGGGAAACAAACTTGTGAAAGAGTTGAAAATTCGTGTGACGCCTGTGGACGCAGTTCCATTCACCGGTGGAAGTCCGACTCCAGTTGAAGAATTTGAGTGGATAAAGGGCCGTACCGAGGAGCAGCAGAGTGGACGTTATCGTGATTACGTGGAAGCCAACATTGGCGATGTGTTGAGGAACAACAAACTTTGCGTGTTTAGTGTGGAAAAAGGTGCAAACATCCTCTCCGTTGAAGTCCCTGGTTGCGATGTTGATCTTGCTGGTCGCACGGATATGATCGTGCTGAGTGCTATAGTCCAAAAGTTTCCGCATTACTTACCCCATTTGCCTGGAGTGAAAATGTTGATCGAAGTGAAAAGGGAGGTGAAATCAGCATCCGAGTTCCAGGCTTTGTCGGAATTGATTGCAATGGATTTCATCGTCGACGTATCAGTGATGGCACTGCTCACGAACTTGACAAACCATTGGGAATTTTTGTGGGTCTCCAACAAGAGCAACAACCGTCCCATCATAGCGACTACGACCTTAACCACGCCAGGTGAAGCATTTGAGGTGATTAGGACGCTACTTGCGCAGTCATCAACGGCGGATGCCGATATTATGCTTCCATGCTTGGCAGAACCCGTGAAGCGACGGAAGTTAAACCAGATGCTGCCGTTTATTGGCGAAGCTAGTGGAGATGGGATTCGTGAGAGCATCGAACGATACTATGACATCGCCAGCTGCTTGGGCCCCGACTTTGACATGGCGCGAGCTGTGGCTAGACAAGTCACTCGATCTATTCCCACGTTGAGTTATTTCAGTCCGGCGCGCCGGTGGTCGCACCCGCAGTTCGAGAAGTGAGGCGCGCCTGGAGCGGCCGCGTCGACCGCCGATGAACGGTAAGTTCC
+
88A?<AABBBFHBMMHFFJB97669>MPFFHMMVVVGKKKPKQQ\ZQQZQVSeeeeeeWWeeeeeeeeZeeeeeeeeeeeeeeeeeeeeeeeeeeeeeeeeeeeeeeeeeeeeeeeeeeeeeeeeeeeeeeeeeeeeeeeeeeeeGG555GGeeeeeeeeeZeeeeZZZZZZeeeeeeeeeeeeeeeeeeeeeeeeeeeeeeeeeeeeeeeeeeeeeeeeeeeeeeeeeeeeeeeeeeeeeeeeeee_____ee____eeeeeeeeeeeeeeeeeeeeeeeeeeeeeeeeeeeeeeeeeeeeeeeeeeeeeeeeeeeeeeeeeeeeeeeeeeeeeeeeeeeeeeeeeeee______eeeeeeeeeeeeeeesz{vv{e{xw{{{{{{{{uupoomnmoszze{{{yy{yqtetxww{{{{{{yuqssrrqqq{{{{{{{{{zrrsuu{{{{{{{{{{{{{{{{{{{{{{{{{{{{{{{{{{{{{{{{{{{{{{{{{{{{{{{{{{{{{{{{{{{{{{{{{{{{{{ngQQNnfzxxzqqqvww{{{{{{{{{{{{yyz{{{{{{{{{{{{{{{{vv{{{{{{z{s{zzbeSPR]]qqvyv{{lhhtxwz{yy{{{{{{{{{{{{{{{{{{wVP;==S`{{{{{{{{{{{{{{{{{{{{{{{{{{{{{{{{yrpppqpq{{nnILL]`{{{{{{xtter{uuwvkv\nqpzyZ{{{{{wwvefjfv{{ppsweeeeeeeeeeeeeeeeeeeeeeeeeeeeeeeeeeeeeeeeeeeeeeeee__eeeeeeeeeeeeeeeeeeeeeeeeeeeeeeeeeeeeeee________eeeeeeeeeeeeeeeeeeeeeeeeeeeeeeeeeeeeeeeeeeeeeeeeee__eeeeeeeeee\\\eeeeeeeeeeeeeeeeeeeeeeeeeeeeeeeeeeeeee\\\\\e\eeeeeeSTSSSSSSeeeeeeeeeeeeeeTTTTTeTTSSSeeeeeeeeeeeeeSSSSSeeeeeeeeeeeVSPPPPWZZZeeeeeeeeLLC??FKPPVVVVS\\\\QQQIIHHJ=9,,,66?BBBJJPPVSSPPSVKGGAD@@@=B?<>=<<51/51322
@PL2_PL2_2E3-pvx2 PL2_2E3-pvx2
GACGGTTAGTTTCCATTGATACTCGAAAGAGGTCAGCACCAGCTAGCCTCTATGACTACAAAGACGATGACGACAAGGAGGGGGTAGTTGGCTCAGCGAGCGAGACTTCCAAAATGGATTTTGTAGTCGATAAGGTCAGCAAACTGTATGAACACTCTGTGCTGTCCAAGCGTACGCGATATGTCCACTCAGAAATGAGTTCAAGCAAGGGAAACAAACTTGTGAAAGAGTTGAAAATTCGTGTGACGCCTGTGGACGCAGTTCCATTCACCGGTGGAAGTCCGACTCCAGTTGAAGAATTTGAGTGGATACAGGGCCGTACCGAGGAGCAGCAGAGTGGACGTTATCGTGATTACGTGGAAGCCAACATTGGCGATGTGTTGAGGAACAACAAACTTTGCGTGTTTAGTGTGGAAAAAGGTGCAAACATCCTCTCCGTTGAAGTCCCTGGTTGCGATGTTGATCTTGCTGGTCGCACGGATATGATCGTGCTGAGTGCTATAGTCCAAAAGTTTCCGCATTACTTACCCCATTTGCCTGGAGTGAAAATGTTGATCGAAGTGAAAAGGGAGGTGAAATCAGCATCCGAGTTCCAGGCTTTGTCGGAATTGATTGCAATGGATTTCATCGTCGACGAATCAGTGATGGCACTGCTCACGAACTTGACAAACCATTGGGAATTTTTATGGGTCTCCAACAAGAGCAACAACCGTCCCATCATAGCGACTACGACCTTAACCACGCCAGGTGAAGCATTTGAGGTGATTAGGACGCTACTTGCGCAGTCATCAACGGCGGATGCCGATATTATGCTTCCATGCTTGGCAGAACCCGTGAAGCGACGGAAGTTAAACCAGATGCTGCCGTTTATTGGCGAAGCTAGTGGAGATGGGATTCGTGAGAGCATCGAACGATACTATGACATCGCCAGCTGCTTGGGCCCCGACTTTGACATGGCGCGAGCTGTGGCTAGACAAGTCACTCGATCTATTCCCACGTTGAGTTATTTCAGTCCGGCGCGCCGGTGGTCGCACCCGCAGTTCGAGAAGTGAGGCGGGCCTGGAGCGGCCGCGTCGACCGCCGAGAACGGTTAAGT
+
0/9;H==BFLLD=99=FLLEHLLLPVVSSSSSVVVQQKKB??23*****++1=CJJEFHPMQ\\ZZZZZZZQZZZVVVVeeeeeVLA:9=??AAKQQWWWWZZSPPPSZZZZZeeeeeeeeeeeZLHEELQeeeeeZZZZZZZeeeeeeee\ZZZZZZZZZZZZZeeeeSeeeZZZZZZZeeeZZZZZZZZ\\eeeeeeeeeZZZ\\\ZeeZZZZZZZZZZZeeeeeeeeeeeeeee_______e___UPL__________________ZZZZZZeeeeZ\ZZZZ\\ZUUZZeeeeeeeeeeeeeeeeZZZWW\\ZUUUZZZWWZZZZZZUUUPSSSSZZZZZZ\\\ZZZZZZZZLMZZZZZPPZZ\\eZZZZZZZZeeeeeeeeZZZZZZ\\\\\\\\ZWW\\eeeeeeeee\\\eidd_bhsorZe\]aa\\Zee_WWXSP_WSYSeXekrxoozyzwuvpljellxlprsxx{{yy{y{{{{{{{{{x{sxpvvv{{{{z{iggggt{neb_^c{{{{{{{{{{{{{tyosrtnipbeooqqqsrrttkkqqunrnnqmwussyyynxvsxzzvvssmuslhe_g`b^a^bdYXkhifikdYaaioioskksorqthhpppr{{smcdUTWVUUUciefhssrpjpmv{{{{yvvumuuwwljhhsq{{y\\ZWZZZZeee\\QQOOLZZeeee\\ZZWWWZZZZZZZZZZeeeeeZZZUUZUZZZZZZZZZZZZZ\\ee\\ZZZZZZ\Z\\\\\\\\\ZZZeeeeeZZZeeeZZZZUUZZZZ___e_________________ee______e_______eeeeeeeeeeeeeeeeeeeeeeeeee___eeeeeee_____eeeee____________ZZZZZZZZZZ\Z\\\\ZZZZZeeZZ\eeeeeeeeeeeZZeeeeeeeZZZZZZZZZWZZZ\\ZSSSSTTSSSSSSZZZZSSSSSSeeeeeeSSSTSSeSTTTTSeeeeeeeeeQQQQQSQSSOLLWSSPEA61//6CJZZeeeeeZSLK=89FKKKFEEEEE?===9=440,40226-36B?@@@@BPPGGEDDDDDD?=@77++*744/>7:?4/
@PL2_PL2_2F12-pvx2 PL2_2F12-pvx2
CGGTTAGTTTCCATTGATACTCGAAAGAGGTCAGCACCAGCTAGCATCGATGACTACAAAGACGATGACGACAAGGAGGGGGTAGTTGGCTCAGCGAGCGAGACTTCCAAAATGGATTTTGTAGTCGATAAGGTCAGCAAACTGTATGAACACTCTGTGCTGTCCAAGCGTACGCGATATGTCCACTCAGAAATGAGTTCAAGCAAGGGAAACAAACTTGTGAAAGAGTTGAAAATTCGTGTGACGCCTGTGGACGCAGTTCCATTCACCGGTGGAAGTCCGACTCCAGTTGAAGAATTTGAGTGGATAAAGGGCCGTACCGAGGAGCAGCAGAGTGGACGTTATCGTGATTACGTGGAAGCCAACATTGGCGATGTGTTGAGGAACAACAAACTTTGCGTGTTTAGTGTGGAAAAAGGTGCAAACATCCTCTCCGTTGAAGTCCCTGGTTGCGATGTTGATCTTGCTGGTCGCACGGATATGATCGTGCTGAGTGCTATAGTCCAAAAGTTTCCGCATTACTTACCCCATTTGCCTGGAGTGAAAATGTTGATCGAAGTGAAAAGGGAGGTGAAATCAGCATCCGAGTTCCAGGCTTTGTCGGAATTGATTGCAATGGATTTCATCGTCGACGAATCAGTGATGGCACTGCTCACGAACTTGACAAACCATTGGGAATTTTTATGGGTCTCCAACAAGAGCAACAACCGTCCCATCATAGCGACTACGACCTTAACCACGCCAGGTGAAGCATTTGAGGTGATTAGGACGCTACTTGCGCAGTCATCAACGGCGGATGCCGATATTATGCTTCCATGCTTGGCAGAACCCGTGAAGCGACGGAAGTTAAACCAGATGCTGCCGTTTATTGGCGAAGCTAGTGGAGATGGGATTCGTGAGAGCATCGAACGATACTATGACATCGCCAGCTGCTTGGGCCCCGACTTTGACATGGCGCGAGCTGTGGCTAGACAAGTCACTCGATCTATTCCCACGTTGAGTTATTTCAGTCCGGCGCGCCGGTGGTCGCACCCGCAGTTCGAGAAGTGAGGCGCGCCTGGAGCGGCCGCGTCGACCGCCGAGAACGGTTAAGTTC
+
029-.0=48472448:==@JFHHAAFFFFFFJSSVVVEGGGSSVVVZZPPPPSSPPKZPVVVVMMHFFFFHHHA>>>?@BBB@EEEEEEEFFELLLLPLSQPLLLLSZZZeeeeeeeeeeZWWWZZZZZZeeeeeeeeeZeSSSSSSZZZZeeSSSSSSSSeeeeeeeeeeeZZZZZZZeeeeeeeZZZZZZZ\\\ZZZeeeeeeeeeeeeee\\\\ZZZZZZZZZZZZZZeeeeeeeeZZZZZZZZZZZZZOUUZZZZZZZZZZZ\eeZZZZZZZZZZZZZZZZZZZZZZZZZZZZZeZeee\ZZZZZZeZZZZWZZZZSSSSSSSSSOOIIIZZZZZZZZ\\ZZZZZZZZZWZZZZZZQQSWWWWWWWWWWWZZ\\ZWWWQQQQQPPZZZ\ZSSSQQQQQQJJJJJJLFFJMFD@@@F\\MFFMHHPPPPJHHH@@?==?FFJMMJHFDHHHHIIJQQQKKKJHHHTSUTbb_UVZXeemlnovhk_oWd`c`\b_[]]h`Z^eakWXKKLLKeik_ddd`cgZ[[Z^ZbR]GAMNS`YPR@B@TV\afXZ^[RRVX`XNQI@@EQW[U`WVRTYehh`d]XPZXZOXOFJ>@J@@@EEH@FCFFFHHJJMMJJMFFH==A>@===BFFFFD<<AABF\\MMFJHHHJFFKHHHMFFHHHHMMMHHHFF@FMHHFFHHHM\\\KJJQQQQQSSSSSSSKJHHHFFHHHJKSHJJVVZ\\SSSPPP\H=7778?HHJKSJMLFHHHVV\\\\\\\\\\\\\eeeeeeeeeeeeeeeeeeZWeeeSSSSSZZZZZ\ZZZeeeeeeeeeeeeeeeeeeeeeeeeeeeeeeeeeeeeeeeeeeeeeeeeeeeeeeeeeeeeeeeeeeeeeeeeeeeeeeeeeZeeeeeeeeeeZZZeeeeeeeeeeeZeeeeeeeeeeeeeeeeeeeeeeeeeeZeeeeeeeeeeeeTSSSSSSSSeeeeeeeeeeeeeTSSSTeSSSSSTeeeeeeeeeeeeSSSSSSeeeTPPePPIIIIKLLQSSZZZZZVSSSHHB@@@?@@???=9FHHHJKFFJJPPSVVSEFFFIPPLLLSVVSPPPSGEE???77,,,7883<:;:9934
@PL2_PL2_2G9-pvx2 PL2_2G9-pvx2
TCTCGTTGACGGTTAGTTTCATTGATACTCGAAAGAGGTCAGCACCAGCTAGCATCGATGACTACAAAGACGATGACGACAAGGAGGGGGTAGTTGGCTCAGCGAGCGAGACTTCCAAAATGGATTTTGTAGTCGATAAGGTCAGCAAACTGTATGAACACTCTGTGCTGTCCAAGCGTACGCGATATGTCCACTCAGAAATGAGTTCAAGCAAGGGAAACAAACTTGTGAAAGAGTTGAAAATTCGTGTGACGCCTGTGGACGCAGATCCATTCACCGGTGGAAGTCCGACTCCAGTTGAAGAATTTGAGTGGATAAAGGGCCGTACCGAGGAGCAGCAGAGTGGACGTTATCGTGATTACGTGGAAGCCAACATTGGCGATGTGTTGAGGAACAACAAACTTTGCGTGTTTAGTGTGGAAAAAGGTGCAAACATCCTCTCCGTTGAAGTCCCTGGTTGCGATGTTGATCTTGCTGGTCGCACGGATATGATCGTGCTGAGTGCTATAGTCCAAAAGTTTCCGCATTACTTACCCCATTTGCCTGGAGTGAAAATGTTGATCGAAGTGAAAAGGGAGGTGAAATCAGCATCCGAGTTCCAGGCTTTGTCGGAATTGATTGCAATGGATTTCATCGTCGACGAATCAGTGATGGCACTGCTCACGAACTTGACAAACCATTGGGAATTTTTATGGGTCTCCAACAAGAGCAACAACCGTCCCATCATAGCGACTACGACCTTAACCACGCCAGGTGAAGCATTTGAGGTGATTAGGACGCTACTTGCGCAGTCATCAACGGCGGATGCCGATATTATGCTTCCATGCTTGGCAGAACCCGTGAAGCGACGGAAGTTAAACCAGATGCTGCCGTTTATTGGCGAAGCTAGTGGAGATGGGATTCGTGAGAGCATCGAACGATACTATGACATCGCCAGCTGCTTGGGCCCCGACTTTGACATGGCGCGAGCTGTGGCTAGACAAGTCACTCGATCTATTCCCACGTTGAGTTATTTCAGTCCGGCGCGCCGGTGGTCGCACCCGCAGTTCGAGAAGTGAGGCGCGCCTGGAGCGGCCGCGTCGACCGCCGATGAACG
+
/5?>4++015:I@FJ\F:<699>BBFKJHHMAAFFFFFFHMMVESEEEEPKKKOLLLPQQVeTeeeeVWeeeeeeeeeeeeTTTTTTeeeeeeeeeeeeeeeeeeeeeeTSSSTeeeeeeeeeeeeeeeeeeeeeeeeeeeeeeeeeeeeeeeeeeeeeeeZZZZZZZeeeeeeeeeeeeeeeeeeeeeeeeeeZeeeeeeeeeeeeeeeeeeeeeeeeeeeeeeeeeeeeeeeeeeeeeeeeeeeeeeeee_________ee_______eeeeeeeeeeeeee______________eeeeeeeeeeeeeeeeeeeeee_______eee____eee__eeeeeeeeeeeeeeeeeeeZZZZZZZeZZZZZ\eeeeeeeeeeeeeeeeeeeeeeeeeeeeeeeeeeeeeeeeeeeeeeeeeeZeeeeeeeeeeeeeeeeeeeeeeeZZZZZZZiyy{{{{qqwutpr{{{xw{{{{{{{{{{{uppv{{{{{{{{{xsjssx{qxquptohffedeee\]ditwwyux{{sx{{vqqtrorrfcm_aoqqqqsovttkommmkifjrsuonlilukfbbivvutrrlnn{miemjk\`LOPDFRSZ[ehogecjyooqmQSSSSSPQQQQVZZPPPPPPZWWQQSSSeeeeeeeeeZZZZZZZZZZ\\\ZZZZZeeeeeZZZ\ZZZeeeee\\ZZZSZZeeeeeeeeeeee\eZZZZZZZeeeeeeeeeZZZeeeZZZZZZZeeeeeeeeeeeeeeeeeeeeeeeeeeeeeeeeeeeeeeeeeeeeee__eeeeeeeee________eeeeeeeeeeeeeeeeeeeeeeeeeeeeeeeeeeeeeeeeeeeeeeeeeeeeeeeeeeee___eeeeeeeeeeeeeeeeeeeeeeeeeeeeeeeeeeeeeeeeeee_eeeeeeeeeeeeeeeeeeeeeeeeeeZZZZZZ\eeeeeeeeZZZZZZeeeeeeeeeeeeeeeeeeeeeeeeeeeeeeeeeeeeeeTTSSSTeeeeeeeeeeeSSSSSeeeeeeeeeeeZZZPJJSQSeeeeeeeee\ZWQQQSWWZZWWQKEEEKKVVSSVVVSSSVKGGEEBB=:958942
@PL2_PL2_2G10-pvx2 PL2_2G10-pvx2
CGGTTAGTTTCCATTGATACTCGAAAGAGGTCAGCACCAGCTAGCATCGATGACTACAAAGACGATGACGACAAGGAGGGGGTAGTTGGCTCAGCGAGCGAGACTTCCAAAATGGATTTTGTAGTCGATAAGGTCAGCAAACTGTATGAACACTCTGTGCTGTCCAAGCGTACGCGATATGTCCACTCAGAAATGAGTTCAAGCAAGGGAAACAAACTTGTGAAAGAGTTGAAAATTCGTGTGACGCCTGTGGACGCAGTTCCATTCACCGGTGGAAGTCCGACTCCAGTTGAAGAATTTGAGTGGATAAAGGGCCGTACCGAGGAGCAGCAGAGTGGACGTTATCGTGATTACGTGGAAGCCAACATTGGCGATGTGTTGAGGAACAACAAACTTTGCGTGTTTAGTGTGGAAAAAGGTGCAAACATCCTCTCCGTTGAAGTCCCTGGTTGCGATGTTGATCTTGCTGGTCGCACGGATATGATCGTGCTGAGTGCTATAGTCCAAAAGTTTCCGCATTACTTACCCCATTTGCCTGGAGTGAAAATGTTGATCGAAGTGAAAAGGGAGGTGAAATCAGCATCCGAGTTCCAGGCTTTGTCGGAATTGATTGCAATGGATTTCATCGTCGACGAATCAGTGATGGCACTGCTCACGAACTTGACAAACCATTGGGAATTTTTATGGGTCTCCAACAAGAGCAACAACCGTCCCATCATAGCGACTACGACCTTAACCACGCCAGGTGAAGCATTTGAGGTGATTAGGACGCTACTTGCGCAGTCATCAACGGCGGATGCCGATATTATGCTTCCATGCTTGGCAGAACCCGTGAAGCGACGGAAGTTAAACCAGATGCTGCCGTTTATTGGCGAAGCTAGTGGAGATGGGATTCGTGAGAGCATCGAACGATACTATGACATCGCCAGCTGCTTGGGCCCCGACTTTGACATGGCGCGAGCTGTGGCTAGACAAGTCACTCGATCTATTCCCACGTTGAGTTATTTCAGTCCGGCGCGCCGGTGGTCGCACCCGCAGTTCGAGAAGTGAGGCGCGCCTGGAGCGGCCGCGTCGACCGCCGATGAACGGTAAGTTC
+
01=4:AF88472448BBBBFFHHAAFFFFFFFMMVVZSSSKLKQQZZZPPPPPPKKKTVVSSSSSSSSSSeeeTQQQQQTeeTTSSSSSSSSSeeeeeeeeeeeeeeeeeeeeeeeeeeeeeeeeeeeeeeeeeeeeeeeeTSSSSSeeeeeeeZZZZZZeeeeeeeeeeeeeeeeeeeeeeeeeeeeeeeeeeeeeeeeeeeeeeeeeeeeeeeeeeeeeeeJJ444GMeeeeeeeeeeeeee_______e______________eeeeZZZZZeeeZZZZ\\ZZZZZZeeeeeeeeeeeeeeeeeeeeeZZZZZZZZeeeeTTSSSZZZSSSSSeeeeeeeeeeeeeZZZZQZZZeZZZZZ\eeeeeeeeeeeeeeeeeeeeeeeeeeeeeeeeeeeeeee\\\\\ZZeZZZZZZZZZ\\\\\\ZZ\\SS\\PJHHHHHHIHPOOOSSSSZZq{{tymrnlks{vsw{{{{{{{yyy{{{{{{{{{{{yxv{x{vvbbemhhhkhre_QTSSZqkkhos{s{{{{{{{{{{kebhX\hommolknooakmq{ooimz{{{{{{nccf_Xehjafkskyxtpmimje[^^fqeeohdgimhSSSSQQ]``cKSSfpZ\f_aommkd^^VV\\\eiklefhrr{sprrvzz{{{{s{yjjpicgiftrewpbdddeeeZqq{{zoonpsvZeeee\\\\\ZZZZeZZZZZZZeeeeeee\\ZZZZZeeZZZZZZZeeeeee\\ZZZZZeeeeeeeeeeeeeeeeeeeeeeeeeeeeeeeeZZeeZZeeeeeeeeeee_eeeeeeeeeeeeeeeeeeeeeeeeeeeeeeeeeeeeeeeeeeeeeeeeeeeeeeeeeeeee_______eeeeeeeeeeeeeeeeeeeeeeeeeeeeeeeeeeeeeeeeeeeeeeeeeeZZeeeeeeeeeeeeee\\\\ee\eeeeeeZZZZZZZZeeeeeeeeeeeeeeeeTTTeeeeeeeeeeeeeeeeeeeSSSSSSZZZSSSeeZSPPPSSSZZZZZeeeeeZZZZFDDIQSSeeeeeeSSSTSSSSSWWZZWWWPKKKPPVVVVVVVSSSVKEEDD@@==B:89>AA?AAF>21
@PL2_PL2_2C9-pvx2 PL2_2C9-pvx2
TCTCGTTGACGGTTAGTTTCATTGATACTCGAAAGAGGTCAGCACCAGCTAGCATCGATGACTACAAAGACGATGACGACAAGGAGGGGGTAGTTGGCTCAGCGAGCGAGACTTCCAAAATGGATTTTGTAGTCGATAAGGTCAGCAAACTGTATGAACACTCTGTGCTGTCCAAGCGTACGCGATATGTCCACTCAGAAATGAGTTCAAGCAAGGGAAACAAACTTGTGAAAGAGTTGAAAATTCGTGTGACGCCTGTGGACGCGGTTCCATTCACCGGTGGAAGTCCGACTCCAGTTGAAGAATTTGAGTGGATAAAGGGCCGTACCGAGGAGCAGCAGAGTGGACGTTATCGTGATTACGTGGAAGCCAACATTGGCGATGTGTTGAGGAACAACAAACTTTGCGTGTTTAGTGTGGAAAAAGGTGCAAACATCCTCTCCGTTGAAGTCCCTGGTTGCGATGTTGATCTTGCTGGTCGCACGGATATGATCGTGCTGAGTGCTATAGTCCAAAAGTTTCCGCATTACTTACCCCATTTGCCTGGAGTGAAAATGTTGATCGAAGTGAAAAGGGAGGTGAAATCAGCATCCGAGTTCCAGGCTTTGTCGGAATTGATTGCAATGGATTTCATCGTCGACGAATCAGTGATGGCACTGCTCACGAACTTGACAAACCATTGGGAATTTTTATGGGTCTCCAACAAGAGCAACAACCGTCCCATCATAGCGACTACGACCTTAACCACGCCAGGTGAAGCATTTGAGGTGATTAGGACGCTACTTGCGCAGTCATCAACGGCGGATGCCGATATTATGCTTCCATGCTTGGCAGAACCCGTGAAGCGACGGAAGTTAAACCAGATGCTGCCGTTTATTGGCGAAGCTAGTGGAGATGGGATTCGTGAGAGCATCGAACGATACTATGACATCGCCAGCTGCTTGGGCCCCGACTTTGACATGGCGCGAGCTGTGGCTAGACAAGTCACTCGATCTATTCCCACGTTGAGTTATTTCAGTCCGGCGCGCCGGTGGTCGCACCCGCAGTTCGAGAAGTGAGGCGCGCCTGGAGCGGCCGCGTCGACCGCCGATGAACG
+
5==B3,+++47I@FJLJBBBBBBFFFFFBFF==AFFFFFFJJVESEEEEVVVSZZZSSVVPPPeeeLTeeeSWWWWWWeeeSQQQQQeeeeeeeeeeeeeeeeeeeeeeeeeeeeeeeeeeeeeeeeeeeeeeeeeeeeeeeeeeeeeeeeeeeeeeeZZZZZZZZZZZeeeeeeeeeeeeeeeeeeeeeeeeeeeeeeeeeeeeeeeeeeeeeeeeeeeeeeeeeeeeeeeeeeeeeeeeeeeeeeeeeeeeeeeZZZZZeeeeeeeeeeeeeeeeeeeeeeeeeeeeeeeeeeeeeeeeeeeeeeeeeeeeeeeeeeeeeeeeeeeeeeZeeZZZZeZZZZZeeeeeeeeeeeeeeeZZ\\ZZZZZZZZ\eeeeeeeeeeeeeeeeeeePeeeeeVVVVVVVVVSSZ\\\\\\\\\\\\\FFF@@F\\\\\\SSSSSSSSKJHHHHFYhgrnnnrroueemqpswponlVosi_ceeuvumddihzzzxx{y{{qn`leljkp{{rxws{nojo[SNQSSSv{vhhpplotkmqnphnkmgbiUWfjjjsomoqqjioqoec__ejueehgg]a^YVVOPHHS_hntnkf^h_c\ZPLQILOYjemkiKOQVQV[ZWVJJMej^g`ZUW\fhb[[RRQWWXZei\fhrsyuytx{{xxxhh_ccnhha`rb_hc^]MP\\PJJPPVV\\\\SLLKKKQZZSSWWeeZZWWeWWWWWWWeeeeeeeeeZZZZZZ\ZZZZZZZeeeeeeeeeeeeeeeeeeeeeeeeeeeeeeeee\Zeeeeeeeeee\\eeeeZeeeeZZ\\\\\eeeeeeeeeeeeeeeeeeeeeeeeeeeeeeeeeeeeeeeeeeeeeeeeeeeeeeeeeeeeeeeeeeeeeeeeeeeeeeeeeeeeeeeeeeeeeeeeeeeeeeeeeeeeeeeeeeeeeeeeeeeeeeeeeeeeeeeeeeeeeeeeeeeeeeeeeeeeeeeeeeeeeeeeeTTTTTeeeeeeeeeeeeeeeeeeeTTTTSSeeePPPeTPPPLPPPLZZSVVVVVVVVSHHHHFBBBBBBFFAJM\\PKKKQQQQL\IHFKEFIPPPKIIPSVPPPVKGGEEBB=;@78961
@PL2_PL2_2A2-pvx2 PL2_2A2-pvx2
GGTTAGTTTCCATTGATACTCGAAAGAGGTCAGCACCAGCTAGCATCGATGGACTACAAAGACGATGACGACAAGGAGGGGGTAGTTGGCTCAGCGAGCGAGACTTCCAAAATGGATTTTGTAGTCGATAAGGTCAGCAAACTGTATGAACACTCTGTGCTGTCCAAGCGTACGCGATATGTCCACTCAGAAATGAGTTCAAGCAAGGGAAACAAACTTGTGAAAGAGTTGAAAATTCGTGTGACGCCTGTGGACGCAGTTCCATTCACCGGTGGAAGTCCGACTCCAGTTGAAGAATTTGAGTGGATAAAGGGCCGTACCGAGGAGCAGCAGAGTGGACGTTATCGTGATTACGTGGAAGCCAACATTGGCGATGTGTTGAGGAACAACAAACTTTGCGTGTTTAGTGTGGAAAAAGGTGCAAACATCCTCTCCGTTGAAGTCCCTGGTTGCGATGTTGATCTTGCTGGTCGCACGGATATGATCGTGCTGAGTGCTATAGTCCAAAAGTTTCCGCATTACTTACCCCATTTGCCTGGAGTGAAAATGTTGATCGAAGTGAAAAGGGAGGTGAAATCAGCATCCGAGTTCCAGGCTTTGTCGGAATTGATTGCAATGGATTTCATCGTCGACGAATCAGTGATGGCACTGCTCACGAACTTGACAAACCATTGGGAATTTTTATGGGTCTCCAACAAGAGCAACAACCGTCCCATCATAGCGACTACGACCTTAACCACGCCAGGTGAAGCATTTGAGGTGATTAGGACGCTACTTGCGCAGTCATCAACGGCGGATGCCGATATTATGCTTCCATGCTTGGCAGAACCCGTGAAGCGACGGAAGTTAAACCAGATGCTGCCGTTTATTGGCGAAGCTAGTGGAGATGGGATTCGTGAGAGCATCGAACGATACTATGACATCGCCAGCTGCTTGGGCCCCGACTTTGACATGGCGCGAGCTGTGGCTAGACAAGTCACTCGATCTATTCCCACGTTGAGTTATTTCAGTCCGGCGCGCCGGTGGTCGCACCCGCAGTTCGAGAAGTGAGGCGCGCCTGGAGCGGCCGCGTCGACCGCCGATGAACGGTAAGTTCCA
+
/<9ELLPPD=EE=?JFFFFFFHAAFFFFFFFMMVESEEEELLPPZZZSVVPPTTeeeeeeeeeZZZZZWQeeeTSSSSSeeeeeeeeeeeZZZZeeeeeeeSSSTTeeeeeeeeeeeeeeeeeeeeeeeeeeeeeeeeeeeeeeeeeeeeeeeeZZZZZZeeeeeeeeeeeeeeeeeeeeeeeeeeeeeeeeeeeeeeeeeeeeeeeeeeeeeeeeeeeeeeeeeeeeeeeeeeeeeeeeeeeeeeeeZZZZZeeZZZZeeeeeeeeeeeeeeeeeeeeeee\\ZZZZZeeeeeeeeeeeeeeeeeeeeeeeeeeeeeeeeeeTSSSSZZeeeeeeeeeeeeeeeeeeeeeZZZZZZeeeeeeeeeeeeeeeeeeeeeeeeeeeeeeee\\\\\\\\ZSSVVSSZZSSSSSSP\JFF@@FM\\\\\\\\\\\SSKJHHHHHHIHPPOOSehqqss{rsue_]__`iupp{{{{{{{y{{{{{{{{{{{{qnwy{{{{{{{{{vppyyy{{{wz{{{{{{tvqnpskwtrlijmrggmcdmsqsyw{{{{v{{{z{{ikqvv{{{{{yxzypvz{vvzz{{{{z{xommgldgZUUU[kmookb^]jlcmzyy{zxvxprxyy{{{xxsulfcfcbhkoz{{{tywwuzz{{{{{{t{{{w{zurlZeeeeeZ\\\ZeeeeeeeeeeeeeeeeeeeZZZeeeeeee\\ZZZZZeeeeeeeeeeeeeeeeeeeeeeeeeeeeeeeeeeeeeee\\eeeeeeeeeeeeeee\\\eeeeeeeeeeeeeeeee__________eeeeeeeeeeeeeeeeeeeeeeeeeeeeeeeeeeeeeeeeeeeeeeeeeeeeeeeeeeeeeeeeeeeeeeeeeeeeeeeeeeeeeeeeeeeee__eeeeee_______eeeeeeeeeeeZeeeeeeeeeeeeeeeeeeeeeeZZZZZeeeeeeeeeeeeeeeeeeeeeeTTTSSeTSSSSTeeeeeeeeeeeeSSSSSSeeeSSSeeeeeSSSSSeeeeeeeeeeeZZZJJJJQSSSSZSSWWWWWWWWWWWeeeeeQKEEEKKSSSSVVVLLKKKGGEE@@=9?55964--+2677631
@PL2_PL2_2D8-pvx2 PL2_2D8-pvx2
GTTAGTTTCCATTGATACTCGAAAGAGGTCAGCACCAGCTAGCATCGATGACTACAAAGACGATGACGACAAGGAGGGGGTAGTTGGCTCAGCGAGCGAGACTTCCAAAATGGATTTTGTAGTCGATAAGGTCAGCAAACTGTATGAACACTCTGTGCTGTCCAAGCGTACGCGATATGTCCACTCAGAAATGAGTTCAAGCAAGGGAAACAAACTTGTGAAAGAGTTGAAAATTCGTGTGACGCCTGTGGACGCAGTTCCATTCACCGGTGGAAGTCCGACTCCAGTTGAAGAATTTGAGTGGATAAAGGGCCGTACCGAGGAGCAGCAGAGTGGACGTTATCGTGATTACGTGGAAGCCAACATTGGCGATGTGTTGAGGAACAACAAACTTTGCGTGTTTAGTGTGGAAAAAGGTGCAAACATCCTCTCCGTTGAAGTCCCTGGTTGCGATGTTGATCTTGCTGGTCGCACGGATATGATCGTGCTGAGTGCTATAGTCCAAAAGTTTCCGCATTACTTACCCCATTTGCCTGGAGTGAAAATGTTGATCGAAGTGAAAAGGGAGGTGAAATCAGCATCCGAGTTCCAGGCTTTGTCGGAATTGATTGCAATGGATTTCATCGTCGACGAATCAGTGATGGCACTGCTCACGAACTTGACAAACCATTGGGAATTTTTATGGGTCTCCAACAAGAGCAACAACCGTCCCATCATAGCGACTACGACCTTAACCACGCCAGGTGAAGCATTTGAGGTGATTAGGACGCTACTTGCGCAGTCATCAACGGCGGATGCCGATATTATGCTTCCATGCTTGGCAGAACCCGTGAAGCGACGGAAGTTAAACCAGATGCTGCCGTTTATTGGCGAAGCTAGTGGAGATGGGATTCGTGAGAGCATCGAACGATACTATGACATCGCCAGCTGCTTGGGCCCCGACTTTGACATGGCGCGAGCTGTGGCTAGACAAGTCACTCGATCTATTCCCACGTTGAGTTATTTCAGTCCGGCGCGCCGGTGGTCGCACCCGCAGTTCGAGAAGTGAGGCGCGCCTGGAGCGGCCGCGTCGACCGCCGATGAACGGTTAAGTTCC
+
<11./2>=E???@===@FFHHHHFFFFFFSSJVVVEEB@8;==LIQQQVVPPPWWZPTSeeSSSSSSSeeeSSSSSSeeeTTTTTTeeZZZeeeeeeeeeeeeeeeeeeeeeeeeeeeeeeeeeeeeeeeeeeeeeeeSSSSSeeeeeeeeeZZZZZZeeeeeeeeeeeeeeeeeeeeeeeeeeZZZeeeeeeeeeeeeeeeeeeee_eeeeeeeeeeeeeeeeeeeeeeeeeeeeeeeeee_____________________________eeee_____________eeeeeeeeeeeeeeeeeeeeee______________________ee_______eeeeeee___UU___tpsxy{yjsnernnq{{{{x{eqqw{{{{{{{{tunnopmoqwqqsppsssooersointrrx{{yytttpppppgfljees{plqrtww{{{{{{{{{{{{{x{z{{{{{{{{{{{{{{{{{{{{{{{{{{{{{{{{{{{{{{zyy{w{klea^^a{{{{{{{{tpxxooyomed^^e_dmtttxxx{{{{{z{zztp{{{{{{{{{yoqnnvyvv{yxx{{{{{sqfiae[W_Z`flkhqsiceeiknqqvtz{{{{twtuv{{{{{zzljfc\bfnpm{qutzwyz{{{{{{{{{{{hhljeknkoo\\ZeZZZZZZZeee\\\ZZZSZZZZee\\\\ZZZ\\e\\ZZZZZeeeeeeZZZZZZZZZZ\ZZZZZeeeeeeeZZZeeeZZ\\\\\eeeeeeeeeeeeeeeeeeee________eeee_e_____eeeeeeeeeeeeeeeeeeeeeeeeeeeeeeeeeeee__eeeeeeeeeeeeeeee___eeeeeeeeeeeeeeeeeeeeeeeeeeeeeeeeeeeeeeeeeeeeeeeeeeeeeee\eeeeeeeeeeeeeeeeeeeeeeeeee\\\\\e\eeeeeeTTSSSSSSSZUUUZZeeeeeeeTSSSTeeeeSTTTSeeeeeeeeeeSSSSSSeeeSSSSSSSSSPPPPQZZZeeeeeeeSLL==?FKPPFFFEESSSQQQQIHHHF::---66??@@BBBPEEEEEEKEEEGGEE@@B==:9?488:843/2/
@PL2_PL2_2C12-pvx2 PL2_2C12-pvx2
CGGTTAGTTTCCATTGATACTCGAAAGAGGTCAGCACCAGCTAGCATCGATGACTACAAAGACGATGACGACAAGGAGGGGGTAGTTGGCTCAGCGAGCGAGACTTCCAAAATGGATTTTGTAGTCGATAAGGTCAGCAAACTGTATGAACACTCTGTGCTGTCCAAGCGTACGCGATATGTCCACTCAGAAATGAGTTCAAGCAAGGGAAACAAACTTGTGAAAGAGTTGAAAATTCGTGTGACGCCTGTGGACGCAGTTCCATTCACCGGTGGAAGTCCGACTCCAGTTGAAGAATTTGAGTGGATAAAGGGCCGTACCGAGGAGCAGCAGAGTGGACGTTATCGTGATTACGTGGAAGCCAACATTGGCGATGTGTTGAGGAACAACAAACTTTGCGTGTTTAGTGTGGAAAAAGGTGCAAACATCCTCTCCGTTGAAGTCCCTGGTTGCGATGTTGATCTTGCTGGTCGCACGGATATGATCGTGCTGAGTGCTATAGTCCAAAAGTTTCCGCATTACTTACCCCATTTGCCTGGAGTGAAAATGTTGATCGAAGTGAAAAGGGAGGTGAAATCAGCATCCGAGTTCCAGGCTTTGTCGGAATTGATTGCAATGGATTTCATCGTCGACGAATCAGTGATGGCACTGCTCACGAACTTGACAAACCATTGGGAATTTTTATGGGTCTCCAACAAGAGCAACAACCGTCCCATCATAGCGACTACGACCTTAACCACGCCAGGTGAAGCATTTGAGGTGATTAGGACGCTACTTGCGCAGTCATCAACGGCGGATGCCGATATTATGCTTCCATGCTTGGCAGAACCCGTGAAGCGACGGAAGTTAAACCGGATGCTGCCGTTTATTGGCGAAGCTAGTGGAGATGGGATTCGTGAGAGCATCGAACGATACTATGACATCGCCAGCTGCTTGGGCCCCGACTTTGACATGGCGCGAGCTGTGGCTAGACAAGTCACTCGATCTATTCCCACGTTGAGTTATTTCAGTCCGGCGCGCCGGTGGTCGCACCCGCAGTTCGAGAAGTGAGGCGCGCCTGGAGCGGCCGCGTCGACCGCCGATAACGGGTAAGTTCCA
+
00.-35>33/72446:==@JBFF==?FFFFFFJJVVVGKECCAAELLZLLLLLLLPKPKGSPPBBBBBBFHFA;898:=BKSMVEGGEEEFFFPPPLPPVVSWSVeeeeeeeeeeeeeeeeeSSSSSeeeeeeeeeeeeeeTSSSSSeeeeeeeTSSSSSSeeeeeeeeeeeeeeeeeZZZVVSSSVZZ\\ZVVVSSSSSSPPMMHHHHHHPPSS\\VVZZZVZZZZSVVVVVZZZeWWWWWeeeeZVPPPSSSZ\ZZZeZZeeeeeeeeeeeeeeZZZZZZZZZZZZZeeeeeeeeeeeeeeeeeeeeeeZZZZZZZZZZZPPPZZZZZZZPPQLQQWWZZ\eeeeeeSSQQQQQSQQPPPPQSSKKKEGEPFJHSKJHHHF@@@FFFPPSSSSSSSZSSQQJJJJJHHFFFF@A===?\\MFFMHHPPMMF==A===779??HHHE?>>AFFFFF@@FHHHFFJMJJJJLPJLHEEAFFFFFFFL\\ZE@777FFJFF?FBCEL;97:79AAAFFH@>AF?CHJHFCHDCAGECJ:MSSSWVSZ[YVT\Y_]XLDFJQRQQVOONRSUPTXWTYYc`f_d][XWZYRYN>>54747>JJJ@FFFFFMJJ>AA>>F>?A::;?FFFFFFFFQQPJJKKKPP\MJFJJFFBBBBBFHFFHFFHHHH@AFHHH\\\MMJFFHLMMPPPPPPHHHFFHHHPMHHFFHFFFFHHHJFFHJMV\\SQPOOP\H=4448;FFFHHHJKSSSSSKPMMMJJMMHJKSSS\\\ZZZZZZSVSSSVZZZ\\eeeVeeeeeeeeeeeeeeeeeeeeeeeeeeeeeeeeeeeeeeeeeeeeeeeeeeeeeeeeeeeeeeeeeeeeeeeeZZZeeeeeeeeeeeeeeeeeeeeeeeeeeeeeeeeeeeeeZeeZZZZeeeeeeeeeeeeeeeeeeeSSSSTeeeeeeeeeeeeeeeeeSSSSSSeeeeeeeeeeeeZZZZSSTeeeeeeeeeeeeeeeeeeeSSSSSeeeSPJJQKPEIEEFLPVVVVVVVVVPKEEEEE@@@@BBBFFAFHHHJKFFJJVVZZSSSFFEEFFPSSSVPPPPPPPSPPJJF::,,*2-,-12:90/60/
@PL2_PL2_2C10-pvx2 PL2_2C10-pvx2
CGGTTAGTTTCCATTGATACTCGAAAGAGGTCAGCACCAGCTAGCATCGATGACTACAAAGACGATGACGACAAGGAGGGGGTAGTTGGCTCAGCGAGCGAGACTTCCAAAATGGATTTTGTAGTCGATAAGGTCAGCAAACTGTATGAACACTCTGTGCTGTCCAAGCGTACGCGATATGTCCACTCAGAAATGAGTTCAAGCAAGGGAAACAAACTTGTGAAAGAGTTGAAAATTCGTGTGACGCCTGTGGACGCAGTTCCATTCACCGGTGGAAGTCCGACTCCAGTTGAAGAATTTGAGTGGATAAAGGGCCGTACCGAGGAGCAGCAGAGTGGACGTTATCGTGATTACGTGGAAGCCAACATTGGCGATGTGTTGAGGAACAACAAACTTTGCGTGTTTAGTGTGGAAAAAGGTGCAAACATCCTCTCCGTTGAAGTCCCTGGTTGCGATGTTGATCTTGCTGGTCGCACGGATATGATCGTGCTGAGTGCTATAGTCCAAAAGTTTCCGCATTACTTACCCCATTTGCCTGGAGTGAAAATGTTGATCGAAGTGAAAAGGGAGGTGAAATCAGCATCCGAGTTCCAGGCTTTGTCGGAATTGATTGCAATGGATTTCATCGTCGACGAATCAGTGATGGCACTGCTCACGAACTTGACAAACCATTGGGAATTTTTATGGGTCTCCAACAAGAGCAACAACCGTCCCATCATAGCGACTACGACCTTAACCACGCCAGGTGAAGCATTTGAGGTGATTAGGACGCTACTTGCGCAGTCATCAACGGCGGATGCCGATATTATGCTTCCATGCTTGGCAGAACCCGTGAAGCGACGGAAGTTAAACCAGATGCTGCCGTTTATTGGCGAAGCTAGTGGAGATGGGATTCGTGAGAGCATCGAACGATACTATGACATCGCCAGCTGCTTGGGCCCCGACTTTGACATGGCGCGAGCTGTGGCTAGACAAGTCACTCGATCTATTCCCACGTTGAGTTATTTCAGTCCGGCGCGCCGGTGGTCGCACCCGCAGTTCGAGAAGTGAGGCGCGCCTGGAGCGGCCGCGTCGACCGCCGAGAACGGTAAGTTCCA
+
2222@AA246@9==>BBBFPHFFAAFFHFFFFJJVVVVVEEBBCHLLQQQSVVVQQKZQQQOOPSSSSSSWWWTTTTTTeeeSTSSSSSSZZZeeeeeeeeeeeeeeeeeeeeeeeeeeeeeeeeeeeeeeeeeeeeeeeeeeeeeeeeeeeeeZZZZZZZeeeeeeeeeeeeeeeeeeeeeeeeeZZZeeeeeeeeeeeeeeeeeeeeeeee____eeeeeeeeeeeeeeeeeeeeeeeeeeeeeeeZZZZZZZZZZZZZZZZ\eeeeeeeeeeeeeeeeeeeeeeeeeeeeeeeeeeeeeeeeeeeeeeeZZZZZZZeeeeZZZZZZZeZZZZZeeeeeeeeeeeeeZZZZWWZZeeeeeeeeeeeeeeeeeeeeeeVVSSSVSeeeZZZ\ZSVVVVZ\\\\\ZQQSSSSKPFFA@@FL\\\\\SSSSZZ\\\ZVPPPPHHHPQQQSSSSJJb{igi``\iPglf_fhhqx{zigpgluywwtws{xxhllsqjtzlhoooZ_MJISNUSSQNns{{{vmjorr{{rvoortiipddkmgffhbkqsokomje^\`ipaWHFM]YpZVV[RSTT[io{vkkhaf_c\_Z]^Z[fdeY\\gRYPOONX^ja`sSun`cc^\ammomd`WRRPRORR_RWhrtmegl{{{{xxkk]eeffgruoihjgppqcjheWW__m{{txnpfjdg_egesuqfpopoegssu{{vvyseeeeee\\ZZZZZZZZZZZZZZeeeeeeeZZeeeeeeeeeeeeeeeeeeeeeeeeeeeeeeeeeeeeeeeeeeeeeeeeeeeeeeeeee\\ZZZZZeeeeeeeeeeeeeeeeeeeeeeeeeeeeeeeeeeeeeeeeeeeeeeeeeeeeeeeeeeeeeeeeeeeeeeeeeeeeeeeeee\\eeeeeeeeeeee\eeeeeeeeeeeeeeeeeeeeeeeeeeeeeeeeeeeeeeeeeeeeeeeeeeeTTTTTeeeeeTTSSSeeeeeeeeeeeeeeeeeeTSSSSSTeeeTPPeeeeQLFFFKLZ\ZZZZZZZZPHH===>>@BFFFFAJM\\LIHHEFFF94-,,447:=?FJJVVVVPPPPGEED>=48.++78783--3./4;8
@PL2_PL2_2F10-pvx2 PL2_2F10-pvx2
CGGTTAGTTTCCATTGATACTCGAAAGAGGTCAGCACCAGCTAGCATCGATGACTACAAAGACGATGACGACAAGGAGGGGGTAGTTGGCTCAGCGAGCGAGACTTCCAAAATGGATTTTGTAGTCGATAAGGTCAGCAAACTGTATGAACACTCTGTGCTGTCCAAGCGTACGCGATATGTCCACTCAGAAATGAGTTCAAGCAAGGGAAACAAACTTGTGAAAGAGTTGAAAATTCGTGTGACGCCTGTGGACGCAGTTCCATTCACCGGTGGAAGTCCGACTCCAGTTGAAGAATTTGAGTGGATAAAGGGCCGTACCGAGGAGCAGCAGAGTGGACGTTATCGTGATTACGTGGAAGCCAACATTGGCGATGTGTTGAGGAACAACAAACTTTGCGTGTTTAGTGTGGAAAAAGGTGCAAACATCCTCTCCGTTGAAGTCCCTGGTTGCGATGTTGATCTTGCTGGTCGCACGGATATGATCGTGCTGAGTGCTATAGTCCAAAAGTTTCCGCATTACTTACCCCATTTGCCTGGAGTGAAAATGTTGATCGAAGTGAAAAGGGAGGTGAAATCAGCATCCGAGCTCCAGGCTTTGTCGGAATTGATTGCAATGGATTTCATCGTCGACGAATCAGTGATGGCACTGCTCACGAACTTGACAAACCATTGGGAATTTTTATGGGTCTCCAACAAGAGCAACAACCGTCCCATCATAGCGACTACGACCTTAACCACGCCAGGTGAAGCATTTGAGGTGATTAGGACGCTACTTGCGCAGTCATCAACGGCGGATGCCGATATTATGCTTCCATGCTTGGCAGAACCCGTGAAGCGACGGAAGTTAAACCAGATGCTGCCGTTTATTGGCGAAGCTAGTGGAGATGGGATTCGTGAGAGCATCGAACGATACTATGACATCGCCAGCTGCTTGGGCCCCGACTTTGACATGGCGCGAGCTGTGGCTAGACAAGTCACTCGATCTATTCCCACGTTGAGTTATTTCAGTCCGGCGCGCCGGTGGTCGCACCCGCAGTTCGAGAAGTGAGGCGCGCCTGGAGCGGCCGCGTCGACCGCCGATGAACGGTTAAGTTCCA
+
44:4:AF7:=@;;;====@JFHHHHFFFFFFFJJVVVVVKKLKKKZZZSSVVVeSSQZLTSSSSWWWWWQeeeTSSSSSeeeeeTTSSSSSSSZZeeeeeeeeeZZZZZZZeeeeeeeeeeeZZZZZZZeeeeeeeeeeeeSSSSSSeeeeeeeZZZZZZeeeeeeeeeeeeeeeeeeeeeeeeeeZZZeeeeeeeeeeeeee____ee___________eeeeeeeeeeeeeeeeeeeeeeee_______e_______________ZZZZZZeeeeZZZZZ\\ZZZZZZeeeeeeeeeeeeeeeeeeeeeZZZZZWZZZWWZSTSSSZZZWZZZZZZZZZeeeeeeeeZZZZLLZZZZZQQZZZZeeeeeeeeeeeeeeeeeeeeeeeeeeeeee\\\\\\eeeeeeeeeZZZQQPPPP\\\\\\\\\\\\SSKJHHFA@FFFHKOOSSSSVVhsrlthjdgeppvyuy{{{{{wsv{{{{{{{{{{v{mssxvx{zzotrqjj{ird_QRXXVwuzprssggpoomotooqmgdm_`kqqqqsmvvskoqqqmj__koqo{{xxvjj^[gnkekhh_hjlgh[dYYYbWTMCDaaf`ejdOPQQJLfukirvsqxoomkluxwsmebXUSONTUZbaffqswryvvz{{{{ooinnttxuuxzjwxwZZZZZZZZZZeee\\ZZZZZZZZZeeZ\\\ZZZZZeZZZZZZZeeeeeee\\\ZZZZZZ\ZZZeeeeeeeeeZZZZZZZZee\\\ee\\\\\\\eeeeeeeeeeeeeeeee__eeeeeeeee________eeeeeeee______eeeeeeeeeeeeeeeeeeeeeeeeeeeeeeeeeeeeeeeeeeeeee___eeeeeeeeeeeeeeeee______eeeeee__eeeeeeeeeeee_eeeeeeeeeeeeeeeeeeeeeeeeeeZZZZZ\\\eeeeeeeZZZZZZeeeeeeeeeeeeeeeeeeeeTSSSTTeeeeeeeeeeeeeeeeeeZZZSSSeeeSSSSSSSZZ\ZZeeeeZZZZZFDJKKSSeeeeeeSSTSSQWWWWZWWWWQKKPPPPSSSSSVSSSSSKGGEE@@?=B:89784@@@=9<8=10
@PL2_PL2_2F8-pvx2 PL2_2F8-pvx2
GACGGTTAGTTTCCATTGATACTCGAAAGAGGTCAGCACCAGCTAGCATCGATGACTACAAAGACGATGACGACAAGGAGGGGGTAGTTGGCTCAGCGAGCGAGACTTCCAAAATGGATTTTGTAGTCGATAAGGTCAGCAAACTGTATGAACACTCTGTGCTGTCCAAGCGTACGCGATATGTCCACTCAGAAATGAGTTCAAGCAAGGGAAACAAACTTGTGAAAGAGTTGAAAATTCGTGTGACGCCTGTGGACGCAGTTCCATTCACCGGTGGAAGTCCGACTCCAGTTGAAGAAATTGAGTGGATAAAGGGCCGTACCGAGGAGCAGCAGAGTGGACGTTATCGTGATTACGTGGAAGCCAACATTGGCGATGTGTTGAGGAACAACAAACTTTGCGTGTTTAGTGTGGAAAAAGGTGCAAACATCCTCTCCGTTGAAGTCCCTGGTTGCGATGTTGATCTTGCTGGTCGCACGGATATGATCGTGCTGAGTGCTATAGTCCAAAAGTTTCCGCATTACTTACCCCATTTGCCTGGAGTGAAAATGTTGATCGAAGTGAAAAGGGAGGTGAAATCAGCATCCGAGTTCCAGGCTTTGTCGGAATTGATTGCAATGGATTTCATCGTCGACGAATCAGTGATGGCACTGCTCACGAACTTGACAAACCATTGGGAATTTTTATGGGTCTCCAACAAGTGCAACAACCGTCCCATCATAGCGACTACGACCTTAACCACGCCAGGTGAAGCATTTGAGGTGATTAGGACGCTACTTGCGCAGTCATCAACGGCGGATGCCGATATTATGCTTCCATGCTTGGCAGAACCCGTGAAGCGACGGAAGTTAAACCAGATGCTGCCGTTTATTGGCGAAGCTAGTGGAGATGGGATTCGTGAGAGCATCGAACGATACTATGACATCGCCAGCTGCTTGGGCCCCGACTTTGACATGGCGCGAGCTGTGGCTAGACAAGTCACTCGATCTATTCCCACGTTGAGTTATTTCAGTCCGGCGCGCCGGTGGTCGCACCCGCAGTTCGAGAAGTGAGGCGCGCCTGGAGCGGCCGCGTCGACCGCCGATGAACGGTTAAGTTC
+
015?JHOP\??690458BBBBFFHMHHFFFFFFFJJVEEEEEELLLLSSSSSVVVeeeeeeeeeeZZSSSSSWWWTSSSSSeeeeeeeeeeeZZZZZeeeeeZZZZZZZZZZZeeeeeeeeeeeZZZZZZZeeeeeZZZ\\ZeeeeeeeeeeeeeeZZZZZZZeeeeeeeeeeeeeeeeeeeeeeeeZZZZZZeeeeeeeee_______ee___________eeeeeeeeeeeeeeeeeeeee_e________ee____________________eeee_________WW__eeeeeeeeeeeeeeeeeeeee_____________qou{{{{isv{xq_{khh_hhljjiyr_nd_lketq{t{{{osi_mhhisy{{{{e{y{zyzz{{{{{mmiiieggkfoppppuuttez{{{{{rrxzxsspged\dddnn{zv{{rromlnop{{{{{{{{{{{szx{x{{{{{{{{{{{{{{{{{{{{{{{{{{{{{{{{{{{{{{sw{{{{{{{{{{{{{{{{{{{{{{{{{{{{{{wuztxxyy{{{{{{{{{{{{zx{v{{{{{{{{{{wrrx{{{{{{x{sssvozspgg\leZZdekjqoie[XYbcfqwnqnpmmlnqns{{{{toqcc``_gjnqelivv{vnz{{{{{{zxpqmrw{{{{{y{e{{{omZZZZZZeee\\ZZZZSZZeeee\ZZZZZZZZeeZZZZZZeeeeeeZ\ZZZZ\\\\ZZZZeeeeeeeeeZ\ZZZZZeee\\\e\\ZZeZZZ\\\\Z\\\eee________eeeeee__________eeeeeeee_______eeeee________eeeeeeeeeeee______eeeeeeeeeee______eeeeee__________________________eeeeeeeee___eeeeeeeeeeeeeeeeeeeeeeeeeeeZZZZZ\\\eeeeeeeZZZZZZZZZ\eeeeeeeeeeeeSSSTTSeeeeeeeeeeeeeeeeQQQQQSSSSOOOSSSSSSSSZZZZZZZeeeeeeZZZF>>KQQQSSSSSQWWWVSSSSVZZWWQQQPIIIKKPPPSPPPPFFKKEE??DD@@B==:984779<4712
@PL2_PL2_2B3-pvx2 PL2_2B3-pvx2
GACGGTTAGTTTCCATTGATACTCGAAAGAGGTCAGCACCAGCTACCATCGATGACTACAAAGACGATGACGACAAGGAGGGGGTAGTTGGCTCAGCGAGCGAGACTTCCAAAATGGATTTTGTAGTCGATAAGGTCAGCAAACTGTATGAACACTCTGTGCTGTCCAAGCGTACGCGATATGTCCACTCAGAAATGAGTTCAAGCAAGGGAAACAAACTTGTGAAAGAGTTGAAAATTCGTGTGACGCCTGTGGACGCAGTTCCATTCACCGGTGGAAGTCCGACTCCAGTTGAAGAATTTGAGTGGATAAAGGGCCGTACCGAGGAGCAGCAGAGTGGACGTTATCGTGATTACGTGGAAGCCAACATTGGCGATGTGTTGAGGAACAACAAACTTTGCGTGTTTAGTGTGGAAAAAGGTGCAAACATCCTCTCCGTTGAAGTCCCTGGTTGCGATGTTGATCTTGCTGGTCGCACGGATATGATCGTGCTGAGTGCTATAGTCCAAAAGTTTCCGCATTACTTACCCCATTTGCCTGGAGTGAAAATGTTGATCGAAGTGAAAAGGGAGGTGAAATCAGCATCCGAGTTCCAGGCTTTGTCGGAATTGATTGCAATGGATTTCATCGTCGACGAATCAGTGATGGCACTGCTCACGAACTTGACAAACCATTGGGAATTTTTATGGGTCTCCAACAAGAGCAACAACCGTCCCATCATAGCGACTACGACCTTAACCACGCCAGGTGAAGCATTTGAGGTGATTAGGACGCTACTTGCGCAGTCATCAACGGCGGATGCCGATATTATGCTTCCATGCTTGGCAGAACCCGTGAAGCGACGGAAGTTAAACCAGATGCTGCCGTTTATTGGCGAAGCTAGTGGAGATGGGATTCGTGAGAGCATCGAACGATACTATGACATCGCCAGCTGCTTGGGCCCCGACTTTGACATGGCGCGAGCTGTGGCTAGACAAGTCACTCGATCTATTCCCACGTTGAGTTATTTCAGTCCGGCGCGCCGGTGGTCGCACCCGCAGTTCGAGAAGTGAGGCGCGCCTGGAGCGGCCGCGTCGACCGCCGATGAACGGTTAGTTCCA
+
4/35FFFFQPVEEAAAKLLLLPZZZZZPPPPPPQVVSMHBB74+++++,,-3?CFFFFPPPPQQQSVZZZZVVSSLPeeeeeeeQL?6699:AAOPPSSZZeZTSSSSSZZZeeeeeeeeeeeeZZPZZZZZeeeeZZZ\\ZZeeeeeeeeeeeeeeeeeeeeeSSTeeeeeeeeeeeeeeeeeeeeeZZZeeeeeeeeeeeeeeeeeeeeeeee\\\\ZZ_eeeeeeeeeeeeeeeeeeee__ee_________eeeeee_____________eeee______________eeeeeeeeeeeeeeeeeeeee______________rrwu{{vvv{xjZteee\pnopooypZlg`gge{lskpi\hppvwptt{{{{{{e{wveutv{{{ttjukrZoosuutye{uxsssex{{{{{{{{{zqeeermpqqqvv{{{{{{xxtvuzw{{{{{{{{{{{{{{{{{{{{xy{{{{{{{{{{{{{{{{{{{{{{{{{{{{{{{wqmmoooinX\[^ezz{x{{{{{{{{{{{{{{xspxoowwwwwpummmo{{{{yynnxxvqxxxxzwsppxvzqpqvv{{{vpowu{loljqmqw{{{wvrm``imnr{{{{{{{xjsvrs{{{{{vzkqddbdh{{t{{{{{uy{{{{{{{zvq{sww{{svvrset{{ulkmnntt{{{z{{{yyxxZeeeeeeeeeeee\eZZZZZZZeeeeeeeeeZZZZZZ\ZZZZeeeeeeeee\\\\\\\eeeeeee\\\eeeeeeeeee__eeeeeeeeeeeeeeeeee__________eeeeeeeee______eeeeeeeeeeeeeeeeeeeeeeeeeeeeeeeeeeeeeeeeeeeeeeeeeeeeeeee_____eeeee__eeeeeeeeeeeeeeeeeeeeeeeeeeeeeeeeeeeeeeeeeeeeeeeeeeeZZZZZZ\\eeeeeeeeeeeeeeeeeeeeeeeeeeeeeTTTeeeeeeeeeeeeeeeeeeeSSSSSSeeeSSTeeeeeSSSSPZZZZeeeeeeeeZZPJJSSSSeeeVW\\\\ZWQQSSWW\\\ZZKEEEKKPPPSSVVSSSVKGGEEBB?;;:89@94+++0.4622
@PL2_PL2_2D6-pvx2 PL2_2D6-pvx2
GACGGTTAGTTTCCATTGATACTCGAAAGAGGTCAGCACCAGCTACTATTAATGACTACAAAGACGATGACGACAAGGAGGGGGTAGTTCGCTCAGCGAGCGAGACTTCCAAAATGGATTTTGTAGTCGATAAGGTCAGCAAACTGTATGAACACTCTGTGCTGTCCAAGCGTACGCGATATGTCCACTCAGAAATGAGTTCAAGCAAGGGAAACAAACTTGTGAAAGAGTTGAAAATTCGTGTGACGCCTGTGGACGCAGTTCCATTCACCGGTGGAAGTCCGACTCCAGTTGAAGAATTTGAGTGGATAAAGGGCCGTACCGAGGAGCAGCAGAGTGGACGTTATCGTGATTACGTGGAAGCCAACATTGGCGATGTGTTGAGGAACAACAAACTTTGCGTGTTTAGTGTGGAAAAAGGTGCAAACATCCTCTCCGTTGAAGTCCCTGGTTGCGATGTTGATCTTGCTGGTCGCACGGATATGATCGTGCTGAGTGCTATAGTCCAAAAGTTTCCGCATTACTTACCCCATTTGCCTGGAGTGAAAATGTTGATCGAAGTGAAAAGGGAGGTGAAATCAGCATCCGAGTTCCAGGCTTTGTCGGAATTGATTGCAATGGATTTCATCGTCGACGAATCAGTGATGGCACTGCTCACGAACTTGACAAACCATTGGGAATTTTTATGGGTCTCCAACAAGAGCAACAACCGTCCCATCATAGCGACTACGACCTTAACCACGCCAGGTGAAGCATTTGAGGTGATTAGGACGCTACTTGCGCAGTCATCAACGGCGGATGCCGATATTATGCTTCCATGCTTGGCAGAACCCGTGAAGCGACGGAAGTTAAACCAGATGCTGCCGTTTATTGGCGAAGCTAGTGGAGATGGGATTCGTGAGAGCATCGAACGATACTATGACATCGCCAGCTGCTTGGGCCCCGACTTTGACATGGCGCGAGCTGTGGCTAGACAAGTCACTCGATCTATTCCCACGTTGAGTTATTTCAGTCCGGCGCGCCGGTGGTCGCACCCGCAGTTCGAGAAGTGAGGCGCGCCTGGAGCGGCCGCGTCGACCGCCGATGAACGGTAAGTTCCAT
+
015494:<AFF=@>>2778//03;CZZVVPPEEBBBBFF>66**(((()))++0186<BHEESPPKKLLLLVVVVSSEEBBSK?8-,++++22:=FIPP\\ZSKKKLLSZZZZ\\\\\eeeeSSQQOQQZZZeeeeWWZZ\ZZeeeeeeeeeeeeeeeeeeeeeeeeeeeeeeeeeeeeeeeZZZZZZZZZ\\eeeeeZZZZZZ\eeeeeeZZ\ZZ\\\ZZZeeeeeeeeeeeeeeeeeeeeeeeZZZZZZZZeZZZZZZZZ_____________eeee_________UU__eeeeeeeeeeeeeeeeeeeee_________________U____________________e___HH______U____ee___ZZZZeeeeeeeeZZiollourjeefhdihtr{{{{{{yxwyy{{{{{{{{{{{{kkkkkegeqluus{{wssnqtzw{{wz{{{{{{{{xssptu{ztuz{{{{zw{{{{{{{{{{{{{{{{{{{{{{{{{{vvvw{{{yy{{{{{{{{{{{{{{{{{{{{{zurvqrqpp{zx{{{{{{{{xuqoivvv{{{{{{{wuuw{wvvvvovuunqinfd``YX_^]fhkemmf```bhlozypqnyzqhoikk{{{qgbf`[YYYekooaefsowro{{{{{{{xxmspww{ngiw\xrrs{if[[\bhZsswmnrgdddhg{{ywn\knihjrmwjpZnrzZ{{{{{wjhZac^ZcgcedijveweestooZehehkk\jjpuurZpum\mmkk\\\Z\\\___________eeeeee______________eeee_______eeeee________eeee_______e_______eeeeeeeeeeee_____eeeeeeeeeeeeeee___ZZZZZeeeeee\\e\ZZZZZeeZZ\eeeeeeeeeeeeeeeeeeeeeeeeeeeZZZZZZ\\ZZZZZSTSSSSSSZZ\ZeeeeeZZZZZZZSSSTTSeeeeeeeeeeeeeeeeSTSSSeZZZeeeeeeSQPJJFJLZZZZeZZSWSKKFAACFKPLVVVVVZ\\\QQFFCC=B?@@@?678:=?KSSSPEEEEEFLLLKEEE??EE@@===754?>47866
@PL2_PL2_2F4-pvx2 PL2_2F4-pvx2
GACGGTTAGTTTCCATTGATACTCGAAAGAGGTCAGCACCAGCTCCCATCGATGACTACAAAGACGATGACGACAAGGAGGGGGTAGTTGGCTCAGCGAGCGAGACTTCCAAAATGGATTTTGTAGTCGATAAGGTCAGCAAACTGTATGAACACTCTGTGCTGTCCAAGCGTACGCGATATGTCCACTCAGAAATGAGTTCAAGCAAGGGAAACAAACTTGTGAAAGAGTTGAAAATTCGTGTGACGCCTGTGGACGCAGTTCCATTCACCGGTGGAAGTCCGACTCCAGTTGAAGAATTTGAGTGGATAAAGGGCCGTACCGAGGAGCAGCAGAGTGGACGTTATCGTGATTACGTGGAAGCCAACATTGGCGATGTGTTGAGGAACAACAAACTTTGCGTGTTTAGTGTGGAAAAAGGTGCAAACATCCTCTCCGTTGAAGTCCCTGGTTGCGATGTTGATCTTGCTGGTCGCACGGATATGATCGTGCTGAGTGCTATAGTCCAAAAGTTTCCGCATTACTTACCCCATTTGCCTGGAGTGAAAATGTTGATCGAAGTGAAAAGGGAGGTGAAATCAGCATCCGAGTTCCAGGCTTTGTCGGAATTGATTGCAATGGATTTCATCGTCGACGAATCAGTGATGGCACTGCTCACGAACTTGACAAACCATTGGGAATTTTTATGGGTCTCCAACAAGAGCAACAACCGTCCCATCATAGCGACTACGACCTTAACCACGCCAGGTGAAGCATTTGAGGTGATTAGGACGCTACTTGCGCAGTCATCAACGGCGGATGCCGATATTATGCTTCCATGCTTGGCAGAACCCGTGAAGCGACGGAAGTTAAACCAGATGCTGCCGTTTATTGGCGAAGCTAGTGGAGATGGGATTCGTGAGAGCATCGAACGATACTATGACATCGCCAGCTGCTTGGGCCCCGACTTTGACATGGCGCGAGCTGTGGCTAGACAAGTCACTCGATCTATTCCCACGTTGAGTTATTTCAGGGCGGCGCGCCGGTGGTCGCACCCGCAGTTCGAGAATTTAAGGGAGCCTGGAGCGGCCGCGTCGACCGCCGATGAACGGTAAGTTCCA
+
2135BBEFF>>4//235796=?=??A==FFF?BBBBBBB=66++,60/---07>BB?FHLHPQQQPLLLLKFLSSPPTTTTeZLA60-141;9IHLQQQZZZZZWZZZZZZZZeeeeeeeeeZZZKFFEKSZeZZZZZWWZZZeeeeeeeeeeeeeSSSSSSSZZZZZZeeeeeeeeeeeeeZZZZZZZZZ\\eeeeeZZZZZZZ\\ZZeeZZZZZ\ZZZZ_ee_______eeeeee___________UUN___________________W____eeee___UU____U___e_______eeeeeeeeeeeee___WW____P_______UUUU______UUU__________LLDDMMUUUUUZZZZeZZZZZZpkwwu{ewxxpmrxppspp\qhg\c`cklwnsqiijicZkmokinkmpstiihfebbaeehcehhimpc][VV[[aZaidl{xz{uxlmml\rjikppr{{{{sw{{{{{{{{{{{{s{{{{{{{{{{{rsskjdcbdeeelvvzwwz{yvx{xwrrkokmketjmnpqqoskijjipnwkeb`_fkoojojiymjggozvvvs{suzs]bV]UYX\WPUQQ^]qqmm_T\\`bgqp{yyz{{xppooorvvpiin^\WWW`ekk`himmjekqt{{{{{yvdccgghhehsm{ee{reebbbbipy{{\zpptwiZZZZeeZZZZWZZZZZZZZZZZZZeeeeZZ\WWZZZZZZZZZZZZZee\\ZZZZZZZZZZ\\ee\\\\\\ZZ\\\\\ZZZ\Z_______________ee___________eeeeeee_______eeeeee_______eeeeeeeeeeeeZZZZZZZZZZZZZeeeeZZZ\\\\eeeeeeZZZZUUZZZZZZZZZZZZZZZZZZZe\ZZZZZZZZZ\eeeeeeeeeeeeeeeeeeeeeeZZZWZZZQQWZ\\ZZZZZZeTQQQQOZZ\ZSTTTTeeeeeeeSSSTTSSSSVVeeSSVVVPPPLFFKEESPPFEBBJFF?43++**-8:LPSSSSSSSHH==>CCEVSPSSQJIC:4.+))))))*))))07?BBJQMEEEEEEEEKGEEB=B>==5877<<?44400435
@PL2_PL2_2B10-pvx2 PL2_2B10-pvx2
TCTCGTTGACGGTTAGTTTCCATTGATACTCGAAAGAGGTCAGCACCAGCTAGCATCGATGACTACAAAGACGATGACGACAAGGAGGGGGTAGTTGGCTCAGCGAGCGAGACTTCCAAAATGGATTTTGTAGTCGATAAGGTCAGCAAACTGTATGAACACTCTGTGCTGTCCAAGCGTACGCGATATGTCCACTCAGAAATGAGTTCAAGCAAGGGAAACAAACTTGTGAAAGAGTTGAAAATTCGTGTGACGCCTGTGGACGCAGTTCCATTCACCGGTGGAAGTCCGACTCCAGTTGAAGAATTTGAGTGGATAAAGGGCCGTACCGAGGAGCAGCAGAGTGGACGTTATCGTGATTACGTGGAAGCCAACATTGGCGATGTGTTGAGGAACAACAAACTTTGCGTGTTTAGTGTGGAAAAAGGTGCAAACATCCTCTCCGTTGAAGTCCCTGGTTGCGATGTTGATCTTGCTGGTCGCACGGATATGATCGTGCTGAGTGCTATAGTCCAAAAGTTTCCGCATTACTTACCCCATTTGCCTGGAGTGAAAATGTTGATCGAAGTGAAAAGGGAGGTGAAATCAGCATCCGAGTTCCAGGCTTTGTCGGAATTGATTGCAATGGATTTCATCGTCGACGAATCAGTGATGGCACTGCTCACGAACTTGACAAACCATTGGGAATTTTTATGGGTCTCCAACAAGAGCAACAACCGTCCCATCATAGCGACTACGACCTTAACCACGCCAGGTGAAGCATTTGAGGTGATTAGGACGCTACTTGCGCAGTCATCAACGGCGGATGCCGATATTATGCTTCCATGCTTGGCAGAACCCGTGAAGCGACGGAAGTTAAACCAGATGCTGCCGTTTATTGGCGAAGCTAGTGGAGATGGGATTCGTGAGAGCATCGAACGATACTATGACATCGCCAGCTGCTTGGGCCCCGACTTTGACATGGCGCGAGCTGTGGCTAGACAAGTCACTCGATCTATTCCCACGTTGAGTTATTTCAGTCCGGCGCGCCGGTGGTCGCACCCGCAGTTCGAGAAGTGAGGCGCGCCTGGAGCGGCCGCGTCGACCGCCGATGAACGGTTA
+
1:>;1,,/155B=??F>>480468:==@FBFF==?FFFBBBBBEEEEEEELLLLVVSSSVVPPLQKQQVZZZSSSSSSVeeeTSSSSSeeeeeeeeeSSSSOZZeeeeeeeeZZZZZZZeeeeeeeeeeeeeeeeeeeeeeeeeeeeeeeeeeeeeeeeeeeeZZZZZZZeeeeeeeeeeeeeeeeeeeeeeeeeZZZeeeeeeeeeeeeeeeeeeee__________eeeeeeeeeeeeeeeeeeeeeeee________________________\\ZZZeeeeZZZZZZZZZZZZZeeeeeeeeeeeeeeeeeeeeee\\ZZZZZZZZZSSSSZZWZZZZZZZeeeeeeeeeeeeeZZZZQZZZeZZPPZZZeeeeeeeeeeeeeeeeeeeeeeeeeeeeeeeeeeeeeeee\\\ZZZZZZZZQQQZ\\ZZZZSQQQSSKKKJHHFA@AFFHHLLMJJMHH_d`_^WURZVbfomqtwz{{{vdddinvzyyz{{smcjjppm{x{qxsqkggbiii\^`ast{{{{vvoorlljiriijj`^cUXinnhmgbbjsooq{okj[Z_fTYeeVSTfd^[USSV[anlkgm_i_f_dU_Z]dWNRRTQWdi^YWYYXXWTTHHHefgijF\]`^jc\]UWUUUTZ__TVhsqebiez{qpnnif]bbgilmlvnZZZZZQQQQWW\\\eeeeZZWQQPQQSTeeee\\\\\ZZeZZZZZZZeeeeeeZ\\\ZZZZZZZZZZZZZeeeeeeeeeeeeeeeeeee\\\\\eeeeeeeeeZZZeeeeeeeeeZZZZZZZeeZZZZZ\ZeeeeeeeeeeeZZZZZZeeeeeeeeeeeeeeeeeeeeeeee_______eeeeeeeeeeeeeee_______eeeeeeeeeeeeeZZZZZZZeeeeeZZZ\eeeeZeeZZZZeeeeeZeeeeZZeeeeeeeeeeeeZ\\\UUWW\\eeeeeZZSSSSSSSeeeeeeeeeeeeeeeSSSZSSSSSTeeeeeeeeeeeeTTSSSSeeePPLeSPIIIEEPQKQQZZZZZZZZSHHB@@@@@@?>>=8=FHHJJFFFFFFIIIKF???88>ABBFFFFFHPPGKKEGEE@@F==:544311
@PL2_PL2_2G7-pvx2 PL2_2G7-pvx2
GTTGACGGTTAGTTTCCATTGATACTCGAAAGAGGTCAGCACCAGCTAGCATCGATGACTACAAAGACGATGACGACAAGGAGGGGGTAGTTGGCTCAGCGAGCGAGACTTCCAAAATGGATTTTGTAGTCGATAAGGTCAGCAAACTGTATGAACACTCTGTGCTGTCCAAGCGTACGCGATATGTCCACTCAGAAATGAGTTCAAGCAAGGGAAACAAACTTGTGAAAGAGTTGAAAATTCGTGTGACGCCTGTGGACGCAGTTCCATTCACCGGTGGAAGTCCGACTCCAGTTGAAGAATTTGAGTGGATAAAGGGCCGTACCGAGGAGCAGCAGAGTGGACGTTATCGTGATTACGTGGAAGCCAACATTGGCGATGTGTTGAGGAACAACAAACTTTGCGTGTTTAGTGTGGAAAAAGGTGCAAACATCCTCTCCGTTGAAGTCCCTGGTTGCGATGTTGATCTTGCTGGTCGCACGGATATGATCGTGCTGAGTGCTATAGTCCAAAAGTTTCCGCATTACTTACCCCATTTGCCTGGAGTGAAAATGTTGATCGAAGTGAAAAGGGAGGTGAAATCAGCATCCGAGTTCCAGGCTTTGTCGGAATTGATTGCAATGGATTTCATCGTCGACGAATCAGTGATGGCACTGCTCACGAACTTGACAAACCATTGGGAATTTTTATGGGTCTCCAACAAGAGCAACAACCGTCCCATCATAGCGACTACGACCTTAACCACGCCAGGTGAAGCATTTGAGGTGATTAGGACGCTACTTGCGCAGTCATCAACGGCGGATGCCGATATTATGCTTCCATGCTTGGCAGAACCCGTGAAGCGACGGAAGTTAAACCAGATGCTGCCGTTTATTGGCGAAGCTAGTGGAGATGGGATTCGTGAGAGCATCGAACGATACTATGACATCGCCAGCTGCTTGGGCCCCGACTTTGACATGGCGCGAGCTGTGGCTAGACAAGTCACTCGATCTATTCCCACGTTGAGTTATTTCAGTCCGGCGCGCCGGTGGTCGCACCCGCAGTTCGAGAAGTGAGGCGCGCCTGGAGCGGCCGCGTCGACCGCCGATGAACGGTTAAGTTCCA
+
04==:8?I@@HLHH4//238BBBBFFLMAAFFFFFFHMMVVVGKKKLKPKQPKKQQVPPPeeeVVWWWWSSeeeVeeeSTTTTTeeeeeeeeeeeZZZZZZeeeeeTTTTTeeeeeeeeeeeeeeeeeeeeeeeeeeeeeeeeeeeeeeeeeeeeeeeZZZZZZZeeeeeeeeeeeeeeeeeeeeeeeeeeeeeeeeeeeeeeeeeeeeeeeeeeeeeeeeeeeeeeeeeeeeeeeeeeeeeeeeeeeeeeee___________eeeeeeeeeeeeeeeeeeeeeeeeeeeeeeeeeeeeeeeeeeeeeeeeeeeeeeeeeeeeeee________eeeeeeeeeeeeeeeeeeeee______eeeeeeeeeeeeeeeeeeeeeeeeeeeeeeeeeeeeeeeeeeeeeey{{rxvqqeuuzv{{{{{{{y{ttvsspqhoo{yy{{{rlaeglky{w{{{{{{{{{{{{{{{{{sux{{{{{{{{{{{{{{{{{{{z{{{{{{{{{{{{{{{xvvzsrv{{{{{{{{{{{{{{{{{tqmmegrkk{wwyxx{rrrefmtqwuiiqvvx{{zzwnqnwqvuuvz{{{{{{yt{trlnelpegmokkhrkiuww{{{{{{xvvrtrwzw{{{{{{{{zmfc`certqw{{{{{zzz{{{{{rrhvky{{{{eeeZZZZZeeeeeeeeeeeeeeeeeeeeeeeeeeeeeeeeeeZZZZZ\\eeeeeeeeeeeeeeeeeeeee\\eeeeeeeeeeeeeeeeeeeeeeeeeeeeeeeeeeeeeeeeeeeeeeeeeeeeeeeeeeeeeeeeeeeeeeeeeeeeeeeeeeeeeeeeeeeeeeeeeeeeeeeeeeeeeeeeeeeeeeeeeeeeeeeeeeeeeeeeeeeeeeeeeeeeeeeeeeeeeeeeeeeeeeeeee_eeeeeeeeeeeeeeeeeeeeeeeeeeeeeeeeeeeeeeeeeZZZZZZeeeeZZZZZZeeeeeeSSSTTTeeeeeeeeeeeeeeeeTTTTTTeeeSSSSTSZZZZZZeeeeeeeeeeeeZQKDDDKKSeeeZZZZZ\\ZWWWWWOQLLLFBAAKKPPVSQQVVVLLLLKKKGGEE@@F==:>>7=;:32..443
@PL2_PL2_2G4-pvx2 PL2_2G4-pvx2
CGTTGACGGTTAGTTTCCATTGATACTCGAAAGAGGTCAGCACCAGCTAGCATCGATGACTACAAAGACGATGACGACAAGGAGGGGGTAGTTGGCTCAGCGAGCGAGACTTCCAAAATGGATTTTGTAGTCGATAAGGTCAGCAAACTGTATGAACACTCTGTGCTGTCCAAGCGTACGCGATATGTCCACTCAGAAATGAGTTCAAGCAAGGGAAACAAACTTGTGAAAGAGTTGAAAATTCGTGTGACGCCTGTGGACGCAGTTCCATTCACCGGTGGAAGTCCGACTCCAGTTGAAGAATTTGAGTGGATAAAGGGCCGTACCGAGGAGCAGCAGAGTGGACGTTATCGTGATTACGTGGAAGCCAACATTGGCGATGTGTTGAGGAACAACAAACTTTGCGTGTTTAGTGTGGAAAAAGGTGCAAACATCCTCTCCGTTGAAGTCCCTGGTTGCGATGTTGATCTTGCTGGTCGCACGGATATGATCGTGCTGAGTGCTATAGTCCAAAAGTTTCCGCATTACTTACCCCATTTGCCTGGAGTGAAAATGTTGATCGAAGTGAAAAGGGAGGTGAAATCAGCATCCGAGTTCCAGGCTTTGTCGGAATTGATTGCATGGATTTCATCGTCGACGAATCAGTGATGGCACTGCTCACGAACTTGACAAACCATTGGGAATTTTTATGGGTCTCCAACAAGAGCAACAACCGTCCCATCATAGCGACTACGACCTTAACCACGCCAGGTGAAGCATTTGAGGTGATTAGGACGCTACTTGCGCAGTCATCAACGGCGGATGCCGATATTATGCTTCCATGCTTGGCAGAACCCGTGAAGCGACGGAAGTTAAACCAGATGCTGCCGTTTATTGGCGAAGCTAGTGGAGATGGGATTCGTGAGAGCATCGAACGATACTATGACATCGCCAGCTGCTTGGGCCCCGACTTTGACATGGCGCGAGCTGTGGCTAGACAAGTCACTCGATCTATTCCCACGTTGAGTTATTTCAGTCCGGCGCGCCGGTGGTCGCACCCGCAGTTCGAGAAGTGAAGGGAGCCTGGAGCGGCCGCGTCGACCGCCGAGAACGGTTAAGTTC
+
2478:554977=HFJFFBBBBFFFFFFHHAAFFFFFFJSQQPPEKKEHHIILLQQQZZQWKKELOQQWWZZZQQQKKPPPSZeeeeeeeeZZZZPPHKDHKZZZZZZSPPLPPQQZZeZZZZ\\\ZZZUUUUJUZZeZZZZWZ\eeeeeeeeeeeeeZZZZZZZeeZZZZZZZZZZZZZZZZZZeZZZZZZZLLDMMZZ\ZZZ__UU___________UU___________eeeeeeeee___NN\\\ZZZUUUNZZZZZZZZZMMLLHKZZUUUZZZZZZZZZUUUUUZLL==LLZZ\\WWZZZZZZZZZZZ\eeeZZUULOZMMLL\ZZZMMLKHOZQZZZZPPPZ\\MLLZZMZEF8=FMZZMJHOOQSWWWQQQQWZZ\\\ZZZZQZQQQZZZZZ\\\POLLLQSP\PPP\MJJM\JHAAAJLMJFFHHEHHHHD@;FHF>>>>AHHFFFFAEJFF?FFOOOOOa]^g\ggpXa\bc^PTYedfiijvfi]]TZ\`\[hc^bVWLHJN[gYOIQQLIPTTQQTQ\VIQVVDMHOO[V\`VY[^TT[\\`aZ[]Yfb]WXTdd\[[\_[b^dYV_b_]]b^NYNTGOIZUPHMHFKCBFBWR[YVDIHPLKFFB@FYhhXZaYYWXURF?=999356:AFFHJJJJ@@FHJJOOOHHEA@EHCAJJHHFFFFLC@FFFAFJJJ\\PHEFF?BBCCKLHLLLLLLLLZQQQQQQQSSSPPPZQQLFFFFFFF9337>@MHJMMMLLHILLLL\\\\\\QZQQQZ\Z\\ZZZZZZeeeZZZQQQQZZWPPPSSZZZQQQZZ\\\ZZ\\\ee\\\\\ZeZZZZZZWWZZZZeeZ\ZZWWZZZeZZZZZ\\ZZZZZZeeeeZZZeeeeeeeee\\UUUUUZZZZZZZUUZZZZZZZZ\\\ZZZZZZZeeeeeeeeeeZZZZZZZZZZZZeeeeeZZUUUZUUUWZ\ZUUUUZZSOQQQOSSZZeeeZZZZWWWZZSOOTSSeeeZZZZZZZZeeeeeSSSJJPPPQPPPWPPKA:1.,,-9?QZZZZZZQSLH889FDDESSPPJJBB=:900+++++-,,,26=?@@@@@PEGGKEEEEEEA@@24++*7883?>A<92-0
@PL2_PL2_2H10-pvx2 PL2_2H10-pvx2
CTCGTTGACGGTTAGTTTCCATTGATACTCGAAAGAGGTCAGCACCAGCTAGCATCGATGACTACAAAGACGATGACGACAAGGAGGGGGTAGTTGGCTCAGCGAGCGAGACTTCCAAAATGGATTTTGTAGTCGATAAGGTCAGCAAACTGTATGAACACTCTGTGCTGTCCAAGCGTACGCGATATGTCCACTCAGAAATGAGTTCAAGCAAGGGAAACAAACTTGTGAAAGAGTTGAAAATTCGTGTGACGCCTGTGGACGCAGTTCCATCCACCGGTGGAAGTCCGACTCCAGTTGAAGAATTTGAGTGGATAAAGGGCCGTACCGAGGAGCAGCAGAGTGGACGTTATCGTGATTACGTGGAAGCCAACATTGGCGATGTGTTGAGGAACAACAAACTTTGCGTGTTTAGTGTGGAAAAAGGTGCAAACATCCTCTCCGTTGAAGTCCCTGGTTGCGATGTTGATCTTGCTGGTCGCACGGATATGATCGTGCTGAGTGCTATAGTCCAAAAGTTTCCGCATTACTTACCCCATTTGCCTGGAGTGAAAATGTTGATCGAAGTGAAAAGGGAGGTGAAATCAGCATCCGAGTTCCAGGCTTTGTCGGAATTGATTGCAATGGATTTCATCGTCGACGAATCAGTGATGGCACTGCTCACGAACTTGACAAACCATTGGGAATTTTTATGGGTCTCCAACAAGAGCAACAACCGTCCCATCATAGCGACTACGACCTTAACCACGCCAGGTGAAGCATTTGAGGTGATTAGGACGCTACTTGCGCAGTCATCAACGGCGGATGCCGATATTATGCTTCCATGCTTGGCAGAACCCGTGAAGCGACGGAAGTTAAACCAGATGCTGCCGTTTATTGGCGAAGCTAGTGGAGATGGGATTCGTGAGAGCATCGAACGATACTATGACATCGCCAGCTGCTTGGGCCCCGACTTTGACATGGCGCGAGCTGTGGCTAGACAAGTCACTCGATCTATTCCCACGTTGAGTTATTTCAGTCCGGCGCGCCGGTGGTCGCACCCGCAGTTCGAGAAGTGAGGCGCGCCTGGAGCGGCCGCGTCGACCGCCGATAACGGTTAAGTTC
+
7AH7--1454F>@DHBA477948BBBBFBAFAAAFFFFFHJJVESEEEEVVVVVVVVVVVPPPSQQJPQQQQWZZZWQeeeTSSSSSeeeeeeeeeeeeeeeeeeeeeeTTTTTTeeeeeeeeeeeeeeeeeeeSeeeeeeeeeeeeeeeeeeeeeeeeeeeZZZZZZZeeeeeeeeeeeeeeeeeeeeeeeeeeeeeeeeeeeeeeeeeeeeeeeeeeeeeeeeeeeeeeeeeeeeeeeeeeeeeeeeeeee________eeeeee___eeeeeeeeeeeeeeeeeeeee\ZZZZZZeeeeeeeeeeeeeeeeeeeeeeeeeeeeeeeeSSSSSSZZZZZZeeeeeeeeeeeeeeeeeZZZZZZSSSSZZ\eeeeeeeeeeeeeeeeeeeeeeeeeeeeeeeeeeeeeeeeeeeeeeeZZZVVPPPVZ\\\\\\\\\\\\\PJHHHHHHMM\PSSSSVVVVhuruuosq{x{{{us{{{{{{{{{{{{{{{{{{{{{s{{{{{{{{{{{{{{{{{{{{{{{{{{{{{{{x{{{{{{{{{{zwuh_coqqssooorrfsxusssnnqq]QQQSVZjhc`moomnqqu{{{xnhmemdg`^a[[dhjekmhbTRSZ_dv{{{{{{{ooommx{{vumqddddb_ejkbtt{{{{{{{{{{{{{{y{{uuwwps{x{eeeeeeeeeeeeeeee\\ZZZZZZeeeeeeeeeeeeeeeeeeeeeeeeeeeeeeZZZZZeeeeeeeeeeeeeeeeeeeeeeeeeeeeeeeeeeeeeeeeeeeeeeeeeeeeeeeeeeeeeeeeeeeeeeeeeeeeeeeeeeeeeeeeeeeeeeeeeeeeeeeeeeeeeeeeeeeeeeeeeeeeeeeeeeeeeeeeeeeeeeeeeeeeeeeeeeeeeeeeeeeeeeeeeeeeeeeeeeeeeeeeeeeeeeeeeeeeeeeeeeeeeeeeeeeeeeeeeeeeeZZZZZZZeeeeeeeeeeeeeTTTTTeeeeeeeeeeeeeeeeeeeeeeeeeeeeSSSeeeeeeeeeeeeeeeeeeeeeZGE339?ISSZZSQPQQQQQWWWWWZZWWWWSKKKKKKLLLPPSPLEEEEEEEBBB84++,624F@@::<42
@PL2_PL2_2D4-pvx2 PL2_2D4-pvx2
CGTTGACGGTTAAGTTTCCATTGATACTCGAAAGAGGTCAGCACCAGCTCCCATCGATGACTACAAAGACGATGACGACAAGGAGGGGGTAGTTGGCTCAGCGAGCGAGACTTCCAAAATGGATTTTGTAGTCGATAAGGTCAGCAAACTGTATGAACACTCTGTGCTGTCCAAGCGTACGCGATATGTCCACTCAGAAATGAGTTCAAGCAAGGGAAACAAACTTGTGAAAGAGTTGAAAATTCGTGTGACGCCTGTGGACGCAGTTCCATTCACCGGTGGAAGTCCGACTCCAGTTGGAGAATTTGAGTGGATAAAGGGCCGTACCGAGGAGCAGCAGAGTGGACGTTATCGTGATTACGTGGAAGCCAACATTGGCGATGTGTTGAGGAACAACAAACTTTGCGTGTTTAGTGTGGAAAAAGGTGCAAACATCCTCTCCGTTGAAGTCCCTGGTTGCGATGTTGATCTTGCTGGTCGCACGGATATGATCGTGCTGAGTGCTATAGTCCAAAAGTTTCCGCATTACTTGCCCCATTTGCCTGGAGTGAAAATGTTGATCGAAGTGAAAAGGGAGGTGAAATCAGCATCCGAGTTCCAGGCTTTGTCGGAATTGATGCAATGGATTTCATCGTCGACGAATCAGTGATGGCACTGCTCACGAACTTGACAAACCATTGGGAATTTTTATGGGTCTCCAACAAGAGCAACAACCGTCCCATCATAGCGACTACGACCTTAACCACGCCAGGTGAAGCATTTGAGGTGATTAGGACGCTACTTGCGCAGTCATCAACGGCGGATGCCGATATTATGCTTCCATGCTTGGCAGAACCCGTGAAGCGACGGAAGTTAAACCAGATGCTGCCGTTTATTGGCGAAGCTAGTGGAGATGGGATTCGTGAGAGCATCGAACGATACTATGACATCGCCAGCTGCTTGGGCCCCGACTTTGACATGGCGCGAGCTGTGGCTAGACAAGTCACTCGATCTATTCCCACGTTGAGTTATTTCAGTGGCGGCGCGCCGGTGGTCGCACCCGCAGTTCGAGAAGTTAAGCGGGCCTGGAGCGGCCGCGTCGACCGCCGATGAACGGTAAGTTCCA
+
3888<4--858??FFF4//448?@@@FH846689FFFFKSSSHFB=:.--2/--00=AHFFFFPZSPZZQQZZZZQQZZZSTTTTTeeQMF>=BFAKELQSZZZeeeZSPSSSZeeeeeeeeeeeeeeeZZZZZZZeeeeeeeeeeeeeeeeeeeeeeeeeeeeeeeeeSSSeeSeeZZZZeeeeeeeeZZZZZZZ\\eeeeeZZZZZZZ\\\\ee\\\\\\\eeeeeeeeeeeeeeeeeee______eee____________________________eeeee______________eeeeeeeeeeeeeeeeeeeee__UUU___U__e____U__eeeee_____________e___UU__e_______ee__eeeeeeeeeeeeeeeeeeZZ\\\ZZZZZeeeeee\\\\\\eeeeeeeeeeeeeeee\\Z\ZZZZZZZZeeukzlnnprk{{{yxy{{{{{rvpsqy{{{yz{{{{zzsy{{{{{{{{{{zzqz{{{{{{{{{{{{{{zuqljkr{{{{{{{{zx{{x{{{{{{uvnnpjpopqtqsrrtwpxy{yyxpno{rsmmw{{rtkmotsqvrrx{{zysngaf^cdkmgiqsrqwmd^\\`bgmq{z{{{{ppxpru{{{ofiaVVYYejuriitux{{xt{{{{{{ztnlhggjjlhegqpelnnwrutryy{{{uzojgi_jZeeeeZ\ZZZ\\eZZZZZZZZZeeeeeeZZZZZZZZZZZZZZZZZeeeeeeZ\ZZZZZZ\\\\\e\\\eeeeeeeeee\\\eee_________eeeee______________eeee_______eeeeeeeeeee_______eeeeeeeeZZZZZeeeZZZeeeeeeeee\\\\\eeeeeeZZZZZZeeeZZeeeeeZZZZZ\\eeeeZeeeeeeeeeeeeeeeeeeeeeeeeeeeeeeeeeeZZZZZZ\\ZZZZZSTSSSSSQZZ\\eeeeeSZZZWVVSTTeeeeeeeeeeeZVVVVVVVSSSSSSSSPEE@B@@BB55++,.0<?PPSSSSSZVHH===CBEGVVJJHSKH??9,))))+)+,50.+88BBSSSPEEEEEEGKGGBBBB=:9578=662//635400
@PL2_PL2_2H1-pvx2 PL2_2H1-pvx2
CTCGTTGACGGTTAGTTTCCATTGATACTCGAAAGAGGTCAGCACCAGCTACCATCGATGACTACAAAGACGATGACGACAAGGAGGGGGTAGTTGGCTCAGCGAGCGAGACTTCCAAAATGGATTTTGTAGTCGATAAGGTCAGCAAACTGTATGAACACTCTGTGCTGTCCAAGCGTACGCGATATGTCCACTCAGAAATGAGTTCAAGCAAGGGAAACAAACTTGTGAAAGAGTTGAAAATTCGTGTGACGCCTGTGGACGCAGTTCCATTCACCGGTGGAAGTCCGACTCCAGTTGAAGAATTTGAGTGGATAAAGGGCCGTACCGAGGAGCAGCAGAGTGGACGTTATCGTGATTACGTGGAAGCCAACATTGGCGATGTGTTGAGGAACAACAAACTTTGCGTGTTTAGTGTGGAAAAAGGTGCAAACATCCTCTCCGTTGAAGTCCCTGGTTGCGATGTTGATCTTGCTGGTCGCACGGATATGATCGTGCTGAGTGCTATAGTCCAAAAGTTTCCGCATTACTTACCCCATTTGCCTGGAGTGAAAATGTTGATCGAAGTGAAAAGGGAGGTGAAATCAGCATCCGAGTTCCAGGCTTTGTCGGAATTGATTGCAATGGATTTCATCGTCGACGAATCAGTGATGGCACTGCTCACGAACTTGACAAACCATTGGGAATTTTTATGGGTCTCCAACAAGAGCAACAACCGTCCCATCATAGCGACTACGACCTTAACCACGCCAGGTGAAGCATTTGAGGTGATTAGGACGCTACTTGCGCAGTCATCAACGGCGGATGCCGATATTATGCTTCCATGCTTGGCAGAACCCGTGAAGCGACGGAAGTTAAACCAGATGCTGCCGTTTATTGGCGAAGCTAGTGGAGATGGGATTCGTGAGAGCATCGAACGATACTATGACATCGCCAGCTGCTTGGGCCCCGACTTTGACATGGCGCGAGCTGTGGCTAGACAAGTCACTCGATCTATTCCCACGTTGAGTTATTTCAGTCCGGCGCGCCGGTGGTCGCACCCGCAGTTCAGAAGTGAGGCGCGCCTGGAGCGGCCGCGTCGACCGCCGATGAACGGTAAGTTCCA
+
,145FBB?==A?FHHFE///448BBBBFFMVVSEEEEEEQQQQBB=98..))))*--4?EIILQVVVSZZZZZPPPPPQQZQVVSSeeWWL=6-4658566AMWWeeeeeeeeeeeeeeeeeeeeeeeeSSSSZZZZeeeeeeeeeeeeeeeeeeeeeeeeeeeeeeeeeeeeeeTeeeeeeeeeeeeeeeeZZZZUZZeeeeeeeeeZZ\\\ZZeeeeeZZZZZZZ_eeeeeeeeeeeeeeeeeeeeeeee_ZZZZZZZZeeZZZeZZZZZZZZZZZZZeeeeZZZZUZ\\ZZUZZZeeeeeeeeeZZZZZZeeeeee\\WWWZZZZUUZZZQOOZSeZZZZZZZZZZZ\\\ZZZZZZZZIZZeeZZWWZZZZZWWWWWWZZe\\ZWWWWQQQWWW\\\\ZVVQQQSZZZZZQQQQQKSKJ`XX[XV[u\qoZ]_aa^]]S\ZUFFKPV\ccbffa[Wh]]pnpkjdidgdgqolosrw{pga_`fmljkkkiivkvqqqvqmgjflmojhhrkkTZQQMPckmheehqceoq{{utiekhc\pX]fiie{snnjgcdbdkka\]ffeilmjiieofammnfmqroqlpniapflch]^_YVfe`^gkhRSSU\\fz{{zypoqUTQHHNYZ_TTVQQSRRUWXWOTeo[]TVV^`hbbb[]]d_jhihsrruxy{zsoggc`Q`mx{{xusigi_gejlyuggbbbgglknpsjppbbVZZZZZZQQQJHFFFHMF@@FFFPPSSSSVVSSZZZZ\\\\\\\\\\\\\eeeeee\ZZeeeeeeeeee\eeeeeeZZZZZ\W\WZZeeeeeeeeeeeeeeeeeeeeeeeeeeeeeeeeeeeeeeeeeeeeeeeeeSSTeeeeeeeeeeeeeeeeeeeeeeeeeeeeeeeeeeeeeeee\\eeeeeeeeeeeeeeeeeeeeeeeeeeeeeeeeeeeeeee\\ZZZZZ\ZZZZZZZeeeeeeeeeeeeeeeeeeeeeeSSTeeeeeeeeeeeeeeeeeeeSSSSSSSSSJJJSPKeWQQKKKQZQQPVVSSSZSSSVPJJFFKJFFFDDFMMJIIIHHFFJCEE7477@@HJBEEGGKPPSKGGEEBB=99559?<<<44:55=22
@PL2_PL2_2F1-pvx2 PL2_2F1-pvx2
CCTCTCCGTTGACGGTTAGTTTCCATTGATACTCGAAAGAGGTCAGCACCAGCTTCCCTTTATGACTACAAAGACGATGACGACAAGGAGGGGGTAGTTCTCTCAGCGAGCGAGACTTCCAAAATGGATTTTGTAGTCGATAAGGTCAGCAAACTGTATGAACACTCTGTGCTGTCCAAGCGTACGCGATATGTCCACTCAGAAATGAGTTCAAGCAAGGGAAACAAACTTGTGAAAGAGTTGAAAATTCGTGTGACGCCTGTGGACGCAGTTCCATTCACCGGTGGAAGTCCGACTCCAGTTGAAGAATTTGAGTGGATAAAGGGCCGTACCGAGGAGCAGCAGAGTGGACGTTATCGTGATTACGTGGAAGCCAACATTGGCGATGTGTTGAGGAACAACAAACTTTGCGTGTTTAGTGTGGAAAAAGGTGCAAACATCCTCTCCGTTGAAGTCCCTGGTTGCGATGTTGATCTTGCTGGTCGCACGGATATGATCGTGCTGAGTGCTAAAGTCCAAAAGTTTCCGCATTACTTACCCCATTTGCCTGGAGTGAAAATGTTGATCGAAGTGAAAAGGGAGGTGAAATCAGCATCCGAGTTCCAGGCTTTGTCGGAATTGATTGCAATGGATTTCATCGTCGACGAATCAGTGATGGCACTGCTCACGAACTTGACAAACCATTGGGAATTTTTATGGGTCTCCAACAAGAGCAACAACCGTCCCATCATAGCGACTACGACCTTAACCACGCCAGGTGAAGCATTTGAGGTGATTAGGACGCTACTTGCGCAGTCATCAACGGCGGATGCCGATATTATGCTTCCATGCTTGGCAGAACCCGTGAAGCGACGGAAGTTAAACCAGATGCTGCCGTTTATTGGCGAAGCTAGTGGAGATGGGATTCGTGAGAGCATCGAACGATACTATGACATCGCCAGCTGCTTGGGCCCCGACTTTGACATGGCGCGAGCTGTGGCTAGACAAGTCACTCGATCTATTCCCACGTTGAGTTATTTCAGTCCGGCGCGCCGGTGGACGCACCCGCAGTTCGAGAAGTGAGGCGCGCCTGGAGCGGCCGCGTCGACCGCCGAGAACGGTTAAG
+
/1233236/.0++,33=CC::472435<==?@?@?888FFFFFFFFFBB:44)'''*(+*,,,-,1276?FFBFDFFHFFFCC=?7899:=FOO<8,*)))),04::@@LHLHBBCGKLPZQQQQQQS\\ZSQLA?422ADSWWWWQQLLLOZZZeeeeeeeeZZSSSOOOSSZZZeZZPPPZZZWWWZZeZZZZSSUSSU\\\\\\\eeeZZZZ\\\\\eZZULLUZZZZZeeZ\\eeeeee\\\\\ZUUZZZZZLLHHHZZZZZZZZUZLLLNN____UU___eee__U_U_____NN__ee__UU____eeeeeeeeeee___UUU__________ZHLLHZZZLLLUUZZ\ZZZZZZZZLLBHMZLLDDDZZZZZZZeZZZZZZeeeeeZZZZZZZZZZZZZZZZZWW\\eZZSQQZZZZZZZZQQQZZZZZZMMIMMQQPPPPZZZZZKHHHQZZWWQZixv{zztcfai]uqvorrptv{oojp{{{{vvx{{{jmmmgecV]okahnkgmt{{mn\\ee^{{{yyz{wnv{{wwwr{{odaj_aosssu{{{uqjhkjjff__uu_WU\gUXeh`^_TXVWXhhssslibgd[YYVXYQDDHHGOX]UVRXZemz{vzqyyvnnqjiwwspi]]UWTPKW[a_QV[a`h^`ddglppqff^bbeejiggrinop\\\QQQQWZZeee\\ZWOOLOQeeeeZ\ZZZZZZZeZZZPPZZZeeeeZZZQMMMZZZSSZZZZZZeeeeeeZ\\ZZZ\\\\\\\e\\\ZZZ\\\\\ZWUZZZZZZZZZUUZZZZZZZeZZUZZUUZ\ZZZZZZ\ZeZZZZZZZeeeee________ee_________e____________eeeee___________Z\\ZZZZZZZZZZZZZZZZZZZZZZZZZZZZZZZZZZZZZeeeeeeeeeeZZeeeeeeeeZZZZZZZZUZWZ\\ZZZZZZeTSSSSSSZZ\eeeSSSeeeeeeeeeeeeeeeeeeeeeeeeeeeeSSSSLQQSSJJJZPPKKIEEKKQQZZZZZSSQZEEEEE@BBBBFFFFAAFFFBBFBBB>?885?7=???@@BBBPEGGKKEEEEEEEE;;++,8:>495810
@PL2_PL2_2B8-pvx2 PL2_2B8-pvx2
TCCGTTGACGGTTAGTTTCCATTGATACTCGAAAGAGGTCAGCACCAGCTAGCATCGATGACTACAAAGACGATGACGACAAGGAGGGGGTAGTTGGCTCAGCGAGCGAGACTTCCAAAATGGATTTTGTAGTCGATAAGGTCAGCAAACTGTATGAACACTCTGTGCTGTCCAAGCGTACGCGATATGTCCACTCAGAAATGAGTTCAAGCAAGGGAAACAAACTTGTGAAAGAGTTGAAAATTCGTGTGACGCCTGTGGACGCAGTTCCATTCACCGGTGGAAGTCCGACTCCAGTTGAAGAATTGGAGTGGATAAAGGGCCGTACCGAGGAGCAGCAGAGTGGACGTTATCGTGATTACGTGGAAGCCAACATTGGCGATGTGTTGAGGAACAACAAACTTTGCGTGTTTAGTGTGGAAAAAGGTGCAAACATCCTCTCCGTTGAAGTCCCTGGTTGCGATGTTGATCTTGCTGGTCGCACGGATATGATCGTGCTGAGTGCTATAGTCCAAAAGTTTCCGCATTACTTACCCCATTTGCCTGGAGTGAAAATGCTGATCGAAGTGAAAAGGGAGGTGAAATCAGCATCCGAGTTCCAGGCTTTGTCGGAATTGATTGCAATGGATTTCATCGTCGACGAATCAGTGATGGCACTGCTCACGAACTTGACAAACCATTGGGAATTTTTATGGGTCTCCAACAAGAGCAACAACCGTCCCATCATAGCGACTACGACCTTAACCACGCCAGGTGAAGCATTTGAGGTGATTAGGACGCTACTTGCGCAGTCATCAACGGCGGATGCCGATATTATGCTTCCATGCTTGGCAGAACCCGTGAAGCGACGGAAGTTAAACCAGATGCTGCCGTTTATTGGCGAAGCTAGTGGAGATGGGATTCGTGAGAGCATCGAACGATACTATGACATCGCCAGCTGCTTGGGCCCCGACTTTGACATGGCGCGAGCTGTGGCTAGACAAGTCACTCGATCTATTCCCACGTTGAGTTATTTCAGTCCGGCGCGCCGGTGGTCGCACCCGCAGTTCGAGAAGTGAGGCGCGCCTGGAGCGGCCGCGTCGACCGCCGAGAACGGTTAAGTTCCA
+
//364>?>>=??HLMHH;=455=FFFFJFFFAAFFFFFFKQQQEEEEEEHEEHLHKQZZZSeSZWeeVZZZZZZZZZSSQQSSZeeeeeeeeeeeeeeZZZeeeeeeeeTSSSSeeeeeeeeeeeeeeeeZZZZSZZeeeeeeeeeeeeeeeeeeeeeeeeeeeeeeeeeZZZeeeeeeeeeeeeeeeeeeeeeZZZeeeeeeeeeeeeeeeeeeee_______eeeeeeeeeeeeeeeeeeeeeeeeeeee_________ee____________________eeeeeeeee________eeeeeeeeeeeeeeeeeeee____________ee_____eeeeeZZeeeeeeeeeeeZZZZZZZZeeeeeeeeeeeeeeee{zxttteuqxxzttooovrtwtqhfggqjtnjjlqmww{{{{{yohhv{{{{{uonnlmmjjlvusrrv{o{{{{{{{{{{{{{{{{{{{{{{{{{{{{{{{{{{{{{{{{{{{{{{w{{{{{{{{{{uraaIFKYOXVVV^zsyux{{{{{{{yw{{{ttqntjjjonpz{{{{{{{{{{{zv{xooooox{{{{xxz{xxxz{{{{{{vlnonjmmy{kikrkkooolffgqmmrooy{{vvlllls{{{xwwymjgfdll{{u{{{{{{{{{{{{{{uu{{{{{{{xzroosruwqgeebZcenwxwwtxmrvxx{{xtwreroopst{pZttwrpveeeeeeeeeeee\\\ZZZZeeeeeeeeeeeeeeeeeeeeeeeeeeeeeeeeeeeeeeeeeeeeeeeeeeeeeeeeeee_______eeeeeeeeeeeeeeeeeeeeeeeeeeeeeeeeeeeeeeee______eeeeeeeeeeeeeeeeeeeeeeeeeeeeeeeeeeeeeeeeeeeeeee___eeeeeeeeeeeeeeeeeeeeeeeeeeeeeeeeeeeeeeeeeeeeeeeeeeeeeeeeeeeeeeeeeeeeeeeeeeeTSSeeeeeeeeeeeeeeeeeeeeeeeeeeeeeeeeeeeeSSPPPZZ\eeeeeeeeZZZHHMQQSZZZWeeeeZZWZPPOOHK??2/-77EEKKZZZZSQKEECEDGEEBB87---7:=8=<??<?>>>4
@PL2_PL2_2E9-pvx2 PL2_2E9-pvx2
TCTCCGTTGACGGTTAGTTTCCATTGATACTCGAAAGAGGTCAGCACCAGCTAGCATCGATGACTACAAAGACGATGACGACAAGGAGGGGGTAGTTGGCTCAGCGAGCGAGACTTCCAAAATGGATTTTGTAGTCGATAAGGTCAGCAAACTGTATGAACACTCTGTGCTGTCCAAGCGTACGCGATATGTCCACTCAGAAATGAGTTCAAGCAAGGGAAACAAACTTGTGAAAGAGTTGAAAATTCGTGTGACGCCTGTGGACGCAGTTCCATTCACCGGTGGAAGTCCGACTCCAGTTGAAGAATTTGAGTGGATAAAGGGCCGTACCGAGGAGCAGCAGAGTGGACGTTATCGTGATTACGTGGAAGCCAACATTGGCGATGTGTTGAGGAACAACAAACTTTGCGTGTTTAGTGTGGAAAAAGGTGCAAACATCCTCTCCGTTGAAGTCCCTGGTTGCGATGTTGATCTTGCTGGTCGCACGGATATGATCGTGCTGAGTGCTATAGTCCAAAAGTTTCCGCATTACTTACCCCATTTGCCTGGAGTGAAAATGTTGATCGAAGTGAAAAGGGAGGTGAAATCAGCATCCGAGTTCCAGGCTTTGTCGGAATTGATTGCAATGGATTTCATCGTCGACGAATCAGTGATGGCACTGCTCACGAACTTGACAAACCATTGGGAATTTTTATGGGTCTCCAACAAGAGCAACAACCGTCCCATCATAGCGACTACGACCTTAACCACGCCAGGTGAAGCATTTGAGGTGATTAGGACGCTACTTGCGCAGTCATCAACGGCGGATGCCGATATTATGCTTCCATGCTTGGCAGAACCCGTGAAGCGACGGAAGTTAAACCAGATGCTGCCGTTTATTGGCGAAGCTAGTGGAGATGGGATTCGTGAGAGCATCGAACGATACTATGACATCGCCAGCTGCTTGGGCCCCGACTTTGACATGGCGCGAGCTGTGGCTAGACAAGTCACTCGATCTATTCCCACGTTGAGTTATTTCAGTCCGGCGCGCCGGTGGTCGCACCCGCAGTTCGAGAAGTGAGGCGCGCCTGGAGCGGCCGCGTCGACCGCCGAGAACGGTTAAGTTC
+
449211.-1008A9AJJJJ@@@@;>BBBBFBAA==?FFFFFFJJVESDDDDF=B=====HMQSSQZZZWWWWWWWZZZZQ\eeSSSSSSeeeeeeeeeeeZZZZeeeeeeeeeeeeeeeeeeeeeeeeeeeeeeeeeeeeeeeeeeeeeeeeeeeeeeeeeeeeZZZZZZeeeeeeeeeeeeeeeeeeeeeeeeeeeeeeeeeeeeeeeeeeeeeeeeeeeeeeeeeeeeeeeeeeeeeeeeeeeeeeeee___eeee______________eeeeeeeeeeeeeeeeeeeZ\\ZZZZeeeeeeeeeeeeeeeeeeeeeeeeeeeeeeZeeeSSSSSSZZZZZZeeeeeeeeeeeeeeeeeZZZZZZZZZZZZ\eeeeeeeeeeeeeeeeeeeeeeeeeeeeeeeeeeeeeeeZWWWWZZZZZZQQPPPP\\ZZZZSSSSSSKKKJFFFA@AFFHJ\LSSQVQZh{{tymrlihzvyoyyy{{{{zmpv{{{{x{{{{xzejfffdhx{qxvmlnrmoij`dfx{wvtkskpdgojqssy{vrkechXXcjjfoomosqkkqsssrijpsqmgff`\^ZVVajmcchqequ{togj\^YdZ`h[S_SOKa]dPSUYQW_{vmexSwumof`^^a_jaaa[][[[\_ahaeeppxrrvmrwxsskhgnnsspnlnnZZZZZWZZZZZeeeeeee\\ZZZWZZZZZZZ\\\\\\\\eZZZZZZZeeeeeeeeeeZZZZZZZZZZZZZeeeeeeeeeeeeeZ\\\\\\eeeeeeeeeeeeeeeeeeeeeeZ\\ZZeeeeeeZZZZZ\\eeeeeeeeeeeeeeeeeeeeeeeeeeeeeeeeeeeeeeeeeeeeeeeeeeeeeeeeeeee_eeeeeeeeeeeeeeeeeeeeeeeeeeeeeeeeeee_eeeeeeeeeeeee_eeeeeeeeeeeeeeeeeeeeeeeeeeeeeeeeeeeeeeeZZZZZZZZeeeeeeeeeeeeeeeeSTTeTSSSSTeeeeeeeeeeeeeeeeeeeeeTSSeeeSSSSSSSZZeeeeeeeeeZLG:79?ISSSSSSJPWWQQQPPQQPQKL?=9>>PPPPLLLSVVSSSSVKKGGEE88-+*768497:FA@24
@PL2_PL2_2D7-pvx2 PL2_2D7-pvx2
TCTCGTTGACGGTTAGTTTCATTGATACTCGAAAGAGGTCAGCACCAGCTAGCATCGATGACTACAAAGACGATGACGACAAGGAGGGGGTAGTTGGCTCAGCGAGCGAGACTTCCAAAATGGATTTTGTAGTCGATAAGGTCAGCAAACTGTATGAACACTCTGTGCTGTCCAAGCGTACGCGATATGTCCACTCAGAAATGAGTTCAAGCAAGGGAAACAAACTTGTGAAAGAGTTGAAAATTCGTGTGACGCCTGTGGACGCAGTTCCATTCACCGGTGGAAGTCCGACTCCAGTTGAAGAATTTGAGTGGATAAAGGGCCGTACCGAGGAGCAGCAGAGTGGACGTTATCGTGATTACGTGGAAGCCAACATTGGCGATGTGTTGAGGAACAACAAACTTTGCGTGTTTAGTGTGGAAAAAGGTGCAAACATCCTCTCCGTTGAAGTCCCTGGTTGCGATGTTGATCTTGCTGGTCGCACGGATATGATCGTGCTGAGTGCTATAGTCCAAAAGTTTCCGCATTACTTACCCCATTTGCCTGGAGTGAAAATGTTGATCGAAGTGAAAAGGGAGGTGAAATCAGCATCCGAGTTCCAGGCTTTGTCGGAATTGATTGCAATGGATTTCATCGTCGACGAATCAGTGATGGCACTGCTCACGAACTTGACAAACCATTGGGAATTTTTATGGGTCTCCAACAAGAGCAACAACCGTCCCATCATAGCGACTACGACCTTAACCACGCCAGGTGAAGCATTTGAGGTGATTAGGACGCTACTTGCGCAGTCATCAACGGCGGATGCCGATATTATGCTTCCATGCTTGGCAGAACCCGTGAAGCGACGGAAGTTAAACCAGATGCTGCCGTTTATTGGCGAAGCTAGTGGAGATGGGATTCGTGAGAGCATCGAACGATACTATGACATCGCCAGCTGCTTGGGCCCCGACTTTGACATGGCGCGAGCTGTGGCTAGACAAGTCACTCGATCTATTCCCACGTTGAGTTATTTCAGTCCGGCGCGCCGGTGGTCGCACCCGCAGTTCGAGAAGTGAGGCGCGCCTGGAGCGGCCGCGTCGACCGCCGATGAACGGTAAGTTCCAT
+
4=FH:22435<CCPQQP88+++;;BBBB?LLAAFFFFFFFMMVESEEEEVLLFFBADDLMVeeeeeeeeeeeeeeeeeeeeTTTTTTeeeeeeeeeeeeeeeeeeeeeeeeeeeeeeeeeeeeeeeeeeeeeeeeeeeeeeeeeeeeeeeeeeeeeeeeeeZZZZZZZeeeeeeeeeeeeeeeeeeeeeeeeeeZeeeeeeeeeeeeeeeeeeeeeeeeeeeeeeeeeeeeeeeeeeeeeeeeeeeeeeeee________eee____________eeeeeeeeee_____________eeeeeeeeeeeeeeeeeeeeee______________________eeeeeeeeeeeeeeee_______e____Z\eeeeeeeeeeeeeeeeeeeeeeeeeeeeeeeeeeeeeeeeeeeeeeeeeeeeevpwy{{{zpppeeopeqq{yy{{{zueccfeu{{{tqvv{{{{{{{{{{{{y{{{{{{{{{{{{{{{{{{{{{xxu{{{{{{{{{wtu{{{{{xz{{{{{{xx{{{wwrroy{{vmd^^e\`ssqqsmur{rjotttwpiyvvvz{{{{yijccossqtv{t{{{wxywtsnnhu{cgmlkqsqmi_abmkolppwy{{{vxzux{{{xrqqccWWUZegxpwtzx{yy{{{{{{{rrjrry{{{{{oZeeeeZ\\\\ZZZZeeeeeeeZZZZeeeee\\\eeeeeeeZZZZZZZeeeeeeZZZZZZZZZZ\ZZZeeeeeeeee\\\eeeeeeeeeeeZZZZZZ\eeeeee\\\eeeeeeeeeeeeeeeeeeeee_______eeeeeeeeeeeeeeeeeeee____________eeeeeeeeeeeeeeeeeeeeeeeeeeeeeeeeeeeeeeeeeeeeeeee______eeeeee__eeeeeeeeeeee_eeeeeeeeeeeeeeeeeeeeeeeeeeeeeeeeeeeeeeeZZZZZZZZeeeeeeeeeeeeeeeeeeeeeeeeeeeeeeeeeeeeeeeeeeeeeeeSSSSTSeeSSSSSZ\\ZeeeeeeeeZZPJJSSSSeeeZZZZZZWWQQSSWW\ZWWWPKKKKTVeSSVVSSSSVSSVKKKGEEE?@=@BBHHH996464/
@PL2_PL2_2C2-pvx2 PL2_2C2-pvx2
CCTCTCCGTTGACGGTTAGTTTCCATTGATACTCGAAAGAGGTCAGCACCAGCTAGCATCGATGACTACAAAGACGATGACGACAAGGAGGGGGTAGTTGGCTCAGCGAGCGAGACTTCCAAAATGGATTTTGTAGTCGATAAGGTCAGCAAACTGTATGAACACTCTGTGCTGTCCAAGCGTACGCGATATGTCCACTCAGAAATGAGTTCAAGCAAGGGAAACAAACTTGTGAAAGAGTTGAAAATTCGTGTGACGCCTGTGGACGCAGTTCCATTCACCGGTGGAAGTCCGACTCCAGTTGAAGAATTTGAGTGGATAAAGGGCCGTACCGAGGAGCAGCAGAGTGGACGTTATCGTGATTACGTGGAAGCCAACATTGGCGATGTGTTGAGGAACAACAAACTTTGCGTGTTTAGTGTGGAAAAAGGTGCAAACATCCTCTCCGTTGAAGTCCCTGGTTGCGATGTTGATCTTGCTGGTCGCACGGATATGATCGTGCTGAGTGCTATAGTCCAAAAGTTTCCGCATTACTTACCCCATTTGCCTGGAGTGAAAATGTTGATCGAAGTGAAAAGGGAGGTGAAATCAGCATCCGAGTTCCAGGCTTTGTCGGAATTGATTGCAATGGATTTCATCGTCGACGAATCAGTGATGGCACTGCTCACGAACTTGACAAACCATTGGGAATTTTTATGGGTCTCCAACAAGAGCAACAACCGTCCCATCATAGCGACTACGACCTTAACCACGCCAGGTGAAGCATTTGAGGTGATTAGGACGCTACTTGCGCAGTCATCAACGGCGGATGCCGATATTATGCTTCCATGCTTGGCAGAACCCGTGAAGCGACGGAAGTTAAACCAGATGCTGCCGTTTATTGGCGAAGCTAGTGGAGATGGGATTCGTGAGAGCATCGAACGATACTATGACATCGCCAGCTGCTTGGGCCCCGACTTTGACATGGCGCGAGCTGTGGCTAGACAAGTCACTCGATCTATTCCCACGTTGAGTTATTTCAGTCCGGCGCGCCGGTGGTCGCACCCGCAGTTCGAGAAGTGAGGCGCGCCTGGAGCGGCCGCGTCGACCGCCGAGAACGGTTAAGTTC
+
/448/338/2679?@@@@?:F=70448BBFFFFHHHHAFFFFFFHJMEEEEEEKLSVVVSZZPPSSFLKKEEZQQQQJJJH??=9289:<=F\SMVVVVVSSSVVSSSSVVVVPLPPLSZZZeeeeeeeeeeeSSSPPPZZeeeeeeeeeeeeeeeeeeeeeeeeeeeeeeeeeeeeeeeeeeeeeeeeeeeZZZZZZZZWZZeeeeeZZZZZZZ\\ZZeeZZ\ZZZ\\ZZZeeeeeeeeeeeeeeeeeeeeeZeeZZ_UP_____________________________________UU__eeeeeeeeeeeeeeeeeeeee_________________UUUN_____________________NU___ZZZZZ\ZZZZZZZZZZZeeeeeeeeZZZZZZZ\\eeeeeeeeeeeeeeeeeeeeeeeeeeeeeeeee\ZZZZZZZZZZZeeeZZWZZZZZeeetty{{{{{rvs{vzxxr`Z`fn{ysvyy{{{{{{{{{x{pwy{{x{{{{{{zvzzzuuyur{{{{{{{rssrrx{{{vyvsvrjahZ[fossqoommmo{{{qnjddkpp]][^[^eaZVcoqmnklhqqkkigkmj]\\]jejlmccfkdNQPRT[gqwlqy{{vpptkks{ssmfmhf___rvzullkur{rpp{{{{{{vvnpswwwwuzuq{{{{tnZWWZZZZeee\\WWSSPSSZZeeZZZZZZZZ\eeZZZZZZZeeeeeZZZZZZZZZZZZZZZeeeeeeeeZZZZZZZZ\e\\\\ZZZZZZ\\e\\\ZZZZ____________eee_e________________eee______eeeeee_____eeeeeeeeeeeeee_______ee___eeeeeeeeee_______eee_________________________eeeeeeeeeeeeeeeeeeeeeeeeeeeeeeeZZZZZZZZZZZZ\\eeeeeZZZZZZZZZZZZZZZZZZeeeeeeeeeeSSSSSTeeeeeeeeeeeeTTSSSSZZZSSSZZeSSSSSSPZZZZZeZZZZZZLKDDDFQSeeeZZZWQSSSQPPPQWWWWWePKEEEPPLLLSSSPPPSSGGEEBB87,,,788187:<42/2
@PL2_PL2_2A12-pvx2 PL2_2A12-pvx2
TCTCGTTGACGGTTAGTTTCCATTGATACTCGAAAGAGGTCAGCACCAGCTAGCATCGATGACTACAAAGACGATGACGACAAGGAGGGGGTAGTTGGCTCAGCGAGCGAGACTTCCAAAATGGATTTTGTAGTCGATAAGGTCAGCAAACTGTATGAACACTCTGTGCTGTCCAAGCGTACGCGATATGTCCACTCAGAAATGAGTTCAAGCAAGGGAAACAAACTTGTGAAAGAGTTGAAAATTCGTGTGACGCCTGTGGACGCAGTTCCATTCACCGGTGGAAGTCCGACTCCAGTTGAAGAATTTGAGTGGATAAAGGGCCGTACCGAGGAGCAGCAGAGTGGACGTTATCGTGATTACGTGGAAGCCAACATTGGCGATGTGTTGAGGAACAACAAACTTTGCGTGTTTAGTGTGGAAAAAGGTGCAAACATCCTCTCCGTTGAAGTCCCTGGTTGCGATGTTGATCTTGCTGGTCGCACGGATATGATCGTGCTGAGTGCTATAGTCCAAAAGTTTCCGCATTACTTACCCCATTTGCCTGGAGTGAAAATGTTGATCGAAGTGAAAAGGGAGGTGAAATCAGCATCCGAGTTCCAGGCTTTGTCGGAATTGATTGCAATGGATTTCATCGTCGACGAATCAGTGATGGCACTGCTCACGAACTTGACAAACCATTGGGAATTTTTATGGGTCTCCAACAAGAGCAACAACCGTCCCATCATAGCGACTACGACCTTAACCACGCCAGGTGAAGCATTTGAGGTGATTAGGACGCTACTTGCGCAGTCATCAACGGCGGATGCCGATATTATGCTTCCATGCTTGGCAGAACCCGTGAAGCGACGGAAGTTAAACCAGATGCTGCCGTTTATTGGCGAAGCTAGGGGAGATGGGATTCGTGAGAGCATCGAACGATACTATGACATCGCCAGCTGCTTGGGCCCCGACTTTGACATGGCGCGAGCTGTGGCTAGACAAGTCACTCGATCTATTCCCACGTTGAGTTATTTCAGTCCGGCGCGCCGGTGGTCGCACCCGCAGTTCGAGAAGTGAGGCGCGCCTGGAGCGGCCGCGTCGACCGCCGATGAACGGTAAGTTCCAT
+
01540++../-3377C:>670436799@FFFHAA;=:<?BFHJJBB=87-+++,::FFFFFBBBFAEEHMMPFBBBBBFFFAA>>>?@FSSMPPPPKEECFFPSVVVVQQHHLQQSSSVSSSVSS\\ZVSPJJHFFPMFFAAFFHP\\\\MEESSSVVZSSSPPPIIIPPeeeeeeeeeeeeeeeeeVVVSSPPPLLZ\\\\\\\SSSSSPPMHHHHHHHPPPKQQPVSVVZ\\\ZSVVVVVZQQQQSSWSSQQKPPPPPSSSZZZWILBBFLKPSSSZVSSSSSQZLLLLP\JHFFFFHHHE>:??BBKQQQPSPPPHHFFGFEJJMJFFFFFPLLP\JC88=AL?EELLZZ\\ZPPJJHJJJH\=99<=>@FHHFFFFHFFFHKKJHHHD>>>AFFHHFFHA>?@@@QQQJIIJJJJFFJLL===AA?HHE@DFFLLPLJ4-3,,3/79::157=?>:?FFHHF?;===>7:VS\YVZXYPQMKPN[Y[W[_d[g]_VTOLIHGCFILIG?GPU\V[XXOGFI=;57:;;@GMTMGNJIIJF;::BKKJMPPLEJHDLO[RI>?;ACLSY`TRNNJQHMONJHVV^^NPMKG=OSDKKQSKISOSQ\ZTADEFFFJJA<A?<:A>?A55=>FEHHILHEEDBBBHFFPP\HFFHHHHFFFFFFF<<?::FHHH@AFFHHLLJHFCFCHLHJKPJJHHGE@<<?ABFHMHFFHCCFFHFFFKSHJJPSSQOOOOJLC4---43JJFHHHJKSS\SSPPMMMJJM\\\\SSSSSSVSSSSZZZZSSVZZZ\\\\WSSQQSWeeeeeeeeeeeeeeeeeeeeeeeeeeeeeeeeeeeeeeeeeeeeeeeeVVVSSIILLEFQVVVVVV\\SSSPJMMMHHMMMPPSS\\\\ZSSSSSSSSZZZZZZZZeWeeWWZVeeeeeeeeeeSSeeeeeeTSSSSSe\TQQQQQZ\ZZZZZZZSSSSSSZZZZZeeeeeeeZZZZSSTeSSeSSSeeeeeeeeeeeeSSSSSSeWWWWWZSPLLLLLKLLLPQPVVVLKSSFF===FCFKJHHHFFJ\LLOFFFFFHLHCEEFFFISSPQLLPMF@CCEDEED??==;@:89F??8001/44C=4
@PL2_PL2_2H7-pvx2 PL2_2H7-pvx2
CCTCTCCGTTGACGGTTAGTTTCCATTGATACTCGAAAGAGGTCAGCACCAGCTAGCATCGATGACTACAAAGACGATGACGACAAGGAGGGGGTAGTTGGCTCAGCGAGCGAGACTTCCAAAATGGATTTTGTAGTCGATAAGGTCAGCAAACTGTATGAACACTCTGTGCTGTCCAAGCGTACGCGATATGTCCACTCAGAAATGAGTTCAAGCAAGGGAAACAAACTTGTGAAAGAGTTGAAAATTCGTGTGACGCCTGTGGACGCAGTTCCATTCACCGGTGGAAGTCCGACTCCAGTTGAAGAATTTGAGTGGATAAAGGGCCGTACCGAGGAGCAGCAGAGTGGACGTTATCGTGATTACGTGGAAGCCAACATTGGCGATGTGTTGAGGAACAACAAACTTTGCGTGTTTAGTGTGGAAAAAGGTGCAAACATCCTCTCCGTTGAAGTCCCTGGTTGCGATGTTGATCTTGCTGGTCGCACGGATATGATCGTGCTGAGTGCTATAGTCCAAAAGTTTCCGCATTACTTACCCCATTTGCCTGGAGTGAAAATGTTGATCGAAGTGAAAAGGGAGGTGAAATCAGCATCCGAGTTCCAGGCTTTGTCGGAATTGATTGCAATGGATTTCATCGTCGACGAATCAGTGATGGCACTGCTCACGAACTTGACAAACCATTGGGAATTTTTATGGGTCTCCAACAAGAGCAACAACCGTCCCATCATAGCGACTACGACCTTAACCACGCCAGGTGAAGCATTTGAGGTGATTAGGACGCTACTTGCGCAGTCATCAACGGCGGATGTCGATATTATGCTTCCATGCTTGGCAGAACCCGTGAAGCGACGGAAGTTAAACCAGATGCTGCCGTTTATTGGCGAAGCTAGTGGAGATGGGATTCGTGAGAGCATCGAACGATACTATGACATCGCCAGCTGCTTGGGCCCCGACTTTGACATGGCGCGAGCTGTGGCTAGACAAGTCACTCGATCTATTCCCACGTTGAGTTATTTCAGTCCGGCGCGCCGGTGGTCGCACCCGCAGTTCGAGAAGTGAGGCGCGCCTGGAGCGGCCGCGTCGACCGCCGATGAACGGTAAGTTCC
+
,//45333-14359C?FJLBAA@7==>BBBBHFLLAAFFFFFFFJJVEEEEEELLPHIB??@LLVePeeePTeeeeeeeeeeeeeTQQQQQeeeeeeeeeeeeeeeeeeeeeeTSSSSZZZZZeeeeeeeeeeeeeeeeeeeeeeeeeeeeeeeeeeeeeeeeeeeZZZZZZZeeeeeeeeeeeeeeeeeeeeeeeeeZZZeeeeeeeeeeeeeeeeeeee___________eeeeeeeeeeeeeeeeeeeeeeee_________ee___________eeee_____ee_____________eeeeeeeeeeeeeeeeeeeeee____________ee__________eeeeeeeeeeeeee_______e______eeeeeeeeeeeeeeeeeeeeeeeeeeeeeeeeeeeeeee{{{xxvtnoovmlZxppx{{{{rggggddfoZolk{{z{{y{ppp{{{{z{{{{{{vvs{v{{{{{ux{{{{{{{{{{{{{{{{{{{{{{{{{{{{{{{{{{{{{{nc_\\ezz{xx{{{{{{{{{{{{{{{ymkkqqqvzxz{zz{{xxxxtn{x{{{{{{{{{pggmx{zzx{u{{{xspznocg_pk^ehqkkquoiffgpnvqulzz{uqdnpnw{{{{tssjjdddeio{ssronppvu{z{{{{tqghegjpp{uthsswe\\\\\ZZZZeee\\\ZZZZZZeeee\\\ee\ZZZeeeeeeeeeeeeeeZZZZZZZZZZ\ZZZeeeeeeeeeeeGG555JJeeeeeeeeeeeeeeeeeeeeeeeeeeeeeeeeeeeeeeeeeeeeee\MDDDMMeeee______eeeeeeeeeeeeeeeeeeeeeeeeeeeeeeeeeeeeeeeeeeeeeeeeeeeeeeeeeeeeeeeeee______eeeeee__eeeeeeeeeeeeeeeeeeeeeeeeeeeeeeeeeeeeeeeZZZZZZ\\eeeeeZZZZZZZZZeeeeeeeeeeeeeeeZTTeTSSSTeeeeeeeeeeeeeSSSSSSeeeSSSSSSSSSSSSSZZ\ZeeeeeZZSKJJJJKQSeeeeeeeeeZWWWWWWWZWWWWPKKKKPPTPPVVVSSIIPIFFLKKKEEE?@@?;;,++108=8
@PL2_PL2_2D10-pvx2 PL2_2D10-pvx2
CCTCTCCGTTGACGGTTAGTTTCCATTGATACTCGAAAGAGGTCAGCACCAGCTAGCATCGATGACTACAAAGACGATGACGACAAGGAGGGGGTAGTTGGCTCAGCGAGCGAGACTTCCAAAATGGATTTTGTAGTCGATAAGGTCAGCAAACTGTATGAACACTCTGTGCTGTCCAAGCGTTCGCGATATGTCCACTCAGAAATGAGTTCAAGCAAGGGAAACAAACTTGTGAAAGAGTTGAAAATTCGTGTGACGCCTGTGGACGCAGTTCCATTCACCGGTGGAAGTCCGACTCCAGTTGAAGAATTTGAGTGGATAAAGGGCCGTACCGAGGAGCAGCAGAGTGGACGTTATCGTGATTACGCGGAAGCCAACATTGGCGATGTGTTGAGGAACAACAAACTTTGCGTGTTTAGTGTGGAAAAAGGTGCAAACATCCTCTCCGTTGAAGTCCCTGGTTGCGATGTTGATCTTGCTGGACGCACGGATATGATCGTGCTGAGTGCTATAGTCCAAAAGTTTCCGCATTACTTACCCCATTTGCCTGGAGTGAAAATGTTGATCGAAGTGAAAAGGGAGGTGAAATCAGCATCCGAGTTCCAGGCTTTGTCGGAATTGATTGCAATGGATTTCATCGTCGACGAATCAGTGATGGCACTGCTCACGAACTTGACAAACCATTGGGAATTTTTATGGGTCTCCAACAAGAGCAACAACCGTCCCATCATAGCGACTACGACCTTAACCACGCCAGGTGAAGCATTTGAGGTGATTAGGACGCTACTTGCGCAGTCATCAACGGCGGATGCCGATATTATGCTTCCATGCTTGGCAGAACCCGTGAAGCGACGGAAGTTAAACCAGATGCTGCCGTTTATTGGCGAAGCTAGTGGAGATGGGATTCGTGAGAGCATCGAACGATACTATGACATCGCCAGCTGCTTGGGCCCCGACTTTGACATGGCGCGAGCTGTGGCTAGACAAGTCACTCGATCTATTCCCACGTTGAGTTATTTCAGTCCGGCGCGCCGGTGGTCGCACCCGCAGTTCGAGAAGTGAGGCGCGCCTGGAGCGGCCGCGTCGACCGCCGATGAACGGTAAGTTCCA
+
033:80///.10/6C@FJJFF@@@@=>QSSKPF>>88=?FFFFFJJVVVGKKKKKPPQQQQSVSLLPWWZQQZZZWWWWWWTTeeSSSSSSeeeeeeeeeeeeeeZZZZeZZeeeeeeeeeeeeeeeeeeeeeeeZZZeeeeeeeeeeeeeeeeeeeeeeeeeeeZZZZZeeZZZZZeeZeeeeeeeeeeeeeeeeeeeeeeeeeeeeeeeeeeeeeeee_______eeeeeeeeeeeeeeeeeeeeeeeee__eeeeee___________eeeeeeeeeeeeeeeeeeeeeeZ\\ZZZZeeZZZZZZZeeeeeeeeeeeeeeeeeeeeeeeeeeSSSSSZZZZWWZZZZZZZee\eeeeeeeZZ\\ZZZZZZZeeeeeeeeZZZZZZeeeeeeeeeeeeeeeeeeeeeeeeeeeee\\WZZZZZZZZQQQZ\\\\\\ZZVVSS\SbYW^a\QRUVXXddrqonzz{{ytuejghgppsvsu{{{{{{{y{{{{{{{{x{xxoqqvvo{{{rmufgerjoooebcejjuyrppujksvuqtyooiiYYbUXhmhghljimmfsqqssobeso]OOSSSU_[TTYRRNNW]nz{ttpifd`\aQQTJOYZ`cmmk`VRRRX`riSZUUX_\gkgemrolllled]]\insznjlknmkjjor{xvtiisvvmx{x{{{{tqkhWWZeeeeeeeeeee\ZZZJZZZZeeeeeeeeeeeeZZZZZZZeeeeeeeeeeeeeeeZZZZZZZeeeeeeeeeeeeee\\\\\\\eeeeeeeeeeeeeeeeeeeeeeeeeZZeeeeeeeeeeeeeeeeeeeeeeeeeeeeeeeeeeeeeeeeeeeeeeeeeeeeeeeeeeeeeeeeeeeeeeeeeeeee_______eeeeeeeeeeeeeeeeeeeeeeeeeeeeeeeee_______eeeeeeeeeeeeeeeeeeeeeeeeeeeeeeeeeeeeeeeeeZZZZZZeeeeeeeeeeeeeeeeZSSTTSeeeeeeeeeeeeeeeeSSSSSTeeeSSSSSSeZSSSSSZZeeeeeeeeeZQLDDDGQSeeeZZZZZ\\ZWWWQQQQKK?=9<7JJKKVSSSVVVLLLLLLLLSKKD=A==?BBBF<:42/410
@PL2_PL2_2A7-pvx2 PL2_2A7-pvx2
CCTCTCGTTGACGGTTAGTTTCCATTGATACTCGAAAGAGGTCAGCACCAGCTAGCATCGATGACTACAAAGACGATGACGACAAGGAGGGGGTAGTTGGCTCAGCGAGCGAGACTTCCAAAATGGATTTTGTAGTCGATAAGGTCAGCAAACTGTATGAACACTCTGTGCTGTCCAAGCGTACGCGATATGTCCACTCAGAAATGAGTTCAAGCAAGGGAAACAAACTTGTGAAAGAGTTGAAAATTCGTGTGACGCCTGTGGACGCAGTTCCATTCACCGGTGGAAGTCCGACTCCAGTTGAAGAATTTGAGTGGATAAAGGGCCGTACCGAGGAGCAGCAGAGTGGACGTTATCGTGATTACGTGGAAGCCAACATTGGCGATGTGTTGAGGAACAACAAACTTTGCGTGTTTAGTGTGGAAAAAGGTGCAAACATCCTCTCCGTTGAAGTCCCTGGTTGCGATGTTGATCTTGCTGGTCGCACGGATATGATCGTGCTGAGTGCTATAGTCCAAAAGTTTCCGCATTACTTACCCCATTTGCCTGGAGTGAAAATGTTGATCGAAGTGAAAAGGGAGGTGAAATCAGCATCCGAGTTCCAGGCTTTGTCGGAATTGATTGCAATGGATTTCATCGTCGACGAATCAGTGATGGCACTGCTCACGAACTTGACAAACCATTGGGAATTTTTATGGGTCTCCAACAAGAGCAACAACCGTCCCATCATAGCGACTACGACCTTAACCACGCCAGGTGAAGCATTTGAGGTGATTAGGACGCTACTTGCGCAGTCATCAACGGCGGATGCCGATATTATGCTTCCATGCTTGGCAGAACCCGTGAAGCGACGGAAGTTAAACCAGATGCTGCCGTTTATTGGCGAAGCTAGTGGAGATGGGATTCGTGAGAGCATCGAACGATACTATGACATCGCCAGCTGCTTGGGCCCCGACTTTGACATGGCGCGAGCTGTGGCTAGACAAGTCACTCGATCTATTCCCACGTTGAGTTATTTCAGTCCGGCGCGCCGGTGGTCGCACCCGCAGTTCGAGAAGTGAGGCGCGCCTGGAGCGGCCGCGTCGACCGCCGATGAACGGTAAGTTCCAT
+
/1378<=85=8:=H@FJLFF=72458BBBBHBFF==AFFFFFHMMVESEEEEVFF@@9799ELQePeeeeeeeeeeeeeeeeeeSSSSSSeeeeeeeeeeeeeeeTTTTTeeTSTTTeeeeeeeeeeeeeeeeeeeeeeeeeeeeeeeeeeeeeeeeeeeeeeeeeZZZZZeeeeeeeeeeeeeeeeeeeeeeZZUULMMeeeeeeeeeeeeeeeeeeeeeeeeeeeeeeeeeeeeeeeeeeeeeeeeeeeeeeeeeee_____ee____HL___eeeeeeeeeeeeeeeeeeee_____eeeeeeeeeeeeeeeeeeeeeeeeeeeeeeeeee_______e_____eeeeeeeeeeeeeeeeeeeeeeeeeeeeeeeeeeeeeeeeeeeeeeeeeeeeeeeeeeeeeeeeeeeeeee{yxx{{{{{{{{{v{ypeeeqoennnzt{e{rkjzpppppy{{{{{{{{{{{{{{{{{{{{rrr{{{{{{{{{{{{{{{{{{{{{{{{{{{{{{{{{{{x{{{{{{{{{{{{{{{x{{{{{{{{{{rigrmkqv{{{{{{{{{{{{x{{{{x{{{{{{yttspgjxvqvzz{{{{{{vxoqmphrt`^dmkkoomgorsvx{{{y{{{{{wx{x{{{{{{vvxmggfmo{{{{z{{{{{{{{{{{{{h`XX_jr{{{{rtxex{{qqqsruexx{{zrXWWii{{{yu{ey{wuwvrtZimlvzZ{{{{{xxeeeeeeeeeeeeeeeeeeeeeeeeeeeeeeeeeeeeeeeeeeeeeeeeeeeeeeeeeeeeeeeeeeeeeeeeeeeeeeeeeeeeeeeeeeeeeeeeeeeeeeeeeeeeeeeeeeeeeeeeeeee_____eeeeeeeeeeeeeeeeeeeeeeeeeeMMDDDMMZZZZZZeeeeeeeeeeeeeeeeeeeeeeeeeeeeeeeeeeeeeeeeeeeeeeeeeeeeeeeeeeeeeeeeeeeeeeSSTTTTeeeeTTTTTeeeeeeeeeeeeeeeeeeeSSSSSTeeeeeeeePLLLLLKLZZSSVVVVVVZZHH==BBBBKJHHHHHM\\LIIIFFAD7;32088BBBBSVVVVQEEEEEEGSEE@>=433598223--:=@CH:4
@PL3_3G1-PVX2 3G1-PVX2
GGGTAGTTGCCTCAGCGAGCGAGACTTCCAAAATGGATTTTGTAGTCGATAAGGTCAGCAAACTGTATGAACACTCTGTGCTGTCCAAGCGTACGCGATATGTCCACTCAGAAATGAGTTCAAGCAAGGGAAACAAACTTGTGAAAGAGTTGAAAATTCGTGTGACGCCTGTGGACACAGTTCCATTCACCGGTGGAAGTCCGACTCCAGTTGAAGAATTTGAGTGGATAAAGGGCCGTACCGAGGAGCAGCAGAGTGGACGTTATCGTGATTACGTGGAAGCCAACATTGGCGATGTGTTGAGGAACGACAAACTTTGCGTGTTTAGTGTGGAAAAAGGTGCAAACATCCTCTCCGTTGAAGTCCCTGGTTGCGATGTTGATCTTGCTGGTCGCACGGATATGATCGTGCTGAGTGCTATAGTCCAAAAGTTTCCGCATTACTTACCCCATTTGCCTGGAGTGAAAATGTTGATCGAAGTGAAAAGGGAGGTGAAATCAGCATCCGAGTTCCAGGCTTTGTCGGAATTGATTGCAATGGATTTCATCGTCGACGAATCAATGATGGTACTGCTCACGAACTTGACAAACCATTGGGAATTTTTATGGGTCTCCAACAAGAGCAACAACCGTCCCATCATAGCGACTACGACCTTAACCACGCCAGGTGAAGCATTTGAGGTGATTAGGACGCTACTTGCGCAGTCATCAACGGCGGATGCCGATATTATGCTTCCATGCTTGGCAGAACCCGTGAAGCGACGGAAGTTAAACCAGATGCTGCTGTTTATTGGCGAAGCTAGTGGAGATGGGATTCGTGAGAGCATCGAACGATACTATGACATCGCCAGCTGCTTGGGCCCCGACTTTGACATGGCGCGAGCTGTGGCTAGACAAGTCAC
+
<<F:74+++++027FAHHQQQVSSSSSSZZQQQQQSSZZeeSSQVVWWZZZeeeWWWZZZQQQSSSSTeeeSSPPOQQQQQSeeeeeeeeZZZZZZZZZeeZZZZZZLSSUWZZ\ZUUUZZZZZZZZZZeeee\\ZZZZZZZeZ\\\\\\eeeeeeZZZZZZZZZZZUZZZZZZZZZUUUZZZUUZ\Z\ZZZZZeeZZZZZZZZZZZZZZZZZZUUZ\\eeeeeeee\\ZZZZZZZZZZZWUUZZZZZZZZZZSSZZZZZZZZZZZZZZZZZZZIIHZLPPSZZ\\\ZWWWSetxwuglZhc^c``cgsxlZgdd`_i]ihllZhjo^hddPchhbie`Xbijb_[WYY\heddP\\YZ_]^fibfYZZhep{{{uwypnfi^^emhzz{z{{{{{{uuxzz{{{{{{{{{{sswwt{{{{vvqps{{smrjedjqoy{{{{{zz{{{{{{{sk^RR[]g{zzz{z{{xx{{{{w{ukjqvrqnooqrrlgqd\\]\b{{{{{rwe]\_X^ejtoifa^bdkpomuxxuolrp\\\x{ry{{wyz{vzxvtmvojdhvzy{{{{{{y{{{{{{{{{uonnqrr{wwrpppwt{{yyxvrrrxpsxzzwpZZZZeeeeeeeeeeeeeeeeeeeeeeeeeeZ\\\\eee\\ZZZZZZZeeeeeeeeeeeeeeee\ee\\ZZZZZeeeeeeeeeZ______eee__ee_________eeeeeeeeeeeeeeeeeeeeeeeeeeeeeeZeeeeeeeZZZZZZZZeZZZZZZZZZZZZZee\\\\eeeeeeeeeeeeZZZZZZZZeeZZZZZZZeeeZZZ\\ZZeeeeeeZZZZZZZZZZZeZZeeeZZeeeeeeeeeeeeeeeeeWVSSSVVTKKKPPVVVVSSSSSSZZZVVVEE@BBBFFF88
@PL3_H10-PVX2 H10-PVX2
GCGAGACTTCCAAAATGGATTTTGTAGTCGATAAGGTCAGCAAACTGTATGAACACTCTGTGCTGTCCAAGCGTACGCGATATGTCCACTCAGAAATGAGTTCAAGCAAGGGAAACAAACTTGTGAAAGAGTTGAAAATTCGTGTGACGCCTGTGGACGCAGTTCCATTCACCGGTGGAAGTCCGACTCCAGTTGAAGAATTTGAGTGGATAAAGGGCCGTACCGAGGAGCAGCAGAGTGGACGTTATCGTGATTACGTGGAAGCCAACATTGGCGATGTGTTGAGGAACAACAAACTTTGCGTGTTTAGTGTGGAAAAAGGTGCAAACATCCTCTCCGTTGAAGTCCCTGGTTGCGATGTTGATCTTGCTGGTCGCACGGATATGATCGTGCTGAGTGCTATAGTCCAAAAGTTTCCGCATTACTTACCCCATTTGCCTGGAGTGAAAATGTTGATCGAAGTGAAAAGGGAGGTGAAATCAGCATCCGAGTTCCAGGCTTTGTCGGAATTGATTGCAATGGATTTCATCGTCGACGAATCAGTGATGGCACTGCTCACGAACTTGACAAACCATTGGGAATTTTTATGGGTCTCCAACAAGAGCAACAACCGTCCCATCATAGCGACTACGACCTTAACCACGCCAGGTGAAGCATTTGAGGTGATTAGGACGCTACTTGCGCAGTCATCAACGGCGGATGCCGATATTATGCTTCCATGCTTGGCAGAACCCGTGAAGCGACGGAAGTTAAACCAGATGCTGCCGTTTATTGGCGAAGCTAGTGGAGATGGGATTCGTGAGAGCATCGAACGATACTATGACATCGCCAGCTGCTTGGGCCCCGACTTTGACATGGCGCGAGCTGTGGCTAGACAAGTCACTCGATCTATTCCCACGTTGGGTTATTTCAGT
+
44=BHHKHLCHHHHLOLLQQLHH==86=8:7?????FKMHHFHHKFPPPPQQQPPPZPPPPZPPLZZZZPPQQPPMMLMMZZZZZWWUUGE0AASGZUUUUZZZUUUUUZZ\ZZZZZZ\ZZZZZZZZZ\ZZZUUWZZZZZUUUZZMMDDDLKZZZZZZZUNNUZ__________________________UUU_ZZZZZZZZZZZZZZZZUUUZ\\ZZZUUZZZZZZZZZZLL=BAFLLUMZFFL\\ZUZUUZZZZLLLSLLDLFLLZZZZZMLLLMZZ\\\\ZWWWWWZOLLFLLLLZKOLOP\ZZZ][qnxxZxx{{{sktpqmhoZVRbP]_fofedksvp{qnqqhf[XYx{{{zyppmohqeqvrrihlgjXZZop{{{{{{{{w{yysss{{{{{{{qqqkmv{{{yvjlssqx{{vvvqus{{{x{{suqpptnn{{zkickdnz{{{{{pppxu{{wlkvs{{{{{{vnnpopmzuvmkdV]_ernppm^dXJUdw{wrqkoq{{{{{{{{unnnnlsz{{{yrmmmilnksrnnnz{{{sss{{{{{{{{{ux{{{{{otcccfh{{{{{{{{{{{sssxx{{{{{xteeeeee\\ZZZZZeeeeeeeeeeeeeeeeeeeeeeeeeeeeeeeeeeeeeeeeeeeeeeeeeeeeeeeeeeeeeeeeeeeeeeeee__eeee_eeeeeeeeeeeeeeeeeeeeeeeeeeeeeeeeeeeeeeeeeeeeeeeeeeeeeeeeeeeeeeeeeeeeeeee\\Z\\ZZeeeZ\ZZZZZeeeeZZZZZZZZeeZ\\ZZZZeeeeeeeeeeeeeeeeeeeeeeeeeeeeeeeeeee\eeeeeeeeeeeeeeTTTSSSSSeeeeeeeeeeeeSSSSTeeeeeVTQQQQQVVVVVVPPKFFEP\QQEEBB@@@?>66
@PL3_3F10-PVX2 3F10-PVX2
GTTAGTTTCCATTGATACTCGAAAGATGTCAGCACCAGCTAGCCAACACAGCCCATAGGGTCAAAAGGCNAGGAGGGGTAGTTGGCTCAACGAGCGAGACTTCCAAAATGGATTTTGTAGTCGATAAGGTCAGCAAACTGTATGAACACTCTGTGCTGTCCAAGCGTACGCGATATGTCCACTCAGAAATGAGTTCAAGCAAGGGAAACAAACTTGTGAAAGAGTTGAAAATTCGTGTGACGCCTGTGGACGCAGTTCCATTCACCGGTGGAAGTCCGACTCCAGTTGAAGAATTTGAGTGGAAAAAGGGCCGTACCGAGGAGCAGCAGAGTGGACGTTATCGTGATTACGTGGAAGCCAACATTGGCGATGTGTTGAGGAACAACAAACTTTGCGTGTTCAGTGTGGAAAAAGGTGCAAACAACCTCTCCGTTGAAGTCCCTGGTTGCGATGTTGATCTTGCTGGTCGCACGGATATGATCGTGCTGAGTGCTATAGTCCAAAAGTTTCCGCATTACTTACCCCATTTGCCGGGAGTGAAAATGTTGATCGAAGTGAAAAGGGAGGTGAAATCAGCATCCGAGTTCCAGGCTTTGTCGGAATTGATTGCAATGGATTTCATCGTCGACGAATCAGTGATGGCACTGCTCACGAACTTGACAAACCATTGGGAATTTTAATGGGTCTCCAACAAGAGCAACAACCGTCCCATCATAGCGACTACGACCTTAACCACGCCAGGTGAAGCATTTGAGGTGATTAGGACGCTACTTGCGCAGTCATCAACGGCGGATGCTGATATTATGCTTCCATGCTTGGCAGAACCCGTGAAGCGACGGAAGTTAAACCAGATGCTGCCGTCTATTGGCGAAGCTAGTGGAGATGGGATTCGTGAGAGCATCGAACGATACTATGACATCGCCAGCTGCTTGGGCCCCGACTTTGACATGGCGCGAGCTGTGGCTAGACAAGTCACTCGATCTATTCCCACGTTGAGTTATTTCAGT
+
11DFF999>;;9>699?CFZQQSSZSVSSPVVVPJBBB==--***+33488=AFLLQB@@>:51))))$!$66BBBFFBB<63,+/..+++47IIPKLLLLLSZZZZ\eeZZ\\\ZZSQQPPPZZZPPZZZZZ\\ZZSSSSSSZeeeeeeSSSSSSZZZZZZZZZZZeZZ\ZZZZeeeeeeeeeee\\\eeeeeeeeeeeeeeeeeeeeeeeeeeeeeeeeeeeeeeeeeeeeeeeeZeeeeeeeeee______________eeeeeeeeeeeee__________eeeeeeeeeeeeeeeeeeeeeee________________eeeeeeeeeeeeeeeeeeeeeeexzvmk_iumow{{{{{qseswwx{{{{e{{{y{{usnnnsu{ttllkpv{{{{{{{{ij\eeemt{{y{{{xwsstqggfiirirny{wuz{ws{{{{{{{{{{{qvhhltzy{{{{{wz{{{{{{{{{{{{{{{{{{{{{{{{qqs{{{{{{{{{{{{{{{{{{{{{{{{{{{{{{{{{{{{{{{{{{{{{{{{{{{{{{{{{{{{{{{{{{{{{{{{{{zxz{xx{{vzz{{{ttkrjxph{{x{yy{{ohkkos{{{{{{{{{{{{{{{{{{{{{{{{{unn{{{{{{{{{{{{{{{{{{{{{{{{{{{{{{{{{{{{{{{{{{{{{{{yqqoqtuskmZgZZkxswyyy{{{{{{{{{{{{{{vimmrr{wugieff{{{teeeeeeeeeeeeeeeeeeeeeeeeeeeeeeeeeeeee_________eeeeeeeeeeeeeeeeeeeeeeeeeeeeeeeeeeeee_____eeeeeeeeeeeeeeeeZeeeeeeeeeeeeeeeeee\\ZZZZZeeeeeeeeeeeeeeZZZZZZZeeeeeeeeeeeeeeeeeeeeeeeeeeeeeeeeeeeeeeeeeeeeeeeeeeeeeeeeeeeeSSSSSSSeeeeeeeeeeeeeeeTTTeVVQQQTTeeeZZZZVVVVSSSSSSVVVEE@BBBBBB66
@PL3_3A9-PVX2 3A9-PVX2
ACAAAGACGATGACGACAAGGAGGGGGTAGTTGGCTCAGCGAGCGAGACTTCCAAAATGGATTTTGTAGTCGATAAGGTCAGCAAACTGTATGAACACTCTGTGCTGTCCAAGCGTACGCGATATGTCCACTCAGAAATGAGTTCAAGCAAGGGAAACAAACTTGTGAAAGAGTTGAAAATTCGTGTGACGCCTGTGGACGCAGTTCCATTCACCGGTGGAAGTCCGACTCCAGTTGAAGAATTCGAGTGGATAAAGGGCCGTACCGAGGAGCAGCAGAGTGGACGTTATCGTGTTTACGTGGAAGCCAACATTGGCGATGTGTTGAGGAACAACAAACTTTGCGTGTTTAGTGTGGAAAAAGGTGCAAACATCCTCTCCGTTGAAGTCCCTGGTTGCGATGTTGATCTTGCTGGTCGCACGGATACGATCGTGCTGAGTGCTATAGTCCAAAAGGCTCCGCATTACTTACCCCATTTGCCTGGAGTGAAAATGTTGATCGAAGTGAAAAGGGAGGTGAAATCAGCATCCGAGTTCCAGGCTTTGTCGGAATTGATTGCAATGGATTTCATCGTCGACGAATCAGTGATGGCACTGCTCACGAACTTGACAAACCATTGGGAATTTTTATGGGTCTCCAACAAGAGCAACAACCGTCCCATCATAGCGACTACGACCTTAACCACGCCAGGTGAAGCATTTGAGGTGATTAGGACGCTACTTGCGCAGTCATCAACGGCGGATGCCGATATTATGCTTCCATGCTTGGCAGAACCCGTGAAGCGTCGGAAGTTAAACCAGATGCTGCCGTTTATTGGCGAAGCTAGTGGAGATGGGATTCGTGAGAGCATCGAACGATACTATGACATCGCCAGCTGCTTGGGCCCCGACTTTGACATGGCGCGAGCTGTGGCTAGACAAGTCACTCGATCTATTCCCACGTTGAGTTATTTCAGTCCGGCGCGCCGGTGGTCGCACCCGCAGTTCGAGAAGTGAGGCGCGCCTGGAGCGGCCGCGTCGACCGCCG
+
20;<>BB=BFHHKPHPSSFFFIKPVVVSK93,,++22018EFOQWSPPPPTZZZZZZeZZZZZ\ZZZPMMFFFZZZZ\\\\WWWZZSSSSSSZeeeeeSSSSSSSZZZZZeeeeZZZUWZZeeeeZZZZZZZZZZ\\\e\\ZZZZZeeeeee\\\\\ZZ\\eeeeeeZZZee____eeee_________U_________UUU________________eeeeeeee__________________UUU__eeeeeee_____________e_______________ee_________________U__Z\\\\ZZZZZsvyvxxxZrppwwy{{{{{{tspofefmy{{{{{ssmkprtxrsllex{{{z{lliaaekkts{{{{{{{{qqv{{{{v{{{{{zvyv{{{{{{{{{{{{{{{{{{{w{zz{zxw{{{{{{{{{{{{{{{{sx{sric^jjvvx{{q{z{vvx{{yuutoodY]kkk{u{{{{{{{{yywxx{{roqr{wy{{{{{yruz{y{{{{{{{{{{ystoekfz{jmqqoorruomzwxrzzzzz{{{{yw{so{{vrfggooppjhlyzsz{{{vgecdin{{{{{{{{{{{{{{{pnnqers{{{{wvvruxponzlZllnllwttstxx{wwZzmrwikhhqeu{{{zrrr{{{{xeeeeeeeeeeeeee\\\eeeeeeeeeeeeeeeeeeeeeeeeeeeeeeeeeeeeeeee______eeeeeeeeeeeeeeeeeeeeeeeeeeeeeeeeeeeeeeeeeeee_______eeeeeeeeeeeeeeeeeeeeeeeeeeeeeeeeeeeeeeeeeeeeeeeeeeeeeeeeeeeeeeeeeeeeeeeeeeeeeeeeeeeeeeeeeeeeeeeeeeeeeeeeeeZZZZZZeeeeeeeeeeeeeeeeTTTeeeeeeeeeeeeeeeeeeeSSSSSTTTTSSSeTSSSSSSeeeeeeeeeeeeeSKG945?IOOOOSSJJJJKLLLPPLQQSWWWSKKKKPPLLLPSSSSSSKGEEE@@87
@PL3_3A7-PVX2 3A7-PVX2
CTACAAAGACGATGACGACAAGGAGGGGGTAGTTGCCTCAGCGAGCGAGACTTCCAAAATGGATTTTGTAGTCGATAAGGTCAGCAAACTGTATGAACACTCTGTGCTGTCCAAGCGTACGCGATATGTCCACTCAGAAATGAGTTCAAGCAAGGGAAACAAACTAGTGAAAGAGTTGAAAATTCGTGTGACGCCTGTGGACGCAGTTCCATTCGCCGGTGGAAGTCCGACTCCAGTTGAAGAATTTGAGTGGATAAAGGGCCGTACCGAGGAGCAGCAGAGTGGACGTTATCGTGATTACGTGGAAGCCAACATTGGCGATGTGTTGAGGAACAACAAACTTTGCGTGTTTAGTGTGGAAAAAGGTGCAAACATCCTCTCCGTTGAAGTCCCGGGTTGCGATGTTGATCTTGCTGGTCGCACGGATATGATCGTGCTGAGTGCTATAGTCCAAAAGTTTCCGCATTACTTACCCCATTTGCCTGGAGTGAAAATGTTGATCGAAGTGAAAAGGGAGGTGAAATCAGCATCCGAGTTCCAGGCTTTGTCGGAATTGATTGCAACGGATTTCATCGTCGACGAATCAGTGATGGCACTGCTCACGAACTTGACAAACCATTGGGAATTTTTATGGGTCTCCAACAAGAGCAACAACCGTCCCATCATAGCGACTACGACCTTAACCACGCCAGGTGAAGCATTTGAGGTGATTAGGACGCTACTTGCGCAGTCATCAACGGCGGATGCCGATATTATGCTTCCATGCTTGGCAGAACCCGTGAAGCGACGGAAGTTAAACCAGATGCTGCCGTTTATTGGCGAAGCTAGTGGAGATGGGATTCGTGAGAGCATCGAACGATACTATGACATCGCCAGCTGCTTGGGCCCCGACTTTGACATGGCGCGTGCTGTGACTAGACAAGTCACTCGATCTATACCCACGTTGAGTTATTTCAGTCCGGCGCGCCGGTGGTCGCACCCGCAGTTCGAGAAGTGAGGCGCGCCTGGAGCGGCCGCGTCGACCGCCG
+
0.44;EGGKKELLLLLPQVVSSSTTTeTTP?6.+++-443=?FIZZZZTPSSTZZZZZ\ZZZZe\\ZZZPPPQPPZZZZZZZZZ\\ZeSSSSSSeeeeeeTSSSSSSeeeeeeeZSSSZZZeeeeeZZZZZZZZZZ\\\eeeeeeZZeeee\ZZZZZZZZZ\\\ZZZ___________eeee___________UUU_______e_____UU__________eee____________e__________________________________utt{{{{{wpmlk_umkh_nnqqutww_wd\lk_port{zznmh_nhcdntpx{{etgfffZfklwwymuny\hhmjstn\olvpjmZcccceeooz{{{ukkkjjggguorrssuz{{zz{{{{{{{{{{{zuwz{y{x{{{xrrx{{{{{{{{{{{{{{{{{{{{{{{{{z{z{u{w{{{v{{{{{{{{{z{{x{{{{{{{{{{{{zxxvwvx{{{{{{{{{{{{z{{{{{{{{{{{{{{{{wpnqnzpopw{{{{z{{xvvvqky{sovsoooomijomvx{{{olffdlcgecin{{vtqvqmffb_adiapp{{{{{{{{{{{{{{yvpppu{{wwvxv{{{roooppqwzqqqqhcbbbgiwevutpeqneeeetinzz{{s{{{{{x{t{{{{{{{qrltl{{{e{uzseeeeeeeeeeeeee\\\\eeeeeeeZeeeeeeeeeeeeee__eeee_eeeeeeeeeeeeeeeeeeeeeeeeeeeeeeeeeeeeeeeeeeeeeeeeeeeeeeeeeeeeeeeeeeeeeeeeeeeeeeeeeeeeeeeeeeeeee____eeeeeeeeeeee_eeeeeeeeeeeeeeeeeeeeeeeeeeeeeeeeeeeeeeeeeeeeeeeeeZZZZZZeeeeeeeeeeeeeSSTSSSTSSeSSTTTTeeeeeSSSSQQQQQSeeeSSTeSSOQOQQSSZZZZeeeeeeeSKK958EEOSSSSSPPJSSSSLLJJLLLSWSLLLLPPPLLLLLLLKKKEE????@77
@PL3_3D10-PVX2 3D10-PVX2
CTACAAAGACGATGACGACAAGGAGGGGGTAGTTTGCTCAGCGAGCGAGACTTCCAAAATGGATTTTGTAGTCGATAAGGTCAGCAAACTGTATGAACACTCTGTGCTGTCCAAGCGTACGCGATATGTCCACTCAGAAATGAGTTCAAGCAAGGGAAACAAACTTGTGAAAGAGTTGAAAATTCGTGTGACGCCTGTGGACGCAGTTCCATTCACCGGTGGAAGTCCGACTCCAGTTGAAGAATTTGAGTGGATAAAGGGCCGTACCGAGGAGCAGCAGAGTAGACGTTATCGTGATTACGTGGAAGCCAACATTGGCGATGTGTTGAGGAACAACAAACTTTGCGTGTTTAGTGTGGAAAAAGGTGCAAACATCCTCTCCGTTGAAGTCCCTGGTTGCGATGTTGATCTTGCTGGTCGCACGGATATGATCGTGCTGAGTGCTATAGTCCAAAAGTTTCCGCATTACTTACCCCATTTGCCTGGAGTGAAAATGTTGATCGAAGTGAAAAGGGAGGTGAAATCAGCATCCGAGTTCCAGGCTTTGTCGGAATTGATTGCAATGGATTTCATCGTCGACGAATCAGTGATGGCACTGCTCACGAACTTGACAAACCATTGGGAATTTTTATGGGTCTCCAACAAGAGCAACAACCGTCCCATCATAGCGACTACGACCTTAACCACGCCAGGTGAAGCATTTGAGGTGATTAGGACGCTACTTGCGCAGTCATCAACGGCGGATGCCGATATTATGCTTCCATGCTTGGCAGAACCCGTGAAGCGACGGAAGTTAAACCAGATGCTGCCGTTTATTGGCGAAGCTAGTGGAGATGGGATTCGTGAGAGCATCGAACGATACTATGACATCGCCAGCTGCTTGGGCCCCGACTTTGACATGGCGCGAGCTGTGGCTAGACAAGTCACTCGATCTATTCCCACGTTGAGTTATTTCAGTCCGGCGCGCCGGTGGTCGCACCCGCAGTTCGAGAAGTGAGGCGCGCCTGGAGCGGCCGCGTCGACCGCCGATGAAC
+
02<=FFMFHHHHHPSPPQQQKLQSSSVTTPL?:3..4666=:>EMMWSSPPPSSeeZZ\ZZZZZZZZZLKDDFHHZZPPWZZZWWWZZSSSSSSZ\\eeeeSSSSSSZZZZZZZZZZZZZZZZZZZeeZZZZZZZZZZ\\\ZeeeeZZZZZZZ\\\\ZZZZZZeeZZZZZZ__UUU__eeee___ee____U_UUUU________________________eee_____________________________eeeeee________________________UU_______U__e____UU__LUN_________epu{{{{{{e{{{{{{{{{{{{{rmhhhehssrpggei{xxuy{{{{rrr{{{{xwpllkmkqqy{{{{{{xrmilz{{{{{{{{{{{z{{{{{{{{{{yyw{{{{{{{{{{{{{{{{{{{{{{{{{{{{{{{{{{{{{{{{{{{{{{{{{{{{{{{{{{{{{zxxvx{{{{{{{{{{{{{{{{{{{{{{{{{{{{{{{{{{{{ztzz{w{{{{{{{zurrsspgfmoruvvvuosr{{{{{{{{{{{tzzss{{{{{{{utqxu{y{{qqs{{{{{{{{{{{{{{{{{{{{{{{{{{{{{{{{{{{{{{{{{{{{{u{{{{{{e{{{z{wuvelvlntw{{y{{{{{{{t{{{{{{{{{{{wffZnenttvuxyvx{{{{{{{{{wu{eyqponopeunnnz{{{e{zyxvv{{{xwureeeeeeeeeeeeeeeeeeeeeeeeeeeeeeeeeeeeeeeeeeeeeeeeeeeeeeeeeeeeeeeeeeeeeeeeeeeeeeeeeeeeeeeeeee_eeeeeeeeeeeeeeeeeeeeeeeeeeeeeeeeeeeeeeeeeeeeeeeeeeeeeeeeeeeeeeeeeeZZZZZZZeeeeeeeeeeeeeTTSSSTTSeSSTTTeeeeeeeeeeTTSSSTTTTSSSeTSSSSSSeeeeeeeeeeeeeZMM=58EEOOSSSSJPPSSSSQPPPLLLVQQQKIIIKKPKILPPLLLKEEDDDD@>=995584
@PL3_3G8-PVX2 3G8-PVX2
ACAAGACGATGACGACAAGGAGGGGGTAGTTCGCTCAGCGAGCGAGACTTCCAAAATGGATTTTGTAGTCGATAAGGTCAGCAAACTGTATGAACACTCTGTGCTGTCCAAGCGTACGCGATATGTCCACTCAGAAATGAGTTCAAGCAAGGGAAACAAACTTGTGAAAGAGTTGAAAATTCGTGTGACGCCTGTGGACGCAGTTCCATTCACCGGTGGAAGTCCGACTCCAGTTGAAGAATTTGAGTGGATAAAGGGCCGTACCGAGGAGCAGCAGAGTGGACGTTATCGTGATTACGTGGAAGCCAACATTGGCGATGTGTTGAGGAACAACAAACTTTGCGTGTTTAGTGTGGAAAAAGGTGCAAACATCCTCTCCGTTGAAGTCCCTGGTTGCGATGTTGATCTTGCTGGTCGCACGGATATGATCGTGCTGAGTGCTATAGTCCAAAAGTTTCCGCATTACTTACCCCATTTGCCTGGAGTGAAAATGTTGATCGAAGTGAAAAGGGAGGTGAAATCAGCATCCGAGTTCCAGGCTTTGTCGGAATTGATTGCAATGGATTTCATCGTCGACGAATCAGTGATGGCACTGCTCACGAACTTGACAAACCATTGGGAATTTTTATGGGTCTCCAACAAGAGCAACAACCGTCCCATCATAGCGACTACGACCTTAACCACGCCAGGTGAAGCATTTGAGGTGATTAGGACGCTACTTGCGCAGTCATCAACGGCGGATGCCGATATTATGCTTCCATGCTTGGCAGAACCCGTGAAGCGACGGAAGTTAAACCAGATGCTGCCGTTTATTGGCGAAGCTAGTGGAGATGGGATTCGTGAGAGCATCGAACGATACTATGACATCGCCAGCTGCTTGGGCCCCGATTTTGACATGGCGCGAGCTGTGGCTAGACAAGTCACTCGATCTATTCCCACGTTGAGTTATTTCAGTCCGGCGCGCCGGTGGTCGCACCCGCAGTTCGAGAAGTGAGGCGCGCCTGGAGCGGCCGCGTCGACCGCCGATGAACGGTAAGT
+
401<:QQ\\ZZZQMMPPEEHPPMQ\\\<8*****.0---17=AFQZQZZZZZZZZ\\\\\\\\ZZWWWWWWWWWWWWWWZZe\ZZZZZZZeeeeeeeeeeeeeeeeeeeeeZZZZZZZeeZZZeeeeeeeZZZ\\\\eeeeeeeeeeeeeeeeeeeeeeeeeeeeeeeeeeeeeeeeeeee\\Z\ZZZZZZZZZZZZZZZZZZZZZ___e________eee_________npt{ruo_x_monuwquqweyww{eeyuoqxoomersv_sw{{{{{{wsoo_umpmeggikqlu{_ttmrn_oappqrwknqeznq{{{{{{{e{{{{{{{{{{{{snnnnnr{{wvorq{{xxxZyz{{zzz{{{{xwnllkkjqqvv{{{{{{xsqqz{{{{{{{{{{{z{y{{{{{{{{oouzz{{{{{{{{{{{{{{{{{{{{{{{{{{{{{{{{{{{{{{y{{{{{{{{{{{{{{{{{{{{{{{{{{{{{{{{{{{{{{{{{{{{{{{{{{{{{{{{{xx{zvrwsww{{{{{z{{riieosr{{yrutttywwwxx{{{{{{yz{txztt{{{zz{{{wz{zuu{{sspzx{y{{{{{{{{{{{{{{{{{{{{{{{{{{qnnnnns{{{{{{{{{{{{{{{{{{{{{{{{{{{{{yw{sp{{{{{{{{{{{{{zxooott{{{e{w{yqqoopqtqxoopvsx{{{wwyytseeeeeeeeeeeeeeee__eeeeeeeeeeeeeeeeeeeeeeeeeeeeeeeeeeeeeeeeeeeeeeeeeeeeeeeeeeeeeeeeeeeeeeeeeeeee___eeeeeeeeeeeeeeeeee_______eeeeeeeeeeeeeeeeeeeeeeeeeeeeeeeeeeeeeeeeeeeeeeeeeeeeeeeeeeeeZZZZZZZZeeeeeeeeeeeeTTTTTeeeeeeeeeeeeeeeeeeeTTTTTTeeeTSSeTSQQQQQSSeeeeeeeeeeeSKKDDFKQSSSSSSJPWWWVSQPPSLLLQWWQKKKIKKPKISSSSSSSKKEEEE@?=66558733AFE83
@PL3_3D3-PVX2 3D3-PVX2
TACAAAGACGATGACGACAAGGAGGGGGTAGTTGCGCTCAGCGAGCGAGACTTCCAAAATGGATTTTGTAGTCGATAAGGTCAGCAAACTGTATGAACACTCTGTGCTGTCCAAGCGTACGCGATATGTCCACTCAGAAATGAGTTCAAGCAAGGGAAACAAACTTGTGAAAGAGTTGAAAATTCGTGTGACGCCTGTGGACGCAGTTCCATTCACCGGTGGAAGTCCGACTCCAGTTGAAGAATTTGAGTGGATAAAGGGCCGTACCGAGGAGCAGCAGAGTGGACGTTATCGTGATCACGTGGAAGCCAACATTGGCGATGTGTTGAGGAACAACAAACTTTGCGTGTTTAGTGTGGAAAAAGGTGCAAACATCCTCTCCGTTGAAGTCCCTGGTTGCGATGTTGATCTTGCTGGTCGCACGGATATGATCGTGCTGAGTGCTATAGTCCAAAAGTTTCCGCATTACTTACCCCATTTGCCTGGAGTGAAAATGTTGATCGAAGAGAAAAGGGAGGTGAAATCAGCATCCGAGTTCCAGGCTTTGTCGGAATTGATTGCAATGGATTTCATCGTCGACGAATCAGGGATGGCACTGCTCACGAACTTGACAAACCATTGGGAATTTTTATGGGTCTCCAACAAGAGCAACAACCGTCCCATCATAGCGACTACGACCTTAACCACGCCAGGTGAAGCATTTGAGGTGATTAGGACGCTACTTGCGCAGTCATCAACGGCGGATGCCGATATTATGCTTCCATGCTTGGCAGAACCCGTGAAGCGACGGAAGTTAAACCAGATGCTGCCGTTTATTGGCGAAGCTAGTGGAGATGGGATTCGTGAGAGCATCGAACGATACTATGACATCGCCAGCTGCTTGGGCCCCGACTTTGACATGGCGCGAGCTGTGGCTAGACAAGTCACTCGATCTATTCCCACGTTGAGTTATTTCAGTCCGGCGCGCCGGTGGTCGCACCCGCAGTTCGAGAAGTGAGGCGCGCCTGGAGCGGCCGCGTCGACCGCCGAGAACGGTAAGT
+
048CHMFPPPPVVSSSVVVSPPPPPPeeQ92******4355:EEQOWWeeeeSSeeeeeeeeeeeeeeZZZZZZZZZeeeeZZZ\\ZeSSSSSSeeeeeeeeeeeeeeeeeZZeeeeZZZZeeeeeeeeeeeeZZZZZZZ\eeeeeeeeeeeeeeeeeeeeeeeeeeeeeeeeeeeeeeeee_eeee_________________________________eeee____UU_______________eeeeeeeeeeeee_____________ee_______________________________NNNNU___eeeeeZZZZZZeeeeeZZZZZZZZ\\\\\\\\ZZZZZZuupbmkkkZ{{{{xxpmrxqd\\\hbddffkkwxxxxs{m^bbjer{{{{{{{{{zqqnzr{{{{{{{{{{{yyy{{{{{{{{{{{{{{{{{w{{x{{zuv{{zzwxxpz{{{{{{{{zny{{{{vvujjmhhoedsooqys{{{{{{y{vvzwuzxxv{{{{yyzwlox{ppv{y{{{zputyoec^aifqvvsssuyja^_bex{{{{{{y{pwzxvx{zxvmmffe[[`dcd]aafozuuzz{{{{{xxm`ZZeiu{{{{{{{{{{{{{{{{{{z{w{{{tyzfbbbeotx\xsstmlf_S_a^fllZss{mmgggnolfsfWPQAWbbuu\\\SVVZZZZZZ\\\\\\\\\\\\\\\\\eeeeZZQSSVSeeeWSZZZZZeeeeeeeeeeee\\\\\eeeeeeeeeeeeeeeeeeeZ\ZZZZZeZZZZZZZZeZZZ\\ZZZZZZZZeeZZZZeeeeeeeeeeeeZZZZZZZZeZZZZZZZZeee\\ZZZZZZZZZZZ__________ZeZZeeZZZeeeeeeeeeeeeeeeeeZZZZZZZZZZZZZeee\ZZZZZZeeeeTSSSSZZZeeeeeeeeeeeeeeeeQQQQQSZZZSSSeeSQQOOQSSeeeeeeeeeZZZLKDDDFKSSSOLJJPPSSPSQPPLQQQQPPLKIFEFFLLLLLLLLKKKGEEE@@77++*7633<==97
@PL3_3A11-PVX2 3A11-PVX2
CTACAAAGACGATGACGACAAGGAGGGGTAGTTGGCTCAGCGAGCGAGACTTCCAAAATGGATTTTGTAGTCGATAAGGTCAGCAAACTGTATGAACACTCTGTGCTGTCCAAGCGTACGCGATATGTCCACTCAGAAATGAGTTCAAGCAAGGGAAACAAACTTGTGAAAGAGTTGAAAATTCTTGTGACGCCTGTGGACGCAGTTCCATTCACCGGTGGAAGTCCGACTCCAGTTGAAGAATTTGAGTGGATAAAGGGCCGTACCGAGGAGCAGCAGAGTGGACGTTATCGTGATTACGTGGAAGCCAACATTGGCGATGTGTTGAGGAACAACAAACTTTGCGTGTTTAGTGTGGAAAAAGGTGCAAACATCCTCTCCGTTGAAGTCCCTGGTTGCGATGTTGATCTCGCTGGTCGCACGGATATGATCGTGCTGAGTGCTATAGTCCAAAAGTTTCCGCATTACTTACCCCATTTGCCTGGAGTGAAAATGTTGATCGAAGTGAAAAGGGAGGTGAAATCAGCATCCGAGTTCCAGGCTTTGTCGGAATTGATTGCAATGGATTTCATCGTCGACGAATCAGTGATGGCACTGCTCACGAACTTGACAAACCATTGGGAATTTTTATGGGTCTCCAACAAGCGCAACAACCGTCCCATCATAGCGACTACGACCTTAACCACGCCAGGTGAAGCATTTGAGGTGATTAGGACGCTACTTGCGCAGTCATCAACGGCGGATGCCGATATTATGCTTCCATGCTTGGCAGAACCCGCGAAGCGACGGGAGTTAAACCAGATGCTGCCGTTTATTGGCGGAGCTAGTGGAGATGGGATTCGTGAGAGCATCGAACGATACTATGACATCGCCAGCCACTTGGGCCCCGACTTTGACATGGCGCGAGCTGTGGCTAGACAAGTCACTCGATCTATTCCCACGTTGAGTTATTTCAGTCCGGCGCGCCGGTGGTCGCACCCGCAGTTCGAGAAGTGAGGCGCGCCTGGAGCGGCCGCGTCGACCGCCGATGAACGGTAAGTTC
+
14<FFPMLLIHHHHHLLSSSSSSSSTTPPJJ;;6>A::;=?FFQQZZZZeeeeeeeeeeeeeeeeeZZZZZZZZZZZZZZZeeZ\ZeSSSSSTeeeeeeeSSSSSSZZZZZeeeeeZZZZZeeeeeeeeeeeZZZe\\\\ZZZZZZeeeeeeeeeeeeeeeeeeeeeeeeeeeeeeeeeeeeeeeeeeee__________eeeee_______eeeeeeeeeeeee___________eeeeeeee_______eeeeeee_______eeee_____eeeeeeee__eeeeeeeeesu{_srqij_j_rpxx{{mlg\looq{{vpppeus{{{{{w{{{{vsoppnq{{{{{zyvvqrrZvzz{www{{{{{{ssqjjkkkrs{{{{{{{{{{{{yyyxxz{{{{{{{{{{ux{{{{y{{{{{{{{{{{{{{{{{{{{{{{{{{{{{{{{{{{{{{{{{{{{{{{{{{{{{{{{{{{{{qqvkkqoouwwwzq{xxx{{{{{{{{{{{{{{{{{{{{{pv{{{{vvo{{{{{{smmkrnikdchmoorqokjjjppxx{{{{{{{nxxoov{{z{{{xrxpijhklbflxz{{{{{{{{{{{{zsnp{{{{{{{{{{{{pnnnnnq{{{{{{{{w{{{{{{zvvwZz{uyzy{{{{{{xnen{w{z{irpzr{vvfknt\eeeeeeeeeeeeeeeeeeeeeeeeeeeeeeeeeeeeeeeeeeee______eeeeeeeeeeeeeeeeeeeeeeeeeeeeeeeeeeeeeeeeeeeeeee_______eeeeeeeeeeeeeeeeeeeeeeeeeeeeeeeeeeeeeeeeeeeeeeeeeeeeeeeeeeeeeeeeeeeeeeeeeeeeeeeeeeeeeeeeeeeeeeeeeeeeee\\eeeeeeeZZZZZZZeeeeeeeeeeeeeeeTSSeSSSSSTZeeeeeeeeeeeSSSSSSeeeSSSeeeSSSSSTSeeeeeeeeeeeZA>004AAPOPPKKFFFOOQPPPPPPWWQQWWKKKKPPLLPQQPPPPEEEEEEE@?=9?559766?FFA>2/
@PL3_3D5-PVX2 3D5-PVX2
ACTACAAAGACGATGACGACAAGGAGGGGGTAGTTGGCTCAGCGAGCGAGACTTCCAAAATGGATTTTGTAGTCGATATGGTCAGCAAACTGTATGAACACTCTGTGCTGTCCAAGCGTACGCGATATGTCCACTCAGAAATGAGTTCAAGCAAGGGAAACAAACTTGTGAAAGAGTTGAAAATTCGTGTGACGCCTGTGGACGCAGTTCCATTCACCGGTGGAAGTCCGACTCCAGTTGAAGAATTTGAGTGGATAAAGGGCCGTACCGAGGAGCAGCAGAGTGGACGTTATCGTGATTACGTGGAAGCCAACATTGGCGATGTGTTGAGGAACAACAAACTTTGCGTGTTTAGTGTGGAAAAAGGTGCAAACATCCTCTCCGTTGAAGTCCCTGGTTGCGATGTTGATCTTGCTGGTCGCACGGATATGATCGTGCTGAGTGCTATAGTCCAAAAGTTTCCGCATTACTTACCCCATTTGCCTGGAGTGAAAATGTTGATCGAAGTGAAAAGGGAGGTGAAATCAGCATCCGAGTTCCAGGCTTTGTCGGAATTGATTGCAATGGATTTCATCGTCGACGAATCAGTGATGGCACTGCTCACGATCTTGACAAACCATTGGGAATTTTTATGGGTCTCCAACAAGAGCAACAACCGTCCCATCATAGCGACTACGACCTTAACCACGCCAGGTGAAGCATTTGAGGTGATTAGGACGCTACTTGCGCAGTCATCAACGGCGGATGCCGATATTATGCTTCCATGCTTGGCAGAACCCGTGAAGCGACGGAAGTTAAACCAGATGCTGCCGTTTATTGGCGAAGCTAGTGGAGATGGGATTCGTGAGAGCATCGAACGATACTATGACATCGCCAGCTGCTTGGGCCCCGACTTTGACATGGCGCGAGCTGTGGCTAGACAAGTCACTCGATCTATTCCCACGTTGAGTTATTTCAGTCCGGCGCGCCGGTGGTCGCACCCGCAGTTCGAGAAGTGAGGCGCGCCTGGAGCGGCCGCGTCGACCGCCGATGAACGGTAAGTT
+
3>7;;7EIJPJJJJQQQEPPKEESSVVZ\\\LC5---088???HHZOWWWeeeeeeeZZZ\\\\eeeeeeeeeeeAD477MMZeeeeeeeeeeeeeeeeeeeeeeeeeeeeeeeeeeeZZZZeeeeeeeeeZZDAALMeeeeeeeeeeeeeeeeeeeeeeeeeeeeeeeeeeee\\\\\eeeeeeeee________________________ZZZZZZZZZZZeZZZZZZ\\ZZZZZZZZZZZZZeeeeeeeeeeeeee\\\ZZZZZZZZZZZZZZW\\ZZZeeZZeeeeeee\ZZZZZmmnekkpporotrrlpwuueXUHEE^]{eee{rrs{txdeF<DUUbeeqzz{{wzvrppjZjossnrlnz{qjf]]]\Z^VUaamb`fa`fe]]\ifox{{{{{quosnkgsm{{{tnkqx{{{mOO777??``{{{{{uppuu{z{{vxuokkggfkyuy{{vokkkkkpvvw{{{{{rouoffqjk{w{nooo]`mkmqwysriitvxx{{{{vpliilxvvvvvvx{{vjjrozkkbdml{{riiroin^\aggm{yyzsrrxkgiifkx{vutsdacfdhitljw{{{{uwy{{{{{{{{`fVVVab{{tonooewonnnnnptquuqe\Zllzxx{ewtwtotpppyu{syyyyrgopeqtqwqqqtt{{{rqqzeeeeeeeeeeeeeeeeeeeeeeeeeeeeeeeeeeeeeeeeeeeeeeeee__eeeeeeeeeeeeeeeeeeeeeeeeeeeeeeeeeeeeeeeeeeeeeeeeeeeeeeeeeeeeeeeeeeeeeeeeeeeee___eeeeeeeeeeeeee___________eeeeeeeeee_eeeeeeeeeeeeeeeeeeeeeeeeeeeeeeeeeeeeeeeeeeeeeeeeeZZZZZZeeeeeeeeeeeeeeTTSSSTSSeeeeeeeeeeeeeeeeTTTSSeeeeSSSSSSSSSSSeeeeeeeeeeeeeSQKDDDFQSSSSZSQPPSSSSQPPPLLLQQQQKKKEFFPPLSSSSSSSKKEEEE@?=66558644<==<9/
@PL3_3G7-PVX2 3G7-PVX2
CTCGAAAGAGGTCAGCACCAGCTATCCTCTATGACTACAAAGACGATGACGACAAGGAGGGGGTAGTTGCCTCAACGAGCGAGACTTCCAAAATGGATTTTGTAGTCGATAAGGTCAGCAAACTGTATGAACACTCTGTGCTGTCCAAGCGTACGCGATATGTCCACTCAGAAATGAGTTCAAGCAAGGGAAACAAACTTGTGAAAGAGTTGAAAATTCGTGTGACGCCTGTGGACGCAGTTCCATTCACCGGTGGAAGTCCGACTCCAGTTGAAGAATTTGAGTGGATAAAGGGCCGTACCGAGGAGCAGCAGAGTGGACGTTATCGTGATTACGTGGAAGCCAACATTGGCGTTGTGTTGAGGAACAACAAACTTTGCGTGTTTAGTGTGGAAAAAGGTGCAAACATCCTCTCCGTTGAAGTCCCTGGTTGCGATGTTGATCTTGCTGGTCGCACGGATATGATCGTGCTGAGTGCTATAGTCCAAAAGTTTCCGCATTACTTACCCCATTTGCCTGGAGTGAAAATGTTGATCGAAGTGAAAAGGGAGGTGAAATCAGCATCCGAGTTCCAGGCTTTGTCGGAATTGATTGCAATGGATTTCATCGTCGACGAATCAGTGATGGCACTGCTCACGAACTTGACAAACCATTGGGAATTTTTATGGGTCTCCAACAAGAGCAACAACCGTCCATCATAGCGACTACGACCTTAACCACGCCAGGTGAAGCATTTGAGGTGATTAGGACGCTACTTGCGCAGTCATCAACGGCGGATGCCGATATTATGCTTCCATGCTTGGCAGAACCCGTGAAGCGACGGAAGTTAAACCAGATGCTGCCGTTTATTGGCGAAGCTAGTGGAGATGGGATTCGTGAGAGCATCGAACGATACTATGACATCGCCAGCTGCTTGGGCCCCGACTTTGACATGGCGCGAGCTGTGGCTAGACAAGTCACTCGATCTTTTCCCACGTTGAGTTATTTCAGTCCGGCGCGCCGGTGGTCGCACCCGCAGTTCGAGAAGTGAGGCGCGCCTGGAGCGGCCGCGTCGACCGCCGA
+
78HHA@FFFFFFHMMHFFB:8)))))*++++,,,01717BC=??=BBBBBFHHF=>>>?@BBB<6.*))),+.***.3=?FLLQQQPPSZVV\\\\\\\ZSSPLLKJJJQQSSWWQQLLLZZSQSJJJZZeeeeeSSOOOSSZZZZZZZZZZZZZZZZeeZZZZZZZZZULLZZ\eeZZZZZZZZWWWZ\ZZUUZUZZZZZZZZZZ\\ZZZZZZZ\\ZHHHGGLLHLKHHHZZZZZZZUZLL_U____ZUZZZZZZZZZZZUUUULZLLUUZZ\ZUUZ\\ZZZZZZZZZeeZZZUUUUZZZUZZZZZLLAALLZUULUUWWZZ\ZZQSSSZZSSFFLMAA<QZgzuqhkZ]ZfitZopgi\fffyywpqrootmgbceXX\kkZHTVQTWUZP\m^[_dY^buttiZZW\Y[ff_ehlghddff^`X]]iil{mikrpnpac\\elhvvpqxutq{opqx{{{{tzuwwuwzzwwwz{{{yqogmmooroqgglqxwqqlqrulqz{wuqnnpkkd_k_gpsssqpqooqjhlmohg_aeeqjdhmbbkzympyljihlpp{{sl`\[YWZY_gZekc]]jofa^bcppzz{{{xsprppzpprejccaa]]\__YY[^nnnrswtyz{y{xxxxtpmljijjllidpnnnxjkkkiiwprtp\\\ZZZZZZZeeeZZZ\\\\ZZ\ZZWWWZZeeeeZZZUUZZZZZZ\ZZZZZZZZZZee\\ZZZZZZee\\\\\Z\\\\\\\\\eeee\Z_______________e_______eeee_______e______eeeeeeeeee_______e________e_ee_______eeeeeeeeeeeeeeeeeeeeeee_______e_______________________________ZZZeZZZZZZZeeeeeeeeeZZZZZe\\ZZZZZeeZZZZZZZZ\ZZZZZSZeeeeSSSSSSSSeSTTTTTeeeeeeeeeSTSSSSSSSOOOSSTSSSSSZZZZZZZZZZZZZZAA1-.<<JOLLJJJJJJJJJPKKOQWWWQPLFFFEFFIIELLLKKEED??=====85
@PL3_3F1-PVX2 3F1-PVX2
CTCGAAAGAGGTCAGCACCAGCTAGCCTCTATGACTACAAAGACGATGACGACAAGGAGGGGGTAGTTGGCTCAGCGAGCGAGACTTCCAAAATGGATTTTGTAGTCGATAAGGTCAGCAAACTGTATGAACACTCTGTGCTGTCCAAGCGTACGCGATATGTCCACTCAGAAATGAGTTCAAGCAAGGGAAACAAACTTGTGAAAGAGTTGAAAATTCGAGTGACGCCTGTGGACGCAGTTCCATTCACCGGTGGAAGTCCGACTCCAGTTGAAGAATTTGAGTGGATAAAGGGCCGTACCGAGGAGCAGCAGAGTGGACGTTATCGTGATTACGTGGAAGCCAACATTGGCGATGTGTTGAGGAACAACAAACTTTGCGTGTTTAGTGTGGAAAAAGGTGCAAACATCCTCTCCGTTGAAGTCCCTGGTTGCGATGTTGATCTTGCTGGTCGCACGGATATGATCGTGCTGAGTGCTATAGTCCAAAAGTTTCCGCATTACTTACCCCATTTGCCTGGAGTGAAAATGTTGATCGAAGTGAAAAGGGAGGTGAAATCAGCATCCGAGTTCCAGGCTTTGTCGGAATTGATTGCGATGGATTTCATCGTCGACGAATCAGTGATGGCACTGCTCACGAACTTGACAAACCATTGGGAATTTTTATGGGTCTCCAACAAGAGCAACAACCGTCCCATCATAGCGACTACGACCTTAACCACGCCAGGTGAAGCATTTGAGGTGATTAGGACGCTACTTGCGCAGTCATCAACGGCGGATGCCGATATTATGCTTCCATGCTTGGCAGAACCCGTGAAGCGACGGAAGTTAAACCAGATGCTGCCGTTTATTGGCGAAGCTAGTGGTGATGGGATTCGTGAGAGCATCGAACGATACTATGACATCGCCAGCTGCTTGGGCCCCGACTTTGACATGGCGCGAGCTGTGGCTAGACAAGTCACTCGATCTATTCCCACGTTGAGTTATTTCAGTCCGGCGCGCCGGTGGTCGCACCCGCAGTTCGAGAAGTGAGGCGCGCCTGGAGCGGCCGCGTCGACCGCCG
+
47>>88=?FFFFIQQSSSFB66+*****/*.,2.64<=FFF@EE?FFEEBBI==5K=EEKLTTKJ>94469666=@HMQZZZZQQQZZZZZZ\ZZZZ\ZZZZZZLFAAALLZZZZZZZWZZZZZZZZZZeeeeeeZZZZZZZZZZeeeeeeeeZZZZZZZZZZZZZZZZZZZZeeeeeeeeeeeeeeeeeeeeeZZZZeZZ_____eeeeeeeeee_____MM_UU______________________________e__________U_________________eeeeeee__________________________________________U_____UUUZ\\eeeeeZZZjqozzxeuhhkkZxjdnkxw{{qqgffkiujjolkhggZmqqtssnxzwtoreffifeeeml{{yyyyjjfhlzyyxww{{{{{yzzvvvrvz{{{{{{{{{{yz{{{{{{{{{{{{{{{{{{v{wzmutqz{z{ongggg^vv{{yq{{vv{{{lqqmlofeo^^qommsnrzxxu{{{xxxspuuxzxxywwu{ysxz{mmnnnr{{{sooohec]cpdjqtkkssqg```\ai{{{{rrj{qz{wmowrmhcc`l\WV\\]c\ppwqqtjeesz{{{zyn{ln{{{{{{{{{{{{{{{{yyrrrvh\jkihmpzsuzxu{eZZ\\\ZZZ\\ZZZZZeeeeeeeeeZZZWWZZZZZZZZZZZZZZZZ\\eeeeeeeeee\\\ZZZZZZ\\\eeee\ZZZZZZeee_______eeeeeeeeeeeeeeeeeeeeeeeeeeeeeeeeeeee_______eeee_____eeee_______eeeeeeeeeeeeeeeeeee___eeeeeeeeeeeeeeeeee________eeeeeeeeeeeee___ZeZZeeeeeeeeeeeeeeeeeeeeeeeeeeeeeeZZZZZeeeeeeeeeeeeeeTSSSSTSSeSSTTTTeeeeeeeeeSSSSSTTSSSSSeSSOQOOQSSeeeeeeeeeeeSGG725??OOOOSJJPJJKSLLLLJLLQQQPKLLLIKKKIILLFFFEEDE?D?==77
@PL3_3G11-PVX2 3G11-PVX2
CAGCACCAGCTAGCATCGATGACTACAAAGACGATGACGACAAGGAGGGGGTAGTTGGCTCAGCGAGCGAGACTTCCAAAATGGATTTTGTAGTCGATAAGGTCAGCAAACTGTATGAACACTCTGTGCTGTCCAAGCGTACGCGATATGTCCACTCTGAAATGAGTTCAAGCAAGGGAAACAAACTTGTGAAAGAGTTGAAAATTCGTGTGACGCCTGTGGACGCAGTTCCATTCACCGGTGGAAGTCCGACTCCAGTTGAAGAATTTGAGTGGATAAAGGGCCGTACCGAGGAGCAGCAGAGTGGACGTTATCGTGATTACGTGGAAGCCAACATTGGCGATGTGTTGAGGAACAACAAACTTTGCGTGTTTAGTGTGGAAAAAGGTGCAAACATCCTCTCCGTTGAAGTCCCTGGTTGCGATGTTGATCTTGCTGGTCGCACGGATATGATCGTGCTGAGCGCTATAGTCCAAAAGTTTCCGCATTACTTACCCCATTTGCCTGGAGTGAAAATGTTGATCGAAGTGAAAAGGGAGGTGAAATCAGCATCCGAATTCCAGGCTTAGTCGGAATTGATTGCAATGGATTTCATCGTCGACGAATCAGTGATGGCACTGCTCACGAACTTGACAAACCATTGGGAATTTTTATGGGTCTCCAACAAGAGCAACAACCGTCCCATCATAGCGACTACGACCTTAACCACGCCAGGTGAAGCATTTGAGGTGATTAGGACGCTACTTGCGCAGTCATCAACGGCGGATGCCGATATTATGCTTCCATGCTTGGCAGAACCCGTGAAGCGACGGAAGTTAAACCAGATGCTGCCGTTTATTGGCGAAGCTAGTGGAGATGGGATTCGTGAGAGCATCGAACGATACTATGACATCGCCAGCTGCTTGGGCCCCGACTTTGACATGGCGCGAGCTGTGGCTAGACAAGTCACTCGATCTATTCCCACGTTGAGTTATTTCAGTCCGGCGCGCCGGTGGTCGCACCCGCAGTTCGAGAAGTGAGGCGCGCCTGGAGCGGCCGCGTCGACCGCCGATGAACGGTAAGT
+
;AFFFFEEE?C72.,,*+)-05?CCJ>>FHJHIIJQQQHHHHHHLZZZZZZZQQLLLQQIILLLZZZZ\ZQQQZSSSQQPQQ\\\\\\MKKKEMLLLZZZZ\\ZZZ\\ZLSSZZZZZ\\ZZZZZZZZZZZZZZeeeeeeeeeeeeeeeeeeeeeZZFFGZ\e\\\\ZZZZZZZZZZ\Zeeeeeeeeeeeeeeeee\\Z\\__eeeeeee_______eeeee_______eeeeeee_____eeeeeeeee__________eeeeeeeeeeeeeeeeeeeeeeeeeeeeeeeeeeee________eeeeeeeeeeeeeeZZeZZZZ\\ZZZZZZZeeeeeeZZZZZZeeeeeeeeeeeeeeee\\\e\ZZeeee\\\\nrpe{{{v{{{yz{{{{{{{{ttqqfss{{z{xut{ss{{yyyw{{{{{{w{zzx{{{{{{{u{{{{{{vx{{{{{{{{{{{{{b_IIIjj{z{{xrgob`bkmjk{{zz{vx{{{x{{{{wwwtmmbbhafouxxzxsr{{{{{{{{{rrtsxz{{{{{{{xrxzzsx{{{{{qqoeYFFJYWcihkhj\`\ll{kkkjkv{{{{{yy{{{{{{{{{{{yyss{{wpp{{{{{{{{{{{{{{{{{{{{{eeeeeeeeeeeeeeeeeeeeeeeeeeeeeeeeeeeeeeeeeeeeeeee\\ZZZeeeeeeeeeeeeeeeeeeeeeeeeeeeeeeeeeeeeeeeeeeeeeeeeeeeeeeeeeeeeeeeeeeeeeeeeeeeeeeeeeeeeeeeeeeeeeeeeeeeeeeeeeeeeeeeeeeeeeeeeeeeeeeeeeeeeeeeeeeeeeeeeeeeeeeeeeeeeeeeeeeeeeeeeeeeeeeeeeeeeeeeeeeeeeeeeeeeeeeeeeeeeeeeeeeeeeeeeeeeeeeeeeeeeeeeeeeeeeZZZZZZZZeeeeeeeeeeeeTTTTTeeeeeGG///GGeeeeeeeSSSSSTeeeSSSeeeSSSSSTSeeeeeeeeeeeZQKDDDKQSSPPSSPQPSTTSQPSSSSSWWWWPKKKPPPPLSSSSPPPSKEE??=>=4=489799G??42
@PL3_3E5-PVX2 3E5-PVX2
TCGAAAGAGGTCAGCACCAGCTAGCCCCTATGACTACAAAGACGATGACGACAAGGAGGGGGTAGTTGGCTCAGCGAGCGAGACTTCCAAATTGGATTTTGTAGTCGATATGGTCAGCAAACTGTATGAACACTCTGTGCTGTCCAAGCGTACGCGATATGTCCACTCAGAAATGAGTTCAAGCAAGGGAAACAAACTTGTGAAAGAGTTGAAAATTCGTGTGACGCCTGTGGACGCAGTTCCATTCACCGGTGGAAGTCCGACTCCAGATGAGGAATTTGAGTGGATAAAGGGCCGTACCGAGGAGCAGCAGAGTGGACGTTATCGTGATTACGTGGAAGCCAACATTGGCGATGTGTTGAGGAACAACAAACTTTGCGTGTTTAGTGTGGAAAAAGGTGCAAACATCCTCTCCGTTGAAGTCCCTGGTTGCGATGTTGATCTTGCTGGTCGCACGGATATGATCGTGCTGAGTGCTATAGTCCAAAAGTTTCCGCATTACTTACCCCATTTGCCTGGAGTGAAAATGTTGATCGAAGTGAAAAGGGAGGTGAAATCAGCATCCGAGTTCCAGGCTTTGTCGGAATTGATTGCAATGGATTTCATCGTCGACGAATCAGTGATGGCACTGCTCACGAACTTGACAAACCATTGGGAATTTTTATGGGTCTCCAACAAGAGCAACAACCGTCCCATCATAGCGACTACGACCTTAACCACGCCAGGTGAAGCATTTGAGGTGATTAGGACGCTACTTGCGCAGTCATCAACGGCGGATGCCGATATTATGCTTCCATGCTTGGCAGAACCCGTGAAGCGACGGAAGTTAAACCAGATGCTGCCGTTTATTGGCGAAGCTAGTGGAGATGGGATTCGTGAGAGCATCGAACGATACTATGACATCGCCAGCTGCTTGGGCCCCGACTTTGACATGGCGCGAGCTGTGGCTAGACAAGTCACTCGATCTATTCCCACGTTGAGTTATTTCAGTCCGGCGCGCCGGTGGTCGCACCCGCAGTTCGAGAAGTGAGGCGCGCCTGGAGCGGCCGCGTCGACCGCCGATGAAC
+
44977<FFFFFFHHJHFFF88,,++))))+*-7715042=HQQQ\QQQQFF=88K\eeeeeee\C;---.99:::EEQZZZWWZZZeZZWZZZZZWZZZZZQQHMMZWZZZZZZZZZ\\ZZZZZZZZZ\\eeeeSSSSSSZZZZZZZZZZZZZeeeZZZZZZZZZZZZPUZZZZZZZZZeZZZ\ZZZ\\\ZZZZZZZZZZ_____________________M_UUUUUU______eee____e_________ee____________UU_____________________ee________eeee_wuuwshlcc\b_g\skhfZdcUSjiqqZojieeZk]ggusyije\jeeowrolnlZjhmrrw{vvxrhWkfeecfhjj{zZg\biiaQefffeupsz{vnu]\[[[eegrpwwwmmmmjint{{ppv{{u{{yssqmoux{{{xpkuuvu{{{{zz{{{{{{w{{{{ww{y{t{x{{ookkqmmqvmkouuuxy{{xxsv{{{y{{vqjj\\hZ^oquuttzzxxy{{zwvjd^ciqvv{{{{{{{{vjkkkm{{{uuuxwuvqddfqkejrvoohh`]cffxpv{{{{{{{{prsoorqj`[dddijheakjj`qq{{{{{{{{{{{{{{seeeeeeeeeeeeeeeeeeeeeeeeeeeeeeZZZZeeeeeeeeeeZZZ\\ZZZZZeeeeeeeeeeeeeeeeeeeeeeZZZeeeeeeeeeeeeeeeeeeeeeeeeeeeeeeeeeeeeeee________eee_____eeeeeeeeeeeeeeeeeeeeeeeeeeeeeeeeeeeeeeeeeeeeeeeeeeeeeeeeeeeeeeeeeeeee___eeeeeeeeeeeeeeeeeeZeeeeeeeeeeeeeeeeeeeeeeeeeeeeeeeeeeeeeeeeeeeeeeeeeeeeeeeeeeeeeeeeTTSSSSSSSSeeeeeeeeeeeeeeSSSTSSeeeeeeeeeeeeeeeeeeeeeeeeePPPeeePPPPPPLZZZZZZZZVVZVHHB???@@@?>>=7@HHHFFFHJJSSSVQQPFFFIIIPPPSSSSSSSSSEEDDD@@=B=:77
@PL3_3G3-PVX2 3G3-PVX2
ATTGATACTCGAAAGAGGTCAGCACCAGCTAGCCTCTATGACTACAAAGACGATGACGACAAGGAGGGGGTAGTTGGCTCAGCGAGCGAGACTTCCAAAATGGATTTTGTAGTCGATAAGGTCAGCAAACTGTATGAACACTCTGTGCTGTCCAAGCGTACGCGATATGTCCACTCAGAAATGAGTTCAAGCAAGGGAAACAAACTTGTGAAAGAGTTGAAAATTCGTGTGACGCCTGTGGACACAGTTCCATTCACCGGTGGAAGTCCGACTCCAGTTGAAGAATTTGAGTGGATAAAGGGCCGTACCGAGGAGCAGCAGAGTGGACGTTATCGTGATTACGTGGAAGCCAACATTGGCGATGTGTTGAGGAACGACAAACTTTGCGTGTTTAGTGTGGAAAAAGGTGCAAACATCCTCTCCGTTGAAGTCCCTGGTTGCGATGTTGATCTTGCTGGTCGCACGGATATGATCGTGCTGAGTGCTATAGTCCAAAAGTTTCCGCATTACTTACCCCATTTGCCTGGAGTGAAAATGTTGATCGAAGTGAAAAGGGAGGTGAAATCAGCATCCGAGTTCCAGGCTTTGTCGGAATTGATTGCAATGGATTTCATCGTCGACGAATCAATGATGGTACTGCTCACGAACTTGACAAACCATTGGGAATTTTTATGGGTCTCCAACAAGAGCAACAACCGTCCCATCATAGCGACTACGACCTTAACCACGCCAGGTGAAGCATTTGAGGTGATTAGGACGCTACTTGCGCAGTCATCAACGGCGGATGCCGATATTATGCTTCCATGCTTGGCAGAACCCGTGAAGCGACGGAAGTTAAACCAGATGCTGCTGTTTATTGGCGAAGCTAGTGGAGATGGGATTCGTGAGAGCATCGAACGATACTATGACATCGCCAGCTGCTTGGGCCCCGACTTTGACATGGCGCGAGCTGTGGCTAGACAAGTCACTCGATCTATTCCCACGTTGAGTTATTTCAGTCCGGCGCGCCGGTGGTCGCACCCGCAGTTCGAGAAGTGAGGCGCGCCTGGAGCGGCCGCGTCGACCGCCG
+
409/229@BFH88<???FFBBBBBB==:81.,+.+*++0455-.*46FFFFB@@@@EMLQQKKLLLSVZVVL<63455669?AKLWWeWSQQQQQWZZZZZZZWZZZZZSKKA??KMZZZZZZZWWZZZZSSSSSZZ\ZZZSSSZZZZZeeeZ\eeZZZZZZWWZZZeeeeeeZZZZZZZZ\eeeZZZeee\\UUUZZZZZZZZZZZZZZZZZZUUUZZ______U__MMLLD_LUUU_ZZZZZZeZZUZUZZZZZZZZZZZZZZZZZZUUZZZNNZZZZZZZZZZZZZZZZZeeeeeeZZUUUUUUZUZZZZZSSLKLLLLSMSPPPZZMMMMMQ\\ZZZIMMM??=FFZ\ZZZZZZZZQQQQZ\eeeWWWZQQQQQQQeeWQLLLLLLLLHHDDFHPLQ\FHDDDHPLJFFJJJLPFHHFFJHHF>><<9>ECCKNPeehnhkfjhhdioyyz{ppttvotkoems{s{wuvqso{vqhkkkrqig```gptttpqllk{ub_ndpttppz{{{{{nnnsjeg_^jmmlmfadhmgkedka]]^]a^TTXXTZ]\Y[flootttooodc__[dh_`^\`\VdVFOaci^affjilxxqoc``dcipjgj{ke__]_\YYWWWbgf{{{{{umlerr{x{{smtdddlovu{x{{wwy{zyjoeeeeW\\\\WSSPSSWeeeee\eeZWQQQQQSSSSSVSSSVVZ\\\\\PP\\MF@@FFFPP\\SSVSSSZZZZ\\\\\\\\ZZZZZZ\\\eeee\\ZZZWWeeeWZeeSSSSSeeeeeeeeeeeeeeeeeeeeeeeeeeeeeeeeeeZZZZZZZeeeeeeeeeeeeeZeZZZZZeeeeeZZeeeeeeeeeeeeeeeeeeeeeeeeZZZZZZZeee\\\\\ZZZZeeZZZZeeeeeeeeeeZZZZZZZeeeeeeeeeeeeeeeeeeeeeeeeTQQQOQeeeeeeeeeeeeeTSOSOSZeeeeeeeeeeeeeeeeeeTSTSSSeeePPLeLPIIIIKVQQSVZZZZZSSSSFF779>>@@?>>=77488:=@BBBPPSQQQPPPPEFFIIISSSSKKEEEE@@BB77
@PL3_H5-PVX2 H5-PVX2
TACTCGAAAGAGGTCAGCACCAGCTAGCATCGATGACTACAAAGACGATGACGACAAGGAGGGGGTAGTTGGCTCAGCGAGCGAGACTTCCAAAATGGATTTTGTAGTCGATAAGGTCAGCAAACTGTATGAACACTCTGTGCTGTCCAAGCGTACGCGATATGTCCACTCAGAAATGAGTTCAAGCAAGGGAAACAAACTTGTGAAAGAGTTGATAATTCGTGTGACGCCTGTGGACGCAGTTCCATTCACCGGTGGAAGTCCGACTCCAGTTGAAGAATTTGAGTGGATAAAGGGCCGTACCGAGGAGCAGCAGAGTGGACGTTATCGTGATTACGTGGAAGCCAACATTGGCGATGTGTTGAGGAACAACAAACTTTGCGTGTTTAGTGTGGAAAAAGGTGCAAACATCCTCTCCGTTGAAGTCCCTGGTTGCGATGTTGTTCTTGCTGGTCGCACGGATATGATCGTGCTGAGTGCTATAGTCCAAAAGTTTCCGCATTACTTACCCCATTTGCCTGGAGTGAAAATGTTGATCGAAGTGAAAAGGGAGGTGAAATCAGCATCCGAGTTCCAGGCTTTGTCGGAATTGATTGCAATGGATTTCATCGTCGACGAATCAGTGATGGCACTGCTCACGAACTTGACAAACCATTGGGAATTTTTATGGGTCTCCAACAAGAGCAACAACCGTCCCATCATAGCGACTACGACCTTAACCACGCCAGGTGAAGCATTTGAGGTGATTAGGACGCTACTTGCGCAGTCATCAACGGCGGATGCCGCTATTATGCTTCCATGCTTGGCAGAACCCGCGAAGCGACGGAAGTTAAACCAGATGCTGCCGTTTTTTGGCGAAGCTAGTGGAGATGGGATTCGTGAGAGCATCGAACGATACTATGACATCGCCAGCTGCTTGGGCCCCGACTTTGACATGGCGCGAGCTGTGGCTAGACAAGTCACTCGATCTGTTCCCACGTTGAGTTATTTCAGTCCGGCGCGCCGGTGGTCGCACCCGCAGTTCGAGAAGTGAGGCGCGCCTGGAGCGGCCGCGTCGACCGCCGATGAAC
+
027:872,+/05599;=@EE??D>=33*+**34??BFAIEQQQQQQJKJJJJPQPPPQQQQQSSSQQOOQQSOIIDDDGGJJJKKOSSSZZZZZeSSSSeeZZZSSSSSSWZZZZWZZZZ\\eeZZZZZZZZZZZZZZZZZZZZZZZZZZeeeeeZZZZZZZZZZZZZZZZZZZZZZZZZZ__eeeeee__e_______eeeeeeeeeeeeeeeee_____________________UUU___________ULLDDHLL__________U_ZZZZZZZZZZZUZZeeeeeeeeeZZZZZZZZZZZZZZZZZZZZZZUZZZZZZZZ\\ZUUZZZZZZLUUZZZZUUZZZZZZZZZZWWZZZeeeeeeeeeeZZ\\\\ee\\QQQjfhjlglk[[_Qhpzykkbinppllccfccceef_llLl_`]]^bbqmzpkp__hptmc^UX_ehoimeemtlkla]]oqqsvvw{x{x{yvvxxtw{hhbhcccoqo\_KKQKRmuyuooopoutwnjjcc^fa^e]aqssyqqfcjmmmoomlgb^`cggdghfpa\\[[d_[[]a]okghgUTKPJORbkaYdXVOWR_XZZkmdhbolkimed]]ceeh]Zb\_k\VVVT^`egapp{{{uwrrqrs{ygddZ_bfggvxpxu{ylqqnpnZZZZZZee\\ZZZZZZeeeeZ\ZeeeeeZZZZZZZZZeeeeeee\\ZZZZZZZZZZZZZZeeeeeeeeeeeeeeee\\\ee\ZeZZZZ\\\eeeeeeeeeeZZZZ_______e__________e___eeeee______eeeeeeeeee________________e________eeeeeeeeeeeeeeeeeeeeee_______ee_________eee____ee_e_ee____eeeee____eeeeeeeeeeeeeeeeeZZZ\\\\\ZZZZZZZZZZZZZZeeeeeeeeeeeeeTTTSSZZZZSSTTTeeeeeeeeeSSSSSSSZZZSSSZZeSSSSSZZZZZZeeeeeeeSPPJJJJJQQSSSSSSeWWSSSPPPWWSVQQQKKKEIIPPPSPPFFFEEKGGEE@@==B:885
@PL3_3F11-PVX2 3F11-PVX2
CTCGAAAGAGGTCAGCACCAGCTAGCCCCTATGACTACAAAGACGATGACGACAAGGAGGGGGTAGTTGGCTCAGCGAGCGAGACTTCCATAATGGATTTTGTAGTCGATAAGGTCAGCAAACTGTATGAACACTCTGTGCTGTCCAAGCGTACGCGATATGTCCACTCAGAAATGAGTTCAAGCAAGGGAAACAAACTTGTGAAAGAGTTGAAAATTCGTGTGACGCCTGAGGACGCAGTTCCATTCACCGGTGGAAGTCCGACACCAGTTGAAGAATTTGAGTGGATAAAGGGCCGTACCGAGGAGCAGCAGAGTGGACATTATCGTGATTACGTGGAAGCCAACATTGGCGATGTGTTGAGGTTCAACAAACTTTGCGTGTTTAGTGTGGAAAAAGGTGCAAACATCCCCTCCGTTGAAGTCCCTGGTTGCGATGTTGATCTTGCTGGTCGCACGGATATGATCGTGCTGAGTGCTATAGTCCAAAAGTTTCCGCATTACTTACCCCATTTGCCTGGAGTGAAAATGTTGATCGAAGTGAAAAGGGAGGTGAAATCAGCATCCGAGTTCCAGGCTTTGTCGGAATTGATTGCAATGGATTTCATCGTCGACGAATCAGTGATGGCACTGCTCACGAACTTGACAAACCATTGGGAATTTTCATGGGTCTCCAACAAGAGCAACAACCGTCCCATCATAGCGACTACGACCTTAACCGCGCCAGGTGAAGCATTTGAGGTGATTAGGACGCTACTTGCGCAGTCATCAACGGCGGATGCCGATATTATGCTTCCATGCTTGGCAGAACCCGTGAAGCGACGGAAGTTAAACCAGATGCTGCCGTTTATTGGCGAAGCTAGTGGAGATGGGATTCGTGAGAGCATCGAACGATACTATGACATCGCCAGCTGCTTGGGCCCCGACTTCGACATGGCGCGAGCTGTGGCTAGACAAGTCACTCGATCTATTCCCACGTTGAGTTATTTCAGTCCGGCGCGCCGGTGGTCGCACCCGCAGTTCGAGAAGTGAGGCGCGCCTGGAGCGGCCGCGTCGACCGCCGATAACGGTTAA
+
5<LJ>>AFA>>FFFFFKKBB<6.,))))))..41?:FFPEGEKKEFFFFELIHHFKKKKKWZZQQ@>667=6209=LLWZZZZWZZZZSSSTSeZZZ\\\ZZZZZZQQQZZZZQZZZZ\\ZZSSSSSSeeeeeeeSSSSSSSZZZeeeZZZZZZZZZZeZZZZZZZeZZZ\\\\\\\ZZZZZZZ\\\eeeeeeeeeeeeeeee_________eeee___________________LUU_________________eee_______e_____________________eeeee________e____sww{{{{{{{rri_ipnji_hhhojjj_qedmk_oblkkknu{{e{yx{{{{{yrexwqu{_vv{vvp_jggvtkgbmop\kiujhh\jldm`^Zbru{yytxtyyzy{yz{{{{{wgg_dkrlztkx{{{z{v{zzv{y{{{zwrsv{{{{{{{{{{{{{{{{{{{{{{{{{{{{u{{x{{{{v{{zz{wswy{{{{{{{{{{xxstqeaalkvz{{{{{{{{{{{{{vvvxxxx{{{{{rrzu{zzzvu{psgenww{wwvr{z{{{{{{{{{{{{{hsrssx{{{{{zx{{{{{{{{{xmllkxoxtspw{ppozz{{{{{{{{{{{{yllnnrvvxx{{{{{{{{{{{{wzuseujsssy{rjeeeeeeZeeeeeZZZZZ____eeeeee______________________eeeeeeeeeeeeeee___eeeeeeeeeeeeeeeeeeeeee__eeee_eeeeeeeeeeeeeeeeeeeeeeeeeeeeeeeeeeeeeeeeeeeeeee_______eeeeeeeeeeeeeeeeee_____eeeeeeeeeeeeeeee_eeeeeeeeee__eeeeee_ee____eeeeeeeeeeeeeeeeeeeeeeeeeeeeeeeeeeeZZZZZZZZZZZZeeeeZZZZZZeeeeSSSSSTTTeeeeeeeeeeeeeeeeTTSSSTTTTSSSeTSSSSSSSSeeeeeeeeeeeSAA/-.<<OOPPPLKFCJJJJPJJJJJJQPKFLKKEFIKILQPLLFDAA?????@=82+++30.2032
@PL3_3C3-PVX2 3C3-PVX2
GTTTCATTGATACTCGAAAGAGGTCAGCACCAGCTAGCCTCTATGACTACAAAGACGATGACGACAAGGAGGGGGTAGTTGGCTCAGCGAGCGAGACTTCCAAAATGGATTTTGTAGTCGATAAGGTCAGCAAACTGTATGAACACTCTGTGCTGTCCAAGCGTACGCGATATGTCCACTCAGAAATGAGTTCAAGCAAGGGAAACAAACTTGTGAAAGAGTTGAAAATTCGTGTGACGCCTGTGGACACAGTTCCATTCACCGGTGGAAGTCCGACTCCAGTTGAAGAATTTGAGTGGATAAAGGGCCGTACCGAGGAGCAGCAGAGTGGACGTTATCGTGATTACGTGGAAGCCAACATTGGCGATGTGTTGAGGAACGACAAACTTTGCGTGTTTAGTGTGGAAAAAGGTGCAAACATCCTCTCCGTTGAAGTCCCTGGTTGCGATGTTGATCTTGCTGGTCGCACGGATATGATCGTGCTGAGTGCTATAGTCCAAAAGTTTCCGCATTACTTACCCCATTTGCCTGGAGTGAAAATGTTGATCGAAGTGAAAAGGGAGGTGAAATCAGCATCCGAGTTCCAGGCTTTGTCGGAATTGATTGCAATGGATTTCATCGTCGACGAATCAATGATGGTACTGCTCACGAACTTGACAAACCATTGGGAATTTTTATGGGTCTCCAACAAGAGCAACAACCGTCCCATCATAGCGACTACGACCTTAACCACGCCAGGTGAAGCATTTGAGGTGATTAGGACGCTACTTGCGCAGTCATCAACGGCGGATGCCGATATTATGCTTCCATGCTTGGCAGAACCCGTGAAGCGACGGAAGTTAAACCAGATGCTGCTGTTTATTGGCGAAGCTAGTGGAGATGGGATTCGTGAGAGCATCGAACGATACTATGACATCGCCAGCTGCTTGGGCCCCGACTTTGACATGGCGCGAGCTGTGGCTAGACAAGTCACTCGATCTATTCCCACGTTGAGTTATTTCAGTCCGGCGCGCCGGTGGTCGCACCCGCAGTTCGAGAAGTGAGGCGCGCCTGGAGCGGCCGCGTCGACCGCCG
+
7:=>====:==?F?HHFAAFFFFFFHMMMMBBB::..+)))))07?@?BBBEEPPPKKLLLLPZZZSVVVeeeTTPKKKJJJJIIJQWZZeeeeeeeeeeeeeeeeeeeeeeeeSSSPPPZZZZZeeZeeeeeeTSSSSSeeeeeeeSSSSSSSeeeeeeeeeeeeeeeeeeeeeeeeeZZZZZZZeeeeeeeeeeeeeeeeZZZZZZZeeeeeeeeeeeeeeeeeee_________U________eeeee________________________________________eeeeeeeeeeeee_____________rnnvvs{irqnnn_vomi_iinqposr_tldmm_qf{{{xznvsexjeirtittxetsy{psy{{{{{tvrjZfdcZbmoopomihhZloqzxxppx{{sskkkkkiiiqsx{{{{wzzuxysyloZZ]nq{z{{{{{{{{{{{{{{{{{{yyz{{{{{{{{{{{{{{{{{{{{{vqzxvvz{{{{{{{{{{{{{{{{{{{{{{vvppqxvswo{woooq{{rrrktvsyutiiqvvuqvywwy{{sxz{vvxxv{{{omemjmeeWXTTTcekhqqqj\[[bcmz{{{{{y{pwzpux{{{urqonnnabgiqs{{{{{wwz{{{{{{{xr{mruwx{{{{{{{{{{sxsssvnnnnns{pvzy{lnffpv{Z{tkijZZZZeeeeeeeeeeeZeeeZZZZZ\ZZZZZZZeeeeeeZZZeeeeeeeeee\\\ZZZZZZ\\\eeeeeeeeeeeeee_______eeeeeeeeeeeeeeeeeeeeeeeeeeeeeeeeeeee_eeeeeeee_______eeee_eee___eeeeeeeeeeeeeeeeeee___eeeeeeeee_______ee________eeeeeeeeeeeeeeeeeeZZeeeeeeeeeeeeeeeeeeeeeeeeeeeZZZZZZZZZeeeeeeeeeeeeSSSSSSeSSSSSTeeeeeeeeeeeeTTTSSSeeeSSSeSSSSSSSZZZZZZZeeeeeeeZZFDDKQSSSLSSJPPWWSSSSSSZZeZWWWKEEEKILPLLLLKKSSSPEB@@@77
@PL3_3G10-PVX2 3G10-PVX2
TCGAAAGAGGTCAGCACCAGCTAGTCTCTATGACTACAAGACGATGACGACAAGGAGGGGGTAGTTGGCTCAGCGAGCGAGACTTCCAAAATGGATTTTGTAGTCGATAAGGTCGGCAAACTGTATGAACACTCTGTGCTGTCCAAGCGTACGCGATATGTCCACTCAGAAATGAGTTCAAGCAAGGGAAACAAACTTGTGAAAGAGTTGAAAATTCGTGTGACGCCTGTGGACGCAGTTCCATTCACCGGTGGAAGTCCGACTCCAGTTGAAGAATTTGAGTGGATAAAGGGCCGTACCGAGGAGCAGCAGAGTGGACGTTATCGTGATTATGTGGAAGCCAACATTGGCGATGTGTTGAGGAACAACAAACTTTGCGTGTTTAGTGTGGAAAAAGGTGCAAACATCCTCTCCGTTGAAGTCCCTGGTTGCGATGTTGATCTTGCTGGTCGCACGGATATGATCGTGCTGAGTGCTATAGTCCAAAAGTTTCCGCATTACTTACCCCATTTGCCTGGAGTGAAAATGTTGATCGAAGTGAAAAGGGAGGTGAAATCAGCATCCGAGTTCCAGGCTTTGTCGGAATTGATTGCAATGGATTTCATCGTCGACGAATCAGTGATGGCACTGCTCACGAACTTGACAAACCATTGGGAATTTTTATGGGTCTCCAACAAGAGCAACAACCGTCCCATCATAGCGACTACGACCTTAACCACGCCAGGTGAAGCATTTGAGGTGATTAGGACGCTACTTGCGCAGTCATCAACGGCGGATGCCGATATTATGCTTCCATGCTTGGCAGAACCCGTGAAGCGACGGAAGTTAAACCAGATGCCGCCGTTTATTGGCGAAGCTAGTGGAGATGGGATTCGTGAGAGCATCGAACGATACTATGACATCGCCAGCTGCTTGGGCCCCGACTTTGACATGGCGCGAGCTGTGGCTAGACAAGTCACTCGATCTATTCCCACGTTGAGTTATTTCAGTCCGGCGCGCCGGTGGTCGCACCCGCAGTTCGAGAAGTGAGGCGCGCCTGGAGCGGCCGCGTCGACCGCCGATGAACGGTAAGTT
+
77?@@@JFPHPPPJJSSFF:8,****+-?2--+20418FPPSKKLLLLSSQSSPPPPPTTPPK>631000..15@@OMZZZZeeeeeeeZZZZeeeeeeZZZZZZZZZZeeeeeeeeeeeTSSSSSeeeeeeeSSSSSSeeeeeeeeeeeeeeeeeeeeeeeeeeZZZZeeZeeeeeeeeeeeeeeeeeeeeeeeeeeeeee________eeeeeeeeeeeee______________________eeeeeeeeeeeee_______U__eeeeeeeeeee{{ttetxresvxnnq_quu{{vvx_{{{{{{{{{{{ze{yrpoeooqzx{{e{{{{w_us{{{{{rppptp{{{{{{{{e{{{{uutj_ppstspdddqvqkppgghqxxw\v{{z{{z{{{{{{sqqjjjjsts{{{{{{{zlkmvpz{{{{{{{{{{{{xzu{{{{{wz{{{{{{{{{{{{{{{{{{{{{{{{{{{{{{{{{{{{{{{{z{{{{{{{{{{{{{{{{{{{{{{xv{x{{{{{{{{{{{{{{{{{{{{{{{{{{{{{{{rrx{{{{{{{{{{{{{{{xrxxxpmkrtvyvttuhkkxwz{ywz{{{{pxz{{{{{{{{{{vupimmwxuwu{{{{{{{{{{{{{{{{{{{{{{{{{{{{{{{{{{{{qnnnnn{{{ruz{{{{{e{yx{ywwukto\rrvsp{e{{{{{swlvl{vrZZZZZeeeeeeeeeeeeeeeeeeeeeeeeeeeeeeeeeeeeeeeeeeeeeeee__ee_____eeeeeeeeeeeeeeeeeeeeeeeeeeeeeeeeeeeeeeeeeeeeeeeeeeeeeeeeeeeeeeeeeeeeee_____eeeeeeeeeeeeeeee_eeeeeeeeee__eeeeeeeeeeeeeeeeeeeeeeeeeeeeeeeeeeeeeeeeeeeeeeeeeeeeeeZZZZZZZeeeeeeeeeeeeeeeSSSTTTeeeeeeeeeeeeeeeeTTTTTeeeeSSSSTTSSSSSTSeeeeeeeeeeeZLK=9=EESSSSSSJPPSSSSPPPPWWZWWWWKKKIKKPKIPSSSLFEEEEEEE@@@@B:88599A==:9/
@PL3_3B9-PVX2 3B9-PVX2
CTCGAAAGAGGTCAGCACCAGCTAGCCTCTATGACTACAAAGACGATGACGACAAGGAGGGGTAGTTGGCTCAGCGAGCGAGACTTCCAAAATGGATTTTGTAGTCGATAAGGTCAGCAAACTGTATGAACACTCTGTGCTGTCCAAGCGTACGCGATATGTCCACTCAGAAATGAGTTCAAGCAAGGGAAACAAACTTGTGAAAGAGTTGAAAATTCGTGTGACGCCTGTGGACGCAGTTCCATTCACCGGTGGAAGTCCGACTCCAGTTGAAGAATTTGAGTGGAAAAAGGGCCGTACCGAGGAGCAGCAGAGTGGACGTTATCGTGATTACGTGGAAGCCAACATTGGCGATGTGTTGAGGAACAACAAACTTTGCGTGTTCAGTGTGGAAAAAGGTGCAAACAACCTCTCCGTTGAAGTCCCTGGTTGCGATGTTGATCTTGCTGGTCGCACGGATATGATCGTGCTGAGTGCTATAGTCCAAAAGTTTCCGCATTACTTACCCCATTTGCCGGGAGTGAAAATGTTGATCGAAGTGAAAAGGGAGGTGAAATCAGCATCCGAGTTCCAGGCTTTGTCGGAATTGATTGCAATGGATTTCATCGTCGACGAATCAGTGATGGCACTGCTCACGAACTTGACAAACCATTGGGAATTTTAATGGGTCTCCAACAAGAGCAACAACCGTCCCATCATAGCGACTACGACCTTAACCACGCCAGGTGAAGCATTTGAGGTGATTAGGACGCTACTTGCGCAGTCATCAACGGCGGATGCTGATATTATGCTTCCATGCTTGGCAGAACCCGTGAAGCGACGGAAGTTAAACCAGATGCTGCCGTCTATTGGCGAAGCTAGTGGAGATGGGATTCGTGAGAGCATCGAACGATACTATGACATCGCCAGCTGCTTGGGCCCCGACTTTGACATGGCGCGAGCTGTGGCTAGACAAGTCACTCGATCTATTCCCACGTTGAGTTATTTCAGTCCGGCGCGCCGGTGGTCGCACCCGCAGTTCGAGAAGTGAGGCGCGCCTGGAGCGGCCGCGTCGACCGCCGAGAACGGTTAAGT
+
79941/48??FFFJJJJF@@?64,))))**/-1.;4A;FLQQQQPKFFPPSVSSPPPTTTeeeeSCC=>92227FMOWWeSSSSTTTeeeeeeeeeeeeTSSSSZZZZZZeeeeeZZ\\ZeeeeeeeeeeeeeeSTSSSSZZZZZZZeeeeeeeeeeeZeeeeeeeeZZZZZZ\ZZZZZeeeee\\ZZZZeeeeeeeeeeee____eeeeeeeee____eeeee_______e_ee________________eeeeeeee__________eee______e____________________eeee_______eeee_______________e______________\\\ZZZeeZZZZeeeeeZZZk{{zyutpiggfgggnyqyzwzqqrfcZbcdkjyt{zzzwyzztcehjhvv{{{{rrszwz{{{{{{{{{{{{{{{{{{y{{{{{sx{{{{{{{{{{{{{{{{{{{{{{{{{{{{{{{{{{{{{vvvz{{{{{{{{{{{{{{{{{{wssookimz{{{{{{{{{{{{{{{{{{{wwz{{{{{{{wpps{{v{{{wwuzz{suookpu{{iqvxmmoohminnoq{{yuvpppprrpmot{{zz{{u{{{uij{{vvq{{{{{{{{{{{{{{{{{{{{{{{{{{{{{{{{{{{{{{{{{{{{{yy{zrrqeopnmqttv{y{tyywxxZ{{{{{vtoootr{omegdedvze{{{{{{eyutrsouru{uwxqr{ettt{e{yqnnensr{{{z{y{{{{{{{zeeeeeeeee______eeeeeeeeeeeeeeeeeeeeeeeeeeeeeeeeeeeeeeeeeeeeeeeeeeeeeeeeeeeeeeeeeeeeeeeeeeeeeeeeeeeeeeeeeeeeeeeeeeeeeeeeeeeeeeeeeeeeeeeeeeeeeeeeeeeeeeeeeeeeeeeeeZZZZZZeeeeZZZZZZeeeeTTSSSTTTeeeeeeeeeeeeeeeeSSSSSeeeeSSSeTSSSSSSeeeeeeeeeeeeeZZZFDDIQSSOOSSLLLLLKKLLSKSeeVSeLLLLIKPPIISSPPPPPEEDD??@77++*765.779300
@PL3_3G2-PVX2 3G2-PVX2
GTTTCCATTGATACTCGAAAGAGGTCAGCACCAGCTAGCCTCGATGACTACAAAGACGATGACGACAAGGAGGGGGTAGTTGGCTCAGCGAGCGAGACTTCCAAAATGGATTTTGTAGTCGATAAGGTCAGCAAACTGTATGAACACTCTGTGCTGTCCAAGCGTACGCGATATGTCCACTCAGAAATGAGTTCAAGCAAGGGAAACAAACTTGTGAAAGAGTTGAAAATTCGTGTGACGCCTGTGGACGCAGTTCCATTCACCGGTGGAAGTCCGACTCCAGTTGAAGAATTTGAGTGGATAAAGGGCCGTACCGAGGAGCAGCAGAGTGGACGTTATCGTGATTACGTGGAAGCCAACATTGGCGATGTGTTGAGGAACAACAAACTTTGCGTGTTTAGTGTGGAAAAAGGTGCAAACATCCTCTCCGTTGAAGTCCCTGGTTGCGATGTTGATCTTGCTGGTCGCACGGATATGATCGTGCTGAGTGCTATAGTCCAAAAGTTTCCGCATTACTTACCCCATTTGCCTGGAGTGAAAATGTTGATCGAAGTGAAAAGGGAGGTGAAATCAGCATCCGAGTTCCAGGCTTTGTCGGAATTGATTGCAATGGATTTCATCGTCGACGAATCAGTGATGGCACTGCTCACGAACTTGACAAACCATTGGGAATTTTTATGGGTCTCCAACAAGAGCAACAACCGTCCCATCATAGCGACTACGACCTTAACCACGCCAGGTGAAGCATTTGAGGTGATTAGGACGCTACTTGCGCAGTCATCAACGGCGGATGCCGATATTATGCTTCCATGCTTGGCAGAACCCGTGAAGCGACGGAAGTTAAACCAGATGCTGCCGTTTATTGGCGAAGCTAGTGGAGATGGGATTCGTGAGAGCATCGAACGATACTATGACATCGCCAGCTGCTTGGGCCCCGACTTTGACATGGCGCGAGCTGTGGCTAGACAAGTCACTCGATCTATTCCCACGTTGAGTTATTTCAGTCCGGCGCGCCGGTGGTCGCACCCGCAGTTCGAGAAGTGAGGCGCGCCTGGAGCGGCCGCGTCGACCGCCG
+
6784924<>?@@BF>>>;8=FFFFFFJJVSSHFB==0-)))+.8BBBBBHHZGKKKLLSSSSSQQSSSTTTTTeeeTSSSSSSLJSSSeeeeeeeSSSSSeeeeeeeeeeeeeeeeZZZZZZZeeeeeeeeeeeeeTSSSSeeeeeeeeeeeeeeeeeeeeeeeeeeeeeeeeeeeeeeeZZZZZZZeeeeeeeeeeeeeeeeZZ\\\ZZeeeeeeeeeeeeeeeeeeeeeeee_________________________________eeee_____________ee______eeeeeeeeeeeee_______________________eZZZZZZZ\eeeeeeZZZZUZZZUUUUUZ\\eeeeeZZZZZZeeeeeZZZZZeZZ\eeeeZeZZZZ\\e\\ZZZZZZZjt{zoojx{{{xwfcbeeeeess{wwy{wlm`dYZZuu{{{{{{{{{nlgooy{{{{{{{{{{{v{{{{zyx{{{{{{{{{{{{{{{{xxsqoroj\nggghjzzzvx{{{zz{{zxxqooqqjoggov{vsouzvvv{{{xrnkknoyz{{{yyy{ypzz{uss{{tu{yvpwnl^gcu{ilttrtoof^XXXbdm{wsxproooy{r{z{xmkcbddd\\akhj^nnpkkmrvz{{{{{xxmkeiuwwzxweuss{{rpppppt{{xzjm\ZZZZZZZeeeee\ee\\ZZZZZZZZZZeeeeeeZZZZZZZZZZZZZZZZZZZZZZZ\\Zeeeeeeeeee\\\\\\\\ZZ\\eeeeZ________________eeeeeeeee__________eeeeeeeeeeeeeeeee_______eeeeeeeeeeeee_e_____eeeeeeeee_____eeeeeeeeeeeeeeee________eee_______________eeeee_ZZZeZZZZZZZeeeeeeeeeZZZZZe\\eeeeeeeZZZZZZZZZZeZZZZZeeeeTSSSSeeeeeeeeeeeeeeeeeeeSSSSSTZZZSSSSSSSSSSSTSeeeeeeeeeZZZLG:79?ISSPPSSPQQSSSQPKKKIKLBBHBKKKEFFPPLSSSPPPPGEE@@@@77
@PL3_3B6-PVX2 3B6-PVX2
GTTTCCTTGATACTCGAAAGAGGTCAGCACCAGCTAGCCTCGATGACTACAAAGACGATGACGACAAGGAGGGGGTAGTTGGCTCAGCGAGCGAGACTTCCAAAATGGATTTTGTAGTCGATAAGGTCAGCAAACTGTTTGAACACTCTGTGCTGTCCAAGCGTACGCGATATGTCCACTCAGAAATGAGTTCAAGCAAGGGAAACAAACATGTGAAAGAGTTGAAAATTCGTGTGACGCCTGTGGACGCAGTTCCATTCACCGGTGGAAGTCCGACTCCAGTTGAAGAATTTGAGTGGATAAAGGGCCGTACCGAGGAGCAGCAGAGTGGACGTTATCGTGATTACGTGGAAGCCAACATTGGCGATGTGTTGAGGAACAACAAACTTTGCGTGTTTAGTGTGGAAAAAGGTGCAAACATCCTCTCCGTTGAAGTCCCTGGTTGCGATGTTGATCTTGCTGGTCGCACGGATATGATCGTGCTGAGTGCTATAGTCCAAAAGTTTCCGCATTACTTACCCCATTTGCCTGGAGTGAAAATGTTGATCGAAGTGAAAAGGGAGGTGAAATCAGCATCCGAGTTCCAGGCTTTGTCGGAAATGATTGCAATGGATTTCATCGTCGACGAATCAGTGATGGCACTGCTCACGAACTTGACAAACCATTGGGAATTTTTATGGGTCTCCAACAAGAGCAACAACCGTCCCATCATAGCGACTACGACCTTAACCACGCCAGGTGAAGCATTTGAGGTGATTAGGACGCTACTTGCGCAGTCATCAACGGCGGATGCCGATATTATGCTTCCATGCTTAGCAGAACCCGTGAAGCGACGGAAGATAAACCAGATGCTGCCGTTTATTGGCGAAGCTAGTGGAGATGGGAATCGTGAGAGCATCGAACGATACTATGACATCGCCAGCTGCTTGGGCCCCGACTTTGACATGGCGCGAGCTGTGGCTAGACAAGTCACTCGATCTATTCCCACGTTGAGTTATTTCAGTCCGGCGCGCCGGTGGTCGCACCCGCAGTTCGAGAAGTGAGGCGCGCCTGGAGCGGCCGCGTCGACCGCCG
+
8882**-4177=FFHHHHHMMPFFFJJVJJBBB<<.+*****-;;BBBBBPQQQQQQPPVVSSSSSSPPPPPeeeeePPSSSSSSSW\\\eeeeTSSSTeeeeeeeeeeeeeeeeeZZZZZZZeeeeZZZ\\ZeeeeeeeeeeeeeeeeeeeeeeSeeeeeeeeeeeeeeeeeeeeeeeeeeeeeeeeeeeeeeeeeeeeeeeeeeeeeeeeeee___eeeeeeeeeeeeeee______________________eeeeeeeeeeeeeeee_______sux{{{{xx{wqqwooonnmtpmmmrro_kinjjt{z{yyxx{{{{{{{xutx{ytvoommmoouxsi__iistp{wzmsq{qqqtx{{{{{{{e{qjkklkjyz{{qteneeegz{{wvzvxxtrwuz{{{{yynojjjhnnkifqhsuzz{yyyxxllz{{{{{{{{{{{z{{{{{{{{{{wwz{{{{{z{{{{{{{{{{{{{{{{{{{{{{{{{{{{{{{{{{{{{{{{{vv{{{{{{{{{{{{{vqq{vv{{{{{{{{{{{{{{{{{{{{{{{y{{yy{srrv{xv{x{uz{{{{{{{vollkqhjooqqt{{geeeens{{{{{{{{{y{ww{{{{{{{qvvxxtp{{ppp{{{{{{{{{{{{{{{{{{{{{{{{{{{{{{pnnnnnqvtxxtwqoinruy{{{{yyotnnnup{ijhiZee{{{{{{{sss{{{{{z{pkgrjjuyuxtssqqqsoovqtw{y{{{ywy{{{{{{{{vvv{{vtusquxxxy{{{{yxyqqu{eeeeeeeeeeeeeeeeeeeeeeeeeeeeeeeeeeeeeeeeeeeeeeeeeeeeeeeeeeeeeeeee_____eeeeeeeeeeeeeeeeeeeeeeeeeeeeeeeeeeeeeeeeeeeeeeeeeeeeeeeeeeeeeeeeeeeeeeeeeeeeeeeeeeeZZZZZZeeeeeeeeeeeeeeTTTSSeTSSSSTeeeeeeeeeeeSSSSSSSeeeTSSeTSSSSSSeeeeeeeeeeeeeSQKDDFQQSSZZSSQWWWWWWSQQQWWeWWWWPKKIPPLLLSVVSPPPPGEEE@@77
@PL3_3G9-PVX2 3G9-PVX2
GTTTCCATTGATACTCGAAAGAGGTCAGCACCAGCTAGCCTCGATGACTACAAAGACGATGACGACAAGGAGGGGGTAGTTGGCTCAGCGAGCGAGACTTCCAAAATGGATTTTGTAGTCGATAAGGTCAGCAAACTGTATGAACACTCTGTGCTGTCCAAGCGTACGCGATATGTCCACTCAGAAATGAGTTCAAGCAAGGGAAACAAACTTGTGAAAGAGTTGAAAATTCGTGTGACGCCTGTGGACGCAGTTCCATTCACCGGTGGAAGTCCGACTCCAGTTGAAGAATTTGAGTGGATAAAGGGCCGTACCGAGGAGCAGCAGAGTGGACGTAATCGTGATTACGTGGAAGCCAACATTGGCGATGTGTTGAGGAACAACAAACTTTGCGTGTTTAGTGTGGAAAAAGGTGCAAACATCCTCTCCGTTGATGTCCCTGGTTGCGATGTTGATCTTGCTGGTCGCACGGATATGATCGTGCTGAGTGCTATAGTCCAAAAGTTTCCGCATTACTTACCCCATTTGCCTGGAGTGAAAATGTTGATCGAAGTGAAAAGGGAGGTGAAATCAGCATCCGAGTTCCAGGCTTTGTCGGAATTGATTGCAATGGATTTCATCGTCGACGAATCAGTGATGGCACTGCTCACGAACTTGACAAACCAATGGGAATTTTTATGGGTCTCCAACAAGAGCAACAACCGTCCCATCATAGCGACTACGACCTTAACCACGCCAGGTGAAGCATTTGAGGTGATTAGGACGCTACTTGCGCAGTCATCAACGGCGGATGCCGATATTATGCTTCCATGCTTGGCAGAACCCGTGAAGCGACGGAAGTTAAACCAGATGCTGCCGTTTATTGGCGAAGCTAGTGGAGATGGGATTCGTGAGAGCATCGAACGATACTATGACATCGCCAGCTGCTTGGGCCCCGACTTTGACATGGCGCGAGCTGTGGCTAGACAAGTCACTCGATCTATTCCCACGTTGAGTTATTTCAGTCCGGCGCGCCGGTGGTCGCACCCGCAGTTCGAGAAGTGAGGCGCGCCTGGAGCGGCCGCGTCGACCGCCG
+
:78487=48BBBFQQVVVVSSSSSVVVVVJJBBBBB1.))+),2=A@@@EESVVSSSLLPPPPSVSSSTTTTTeTTPPSSSSSSSSSVeeeeeeeTSSSTTeeeeeeeeeeeeeeeeeeeeeeeeeeeeeeeeeeTSSSSSeeeeeeeTSSSSSSeeeeeeeeeeeeeeeeeeeeeeeeeZZZeeeeeeeeeeeeeeeeeeeeeeeeeeeeeeeeeeeeeeeeeeeeeeeeeee___________________________________ee_________qvx_{wwuusetqpwtspperpsy{{ssqntiig_ighsuz{{{{{{{xulrpppsuuq{svvtnpqfmuq_vs{{{{{xupepjq{{{{{{{{{{{{{{{{{{{{vvrsxu{{utnccchzxxpww{{{{{{{{{{{{xvvqop{ruu{{{{{{{{{{{{zttt{{{{{{z{{{{{{{{{{{{{{{{{{{{{{{{{{{{{{{{{{{{{{{{{{{{{{{{{{{{{{{{{{{{{{{{{{{{{{{{{{{{ww{v{{{{{{{{{{{{{{{{{{{{{{{{{{{{{{{{{{{xw{{{{{{{{{{{{{{{{{{{{z{{{{{{{tt{{{{{{{{{{{{{{{{{{{{{{{{{rjjjov{{tt{{{{{{{{{{{{{{{{{{{{{{{{{{{{{{{{{{{{{{{{{{{{{{u{xx{{eyy{{{{{{{wlvm\lqu{{{{{{{{{sss{{{{{{{{eeeeeeeeeeeeeeeeeeeeeeeeeeeeeeeeeeeeeeeeeeeeeeeeee__eeeeeeeeeeeeeeeeeeeeeeeeeeeeeeeeeeeeeeeeeeeeeeeeeeeeeeeeeeeeeeeeeeeeeeeeeeeeeeeeeeeeeeeeeeeeeeeeee_eeeeeeeeee__eeeeeeeee____eeeeeeeeeeeeeeeeeeeeeeeeeeeeeeeeeeeeeeeeeZZZZZZZeeeeeeeeeeeeeeeSSSTSSSSTTeeeeeeeeeeeeSSSSSSTTSQQQSSSQQQQQSSeeeeeeeeeeeZQKD8;KQOSeeSSQPPSSSSQQQSWWWWQPLLLLLPPPPLSSSSKKGGEEB@@@77
@PL3_H11-PVX2 H11-PVX2
CTCGAAAGAGGTCAGCACCAGCTAGCCCTTTAAGACTACAAGACGATGACGACAAGGAGGGGGTAGTCCCCTCAACGAGCGAGACTTCCAAAATGGATTTTGTAGTCGATAAGGTCAGCAAACTGTATGAACACTCTGTGCTGTCCAAGCGTACGCGATATGTCCACTCAGAAATGAGTTCAAGCAAGGGAAACAAACTTGTGAAAGAGTTGAAAATTCGTGTGACGCCTGTGGACGCAGTTCCATTCACCGGTGAAAGTCCGACTCCAGTTGAAGAATTTGAGTGGATAAAGGGCCGTACCGAGGAGCAGCAGAGTGGACGTTATCGTGATTACGTGGAAGCCAACATTGGCGATGTGTTGAGGAACAACAAACTTTGCGTGTTTAGTGTGGAAAAAGGTGCAAACATCCTCTCCGTTGAAGTCCCTGGTTGCGATGTTGATCTTGCTGGTCGCACGGATATGATCGTGCTGAGTGCTATAGTCCAAAAGTTTCCGCATTACTTACCCCATTTGCCTGGAGTGAAAATGTTGATCGAAGTGAAAGGGGAGGTGAAATCAGCATCCGAGTTCCAGGCTTTGTCGGAATTGATTGCAATGGATTTCATCGTCGACGAATCAGTGATGGCACTGCTCACGAACTTGACAAACCATTGGGAATTTTTATGGGTCTCCAACAAGAGCAACAACCGTCCCATCATAGCGACTACGACCTTAACCACGCCAGGTGAAGCATTTGAGGTGATTAGGACGCTACTTGCGCAGTCATCAACGGCGGATGCCGATATTATGCTTCCATGCTTGGCAGAACCCGTGAAGCGACGGAAGTTAAACCAGATGCTGCCGTTTATTGGCGAAGCTAGTGGAGATGGGATTCGTGAGAGCATCGAACGATACTATGACATCGCCAGCTGCTTGGGCCCCGACTTTGACATGGCGCGAGCTGTGGCTAGACAAGTCACTCGATCTATTCCCACGTTGAGTTATTTCAGTCCGGCGCGCCGGTGGTCGCACCCGCAGTTCGAGAAGTGAGGCGCGCCTGGAGCGGCCGCGTCGACCGCCGATAACGGTTAAGT
+
2:FF@@FF78566?MQHFBBB;8-+*-+,.,///+.0330A@PHIIPP\LLLQQHHFHFMJ\\A80,,--,++))+..:??LLILLZLLFLBBLLLQZ\QPKQO<<///AAWWWOOLLLPMOLJJMMQOPPLLMMHHDDDKKMZZZOMFFMSSLLLLSSLSQZZPUULLLLGJGKLLLUUUUUUUUWZ\\\\\ZZZZZZZUUZZ\NNNZZ\ZZZ\\\\\ZZLMLZHLDDDLMZZZULUZZZZ___________________WW____________UU________eeeeee___UUU__________r{nghdwmlii\mhmnfifkdmrxsupkchmZqmggllojeegf`gtzzvprllqlswwrztykhjccclnhnn{ztksmeedgcZZvorYWWefsvofa__ifhiisp{yvvkjii`i^d_YX\mjhahojlcgclo{zvpwmpqqwzvzy{{{{{{rjr{{{{{{{{{{{{wvvunnu{j_YTXcctvvqiijmo{{{{{lhfofZVV]\j{{{zxttujtxxfinhllmmvvnojqpxxsvxx{{{{qomrv{vxlcsvv{p{xrwzxlloznkZZZZZZ\\\eeeeeeeeZZZZZSWZZWSUUUZZZeeeee\\\\ZZZZZZZZZZ\\\\ZZZZ\\e\\\\\\\\ZeZZee\\\\ZZZZZZZZee\\\\\\\e\\\\Z____eeeeee_______ee____________ee___eee____________eeeeeeeee______________eeeeeeeeee_______eeeeeeee______eeeeeeeeee_eeeeeeeeeeeeeeeeeeeeeeeeeeeeeeeeeee_______eeeeeee____________________eeeeee_______eeeeeeeeeeeeeeeeeeeeeeeeeeeeeeeeeeeeeeeeeZZZZZZZeeeeeeeeeeeeeeeeeeeeeeeeeeeeeeeeeeeeeQQQQQSeeeSSTeTSQQQQQSSeeeeeeeeeeeZGE335?BSOOOSKJPPPPSPPPPPQQQLLLKKKKIIILLPSSSSSSSKKEE?D@>;4+,,840222345
@PL3_3F6-PVX2 3F6-PVX2
TCGAAAGAGGTCAGCACCAGCTAGCCCCTATGACTACAAAGACGATGACGACAAGGAGGGGGTAGTTCGCTCAGCGAGCGAGACTTCCAAAATGGATTTTGTAGTCGATAAGGTCAGCAAACTGTATGAACACTCTGTGCTGTCCAAGCGTACGCGATATGTCCACTCAGAAATGAGTTCAAGCAAGGGAAACAAACTTGTGAAAGAGTTGAAAATTCGTGTGACGCCTGTGGACGCAGTTCCATTCACCGGTGGAAGTCCGACTCCAGTTGAAGAATTTGAGTGGATAAAGGGCCGTACCGAGGAGCAGCAGAGTGGACGTTATCGTGATTACGTGGAAGCCAACATTGGCGATGTGTTGAGGAACAACAAACTTTGCGTGTTTAGTGTGGAAAAAGGTGCAAACATCCTCTCCGTTGAAGTCCCTGGTTGCGATGTTGATCTTGCTGGTCGCACGGATATGATCGTGCTGAGTGCTATAGTCCAAAAGTTTCCGCATTACTTACCCCATTTGCCTGGAGTGAAAATGTTGATCGAAGTGAAAAGGGAGGTGAAATCAGCATCCGAGTTCCAGGCTTTGTCGGAATTGATTGCAATGGATTTCATCGTCGACGAATCAGTGATGGCACTGCTCACGAACTTGACAAACCATTGGGAATTTTTATGGGTCTCCAACAAGAGCAACAACCGTCCCATCATAGCGACTACGACCTTAACCACGCCAGGTGAAGCATTTGAGGTGATTAGGACGCTACTTGCGCAGTCATCAACGGCGGATGCCGATATTATGCTTCCATGCTTGGCAGAACCTGTGAAGCGACGGAAGTTAAACCAGATGCTGCCGTTTATTGGCGAAGCTAGTGGAGATGGGATTCGTGAGAGCATCGAACGATACTATGACATCGCCAGCTGCTTGGGCCCCGACTTTGACATGGCGCGAGCTGTGGCTAGACAAGTCACTCGATCTATTCCCACGTTGAGTTATTTCAGTCCGGCGCGCCGGTGGTCGCAGCCGCAGTTCGAGAAGTGAGGCGCGCCTGGAGCGGCCGCGTCGACCGCCGATGAACGGTAAGTTC
+
6028@HH1.*++4=JFFFFFF=1++-+*,,,.,428-<<HLQQQQSQQQQQZPKGSPPMS\\\F6-***-2A588@@LFLVVSSSVVZZZZ\\\\\\\\ZZWQQQQKQQOPPQQQZQQQZZZZZZZZZeeeeeeeeeeeeeeeeeeeeeeeZZZZZZZ\eeeeeZZZZUUUZ\\ZZZZZZeeee\\ZZ\\MM<<<MMeeeeeeeeeeeeee\\\\\ZZeeZZ\\ZZZZZZZeZZZZZ\ZZZZ_____________e______________eeeLL5DDMMeeeee__UUU______nlo_rtu_xuuuq{{{upjgfZmrmjeZddfgguqZmhcihUogffZnmkmuezhgknxpp{{e{{xppZpplkeedccneegohhhi\okmmZ\GGZkkZxtz{{{zvfdce\nnephlpZfkktqhmv{{{{s{{losqpyzv{{{{{{xrsovv{{{{{z{{{{{{{{{{{{{{{{{{{{yupmkkmhiirri{{{{{{xz{{{{{{{{v{{{vsqn{fjlqqt{{{{{{z{vvvpmh`ZZTMQfg{o]]]]flvvx{{{{{z{qklhkfhgipgnttkktooiiikps{{{{{{{rvkkljuz{{xtwwppsojfjvxt{{{{{{yy{{{{{{{{{{{{{{{{{{z{{{{{eeeeeeeeeeeee\ZZZZZZeeeeeeeeeeeeeeeeeeeeeeeeeeeeeeeeeeeeeeeeeeeeeeeeeeeeeeeeeeeeeeeeeeeeeeeeeeeeeeeeeee________eeeeee_____eMM@@@MMeeeeeeeeeeeeeeeeeeeeee_eeeMM@@@MMeeeeeeeeeeeeeeeeeeeeeeeeeeeeeeeeeeeeeeeeeeeeeeeeeeeeeeeeeeeeeeeeeeeeeeeeeeeeeeeeeeeeeeeMM@@@LLeeeeZeeeeeeeeeeeeZZZZZZZZZeeeeeeeeeeeeeeeSSSTTTeeeeeeeeeeeeeeeeTTTSSSTSSQQQSSTSSSSSSSeeeeeeeeeeeSQKD6=///A>SSSSSSSSSSeeeeeeeWWWSSSeKPPPPISSSSSSSSKEEEE@@@@B:88599<449520
@PL3_3E1-PVX2 3E1-PVX2
GTTTCCATTGATACTCGAAAGAGGTCAGCACCAGCTAGCCTCGATGACTACAAAGACGATGACGACAAGGAGGGGGTAGTTGGCTCAGCGAGCGAGACTTCCAAAATGGATTTTGCAGTCGATAAGGTCAGCAAACTGTATGAACACTCAGTGCTGTCCAAGCGTACGCGATATGTCCACTCAGAAATGAGTTCAAGCAAGGGAAACAAACTTGTGAAAGAGTTGAAAATTCGTGTGACGCCTGTGGACGCAGTTCCATTCACCGGTGGAAGTCCGACTCCAGTTGAAGAATTTGAGTGGATAAAGGGCCGTACCGAGGAGCAGCAGAGTGGACGTTATCGTGATTACGTGGAAGCCAACATTGGCGATGTGTTGAGGAACAACAAACTTTGCGTGTTTAGTGTGGAAAAAGGTGCAAACATCCTCTCCGTTGAAGTCCCTGGTTGCGATGTTGATCTTGCTGGTCGCACGGATATGATCGTGCTGAGTGCTATAGTCCAAAAGTTTCCGCATTACTTACCCCATTTGCCTGGAGTGAAAATGTTGATCGAAGTGAAAAGGGAGGTGAAATCAGCATCCGAGCTCCAGGCTTTGTCGGAATTGATTGCAATGGATTTCATCGTCGACGAATCAGTGATGGCACTGCTCACGAACTTGACAAACCATTGGGAATTTTTATGGGTCTCCAACAAGAGCAACAACCGTCCCATCATAGCGACTACGACCTTAACCACGCCAGGTGAAGCATTTGAGGTGATTAGGACGCTACTTGCGCAGTCATCAACGGCGGTTGCCGATATTATGCTTCCATGCTTGGCAGAACCCGTGAAGCGACGGAAGTTAAACCAGATGCTGCCGTTTATTGGCGAAGCTAGTGGAGATGGGATTCGTGAGAGCATCGAACGATACTATGACATCGCCAGATGCTTGGGCCCCGACTTTGACATGGCGCGAGCTGTGGCTAGACAAGTCACTCGATCTATTCCCACGTTGAGTTATTTCAGTCCGGCGCGCCGGTGGTCGCACCCGCAGTTCGAGAAGTGAGGCGCGCCTGGAGCGGCCGCGTCGACCGCCGA
+
87842/4787;==F>AA==AFFFFFHMMVVVGKKEF64))))4>QQKKKKKQQQQQQPPSSSSSeeeAA9DDQQTTTTTTSSOOJJKZZeeeeeeeeeeeeeeeeeeeeeeeMM>>=MMeeeeeeMM::8MMeeeTSSSSSeeeeeGG202GGeeeeeeeeeeeeeeMM;;DMMeeeeeeeGG..7GLeeeeeeeeeeeeeeeeeeeeeeeeeeeeeeeeeeeeeeeeeeeeee_____ZZZZZZZZZZZZZZZZZZZZeeeeeeeeeeeZZZZZZZZZZZZZeeeeeeeeeeeeeeeeeeeeeeeMM<<8MJeZZZZZZZZZZZZZWZZZZeeeeeeeeeeeZZZZQQZZZZZZZZ\\eeeeeees{{{{xdMPPP``{{iih\heca_a`ihoffhhmikjgf\ijb`kd\cx{{tr^__li___h`bee`\bgmelksnxuvzzvx{{zzvvqxqy{xxp{{{{{{zy{{{{{zz{{{{{{wswwsm{{w{xsroopqrrvokqx{wv{vvvqrrx{{{{{vsstkktmn{v{{vvwrvvqstsomoljwxxvzzyyyyvqsxsmmmosk{ytpmgUS88;ONrimqqokssq]VRSZ^o{{{{{{{{ppqnne_B>=SS]cggfooqqfqq{{{wyzy{{{{{tthvv{{{{{{{x{{{{{{{qqsoonppxt{{{ptsrhlheeeeeee\\\\\ZZZZZZZeeeeeeeeeeZZZZZZZZZZZZZZZZZeeeeeeeeeeeeeee\\\\\eeeeeeeeeeeeeeeeeeeee__eeee_eeeeeeLL555LLeeeeeeeeeeeeeeeeeeeeeee_eee___eeeeeeeeeeeeeeeeeeeeeeeeeeeee___eeeeeeeeeeeeeeeeee________eee_______e_ee____eeeee___ZeZZeeeeeeeeZZUUUZZeeeeeeeeeeeeeeZZZZZZeeeeZZZZZZeeeeeeTSSeSSSSSTeeeeeeeeeeeeSSSSSTeeeSSSSSSOSOSSeeeeeeeeeeeeeZAA1-.<<JJPPPKKJJQLPPPPPLLLLQWWKQQQEIIKIISPPPLKED?????@?77
@PL3_3C12-PVX2 3C12-PVX2
ACTCGAAAGAGGTCAGCACCAGCTAGCCTCTATGACTACAAAGACGATGACGACAAGGAGGGGGTAGTTGGCTCAGCGAGCGAGACTTCCAAAATGGATTTTGTAGTCGATAAGGTCAGCAAACTGTATGAACACTCTGTGCTGTCCAAGCGTACGCGATATGTCCACTCAGAAATGAGTTCAAGCAAGGGAAACAAACTTGTGAAAGAGTTGAAAATTCGTGTGACGCCTGTGGACGCAGTTCCATTCACCGGTGGAAGTCCGACTCCAGTTGAAGAATTTGAGTGGATAAAGGGCCGTACCGAGGAGCAGCAGAGTGGACGTTATCGTGATTACGTGGAAGCCAACATTGGCGATGTGTTGAGGAACAACAAACTTTGCGTGTTTAGTGTGGAAAAAGGTGCAAACATCCTCTCCGTTGAAGTCCCTGGTTGCGATGTTGATCTTGCTGGTCGCACGGATATGATCGTGCTGAGTGCTATAGTCCAAAAGTTTCCGCATTACTTACCCCATTTGCCTGGAGTGAAAATGTTGATCGAAGTGAAAAGGGAGGTGAAATCAGCATCCGAGTTCCAGGCTTTGTCGGAATTGATTGCAATGGATTCCATCGTCGACGAATCAGTGATGGCACTGCTCACGAACTTGACAAACCATTGGGAATTTTTATGGGTCTCCAACAAGAGCAACATCCGCCCCGTCATAGCGACTACGACCTTAACCACGCCAGGTGAAGCATTTGAGGTGATTAGGACGCTACTTGCGCAGTCATCAACGGCGGATGCCGATATTATGCTTCCATGCTTGGCAGAACCCGTGAAGCGACGGAAGTTAAACCAGATGCTGCCGTTTATTGGCGAAGCTAGTGGAGATGGGATTCGTGAGAGCATCGAACGATACTATGACATCGCCAGCTGCTTGGGCCCCGACTTTGACATGGCGCGAGCTGTGGCTAGACAAGTCACTCGATCTATTCCCACGTTGAGTTATTTCAGTCCGGCGCGCCGGTGGTCGCACCCGCAGTTCGAGAAGTGAGGCGCGCCTGGAGCGGCCGCGTCGACCGCCGATGAACGGTTAAGTTC
+
1;<AH42488:BBBBBEPPPKKKL66+++--11AAPLVPZPPQQQJ@@@@?>FHHA>>>?@FS\SVVVVSEEFKFPQQQVVSSSeeeeeeeeeeeeeeeeeeeeZZZZZZZZeeeeeeeeeeeeeeeeeeeeeeeeeeeeeeeeeeeeeeeeeeeeeeeeeeZZZZZZZZZZZeeeeeeeeeeeeeeeeeeZZZZZZ\\ZZZeeeeeeeeeeeeeeeZZZZZZZeZZZ_____e_______________________ee_____________eeeeeeeeeeeeeeeeeesrsm{{xsqlmiiiooxx{{{{{{{{{{xzy{{zqqpzqrrvv_tvihjtij{{{{{sppprns{{{{{{{eee{rrv{{{{{{{{{yyxz{{rmmmvt{{{{{{{{{yyvz{{{{{{xummxwnuu{y{{{{xutvy{{{{{{{{{{{{{{{{{{{{{{{{{{{{{{z{{{{{{{{{{{{{{{{{{{{{{{{{{{{{{{{{{{{{{{{{{{{{{{{{{{{{{{{{{{{z{{{{{{{{{{{{{{{{{{{{z{{{{{{{{{{xsxz{z{{{v{{{{zs{z{ruppumo{tvsb]SSX[\xlo{{{{{{{{wxqmpsy{zz{{qqgddiiqvr{{{{{{{{{{{{{{{{zyrvz{{{{{{{{{{{qpppqppytxxt{{{z{{{y{{{{vunyttt{y{{{{{{{{{{{{{{{rrfpiroqnwpuu{uueeeeeeeeeeeeeeeeeeeeeeeeeeeeeeeeeeeeeeeeeeeeeeeeeeeeeeeeeeeeeeeeeeeeeeeeeeeeeeeeeeeeeeeeeeeeeeeeeeeeeeeeeeeeeeeeeeeeeeeeeeeeeeeeeeeeeeeeeeeeeeeeeeeeeeeeeeeeeeeeeeeeeeeeeeeeeeeeeeeeeeeeeeeeeeeeeeeeeeeeeeeeeeeeeeZZZZZZZZZZZeeeeeeeeeeeSTTTTeeeeeeeeeeeeeeeeeeeSSSSSSeeeSSSeTSSSSSSeeeeeeeeeeeeeSSSJJJKKQQOOOSSeeeeeeeeeeeeeeeeSPPKKPPPPPVPPLLLKSKEEEE@@@@B:8856./..20941
@PL3_3A12-PVX2 3A12-PVX2
GTTAGTTTCCATTGATACTCGAAAGAGGTCAGCACCAGCTAGCATCGATGACTACAAAGACGATGACGACAAGGAGGGGGTAGTTGGCTCAGCGAGCGAGACTTCCAAAATGGATTTTGTAGTCGATAAGGTCAGCAAACTGTATGAACACTCTGTGCTGTCCAAGCGTACGCGATATGTCCACTCAGAAATGAGTTCAAGCAAGGGAAACAAACTTGTGAAAGAGTTGAAAATTCGTGTGACGCCTGTGGACGCAGTTCCATTCACCGGTGGAAGTCCGACTCCAGTTGAAGAATTTGAGTGGATAAAGGGCCGAACCGAGGAGCAGCAGAGTGGACGTTATCGTGATTACGTGGAAGCCAACGTTGGCGATGTGTTGAGGAACAACAAACTTTGCGTGTTTAGTGTGGAAAAAGGTGCAAACATCCTCTCCGTTGAAGTCCCTGGTTGCGATGTTGATCTTGCTGGTCGCACGGATATGATCGTGCTGGGTGCTATAGTCCAAAAGTTTCCGCATTACTTACCCCATTTGCCTGGAGTGAAAATGTTGATCGAAGTGAAAAGGGAGGTGAAATCAGCATCCGAGTTCCAGGCTTTGTCGGAATTGATTGCAATGGATTTCATCGTCGACGAATCAGTGATGGCACTGCTCACGAACTTGACAAACCATTGGGAATTTTTATGGGTCTCCAACAAGAGCAACGACCGTCCCATCATAGCGACTACGACCTTAACCACGCCAGGTGAAGCATTTGAGGTGATTAGGACGCTACTTGCGCAGTCATCAACGGCGGATGCCGATATTATGCTTCCATGCTTGGCAGAACCCGTGAAGCGACGGAAGTTAAACCAGATGCTGCCGTTTATTGGCGAAGCTAGTGGAGATGGGATTCGTGAGAGCATCGAACGATACTATGACATCGCCAGCTGCTTGGGCCCCAACTTTGACATGGCGCGAGCTGTGGCTAGACAAGTCACTCGATCTATTCCCACGTTGAGTTATTTCAGTCCGGCGCGCCGGTGGTCGCACCCGCAGTTCGAGAAGTGAGGCGCGCCTGGAGCGGCCGCGTCGACCGCCG
+
40>AF88491448?@@BJBEEGGKSSSSVZZZZZZQQKLLLKHHHEEKPSSSSSSeQQHPPZZZZZZZZZZQSSSSSSeeSSSQSSSSSSOZZZZeeeeeeeeeeeeeeeeeeeeeeeZZZZZWUWZZeeeeZZZZZZZZZZZZZZZeeeeeeeeeeeeeeeeeeeeeeeeeeeeeeeeeeeee___eeee_______eeeeeeeee_______eeeeeeeeeeeeeeeeeeeeeeee____U_UUP_________________________eee___________________________eesxw{spqqqfwwnllmknssz{xu{{{{{uu{{{rsllkrnqqx{_wm_ii```nn{{svoppqiu{{{{{{{ee_ummm{{{{yykjeggfitqnvooksuxsswy{{{xwwz{{{yxmmmiiehjus{wx{{{{{{{{{{zzz{{{{{{z{{{x{z{{{zwwlqq{{{{{{{{{{{{{{{{{{{{swww{{{u{{xqu{{{{{{{{{vuvprv{{{{{{{ssssuxvvxszz{{{{{{{{{{{{{{{{{{pps{{{{{{{wpu{zvv{zzz{{{{{{vvomiarxcjrttussuhbdgggm{yyz{zz{xy{ww{{{{xvvrph__oux{vvtuw{y{{{{{{{{{{{{w{{{{{{{{{{{{{{{{{{{{{{{{{{zqnwwuwx{xtyu\pdefpu{{{xsu{q{e{{{{tjjhrr{zzkk\\ZZZZZZZ\\ZZZZZZZZZeeeee\\Z\\\\\\\\\ee\ZZ________________ee_______________eeeeee___________eeeeee________eeeeeee_________eeeeee_______eeeeeeeeeeeeeeeeeeeeee_______eeeeeeeeeeeeeeeeeeeeeeeeeeeeeeeeeeeeeee\\ZZZ\\eeeeeeeeZZZZZZZZZ\eeeeeeeeeeeeTTTeeeeeeeeeeeeeeeeeeeSSTSSSTSSSSSeTTSSSSSTSZZZZeeeeeeeZLK=99EESSSSSSJPPSSSPPLLLQQWWWWWKKKKPPLLLLLLKKKGGEE@?==77
@PL3_3F4-PVX2 3F4-PVX2
TGATACTCGAAAGAGGTCAGCACCAGCTAGCCTCTATGACTACAAAGACGATGACGACAAGGAGGTGGTAGTTGGCTCAGCGAGCGAGACTTCCAAAATGGATTTTGTAGTCGATAAGGTCAGCAAACTGTATGAACACTCTGTGCTGTCCAAGCGTACGCGATATGTCCACTCAGAAATGAGTTCAAGCAAGGGAAACGAACTTGTGAAAGAGTTGAAAATTCGTGTGACGCCTGTGGACGCAGTTCCATTCACCGGTGGAAGTCCGACTCCAGTTGAAGAATTTGAGTGGATAAAGGGCCGTACCGAGGAGCAGCAGAGTGGACGTTATCGTGATTACGTGGAAGCCAACATTGGCGATGTGTTGAGGAACAACAAACTTTGCGTGTTTAGTGTGGAAAAAGGTGCAAACATCCTCTCCGTTGAAGTCCCTGGTTGCGATGTTGATCTTGCTGGTCGCACGGATATGATCGTGCTGAGTGCTATAGTCCAAAAGTTTCCGCATTACTTACCCCATTTGCCTGGAGTGAAAATGTTGATCGAAGTGAAAAGGGAGGTGAAATCAGCATCCGAGTTCCAGGCTTTGTCGGAATTGGTTGCAATGGATTTCATCGTCGACGAATCAGTGATGGCACTGCTCACGAACCTGACAAACCATTGGGAATTTTTATGGGTCTCCAACAAGAGCAACAACCGTCCCACCATAGCGACTACGACCTTAACCACGCCAGGTGAAGCATTTGAGGTGATTAGGACGCTACTTGCGCAGTCATCAACGGCGGATGCCGATATTATGCTTCCATGCTTGGCAGAACCCGTGAAGCGACGGAAGTTAAACCAGATGCTGCCGTTTATCGGCGAAGCTAGTGGAGATGGGATTCGTGAGAGCATCGAACGATACTATGACATCGCCAGCTGCTTGGGCCCCGACTTTGACATGGCGCGAGCTGTGGCTAGACAAGTCACTCGATCTATTCCCACGTTGAGTTATTTCAGTCCGGCGCGCCGGTGGTCGCACCCGCAGTTCGAGAAGTGAGGCGCGCCTGGAGCGGCCGCGTCGACCGCCGATAACGGTTAAGTT
+
611,11??GKKKSSVSZZVVSSHFFF;;+))))(+.;=BBBMSVVVSSSSSLLPPPVZZSPPPPPeeeeeQOOOPPLLSSeeeeeeeeeeeeeeeeeeeeeeeeeeeeeeeeeeeeeeeeeeeeeeeeeeeeeeeeeeeeTSSSSSeeeeeeeeeeeeeeeeeeeeeeeeeeeeeeeeeeeeeeeeeeeeeeeeeeeeeeeeeeeeeeeeeeeeeeeeeeeeeeeeeeee__________________eeeeeeeeeeeeeeee___________eeeeqqqteww{zttteeexexe{{{twseqqu{{_uu{{{{{{pwwwe{wroeootqrr{x_kkiji_poux{y{vvsetrv{xrmemmn{{{{{{{{svsqesqsuxrpppqxezy{{wwey{tt{{y{{{{{{tttvvv{{{{{{{{{{zq]]dlit{t{{{{{{{{{{{{{{{{{{{{{{{{{{{{{{{{{{{{{{{{{{{{{{{{{{{{{{{{{{{{{{{{{{{{{{{{{{{{{{{{{{{{{{{{{{{{{{{{{{z{{{{{vv{{{{{{{{{{{{{{{{{{{{{{{{{{{{z{yrrpy{gfmt{{{{{{f``cefx{{{{{z{ttpru{{{{{{{{vnqnqt{{{{{{{{{{{{{{{{{{{{{uu{{{{eeeeeeeeeeeeeeeeeeeee\ZZZZZZeeeeeeeeeeeeZeZZZZZZZeeeeeeeeeZZZeeeeeeeeeeeeeeeeeeeeeeeeeeeeeeeeeeeeeeeeeeeeeeeeeeeeeeeeeeeeeeeeeeeeeeeeeeeeeeeeeeeeeeeeeeeeeeeeeeeeeeeeeeeeeeeeeeeeeeeeeeeeeeeeeeeeeeeeeeeeeeeeeeeeeeeeeeee_eeeeeeeeee__eeee_eeeeeeeeeeeeeeeeeeeeeeeeeeeeeeeeeeeeeeeeeeeeeeeeeZZZZZZeeeeeeeeeeeeeeeeSSSTTSeeeeeeeeeeeeeeeeQQQQQSeeeSSSeSSQQQQQSSeeeeeeeeeeeZLKD8;KQOSSSZSQWWWWSSSQQQWWWWWWWPKKIKKPLLSSSSLLKKKEEEE@@64++,:64877429/
@PL3_3C4-PVX2 3C4-PVX2
CGGTTAGTTTCCATTGATACTCGAAAGAGGTCAGCACCAGCTAGCCTCTATGACTACAAAGACGATGACGACAAGGAGGGGGTAGTTGGCTCAGCGAGCGAGACTTCCAAAATGGATTTTGTAGTCGATAAGGTCAGCAAACTGTATGAACACTCTGTGCTGTCCAAGCGTACGCGATATGTCCACTCAGAAATGAGTTCAAGCAAGGGAAACAAACTTGTGAAAGAGTTGAAAATTCGTGTGACGCCTGTGGACGCAGTTCCATTCACCGGTGGAAGTCCGACTCCAGTTGAAGAATTCGAGTGGATAAAGGGCCGTACCGAGGAGCAGCAGAGTGGACGTTATCGTGTTTACGTGGAAGCCAACATTGGCGATGTGTTGAGGAACAACAAACTTTGCGTGTTTAGTGTGGAAAAAGGTGCAAACATCCTCTCCGTTGAAGTCCCTGGTTGCGATGTTGATCTTGCTGGTCGCACGGATACGATCGTGCTGAGTGCTATAGTCCAAAAGGCTCCGCATTACTTACCCCATTTGCCTGGAGTGAAAATGTTGATCGAAGTGAAAAGGGAGGTGAAATCAGCATCCGAGTTCCAGGCTTTGTCGGAATTGATTGCAATGGATTTCATCGTCGACGAATCAGTGATGGCACTGCTCACGAACTTGACAAACCATTGGGAATTTTTATGGGTCTCCAACAAGAGCAACAACCGTCCCATCATAGCGACTACGACCTTAACCACGCCAGGTGAAGCATTTGAGGTGATTAGGACGCTACTTGCGCAGTCATCAACGGCGGATGCCGATATTATGCTTCCATGCTTGGCAGAACCCGTGAAGCGTCGGAAGTTAAACCAGATGCTGCCGTTTATTGGCGAAGCTAGTGGAGATGGGATTCGTGAGAGCATCGAACGATACTATGACATCGCCAGCTGCTTGGGCCCCGACTTTGACATGGCGCGAGCTGTGGCTAGACAAGTCACTCGATCTATTCCCACGTTGAGTTATTTCAGTCCGGCGCGCCGGTGGTCGCACCCGCAGTTCGAGAAGTGAGGCGCGCCTGGAGCGGCCGCGTCGACCGCCG
+
21905@C?=//.215599?FFFMAAFFFFBBBBBBBB@@<61+**+*))*0;FFFHPQSVZZZSVVSSSVVVVSSSSSSeeeeQLFEFCE<IEOWWWZZeeeeeeeeeeeeeeeeeeeeeeeeeeZZWZZZZZZZZZeeeeeeeeeeeeeTSSSZZZZZZZeeeeeeZZZZZZZeeeeeeeeeeeeZZZZZZZ\ZZZZZeeeeeeeeeZZZZZ\\\\eZeee____eeeeeeeeeeeeee______________________eee__________________________________UUU__eeeeeee________eee______UU__e___eeZZZZ\\\eZZZZZZZZZZZLLDLLZ\eeeeeZZZZZZZ\\ZeeeZZZZZZjnuvt{rllfcfmosursllklgllqvvooilpz{vsdccaannnxv{{{{tfffgjtqk\\Xqq{{{zqsrjcc_\_dltpsv{{{yppzttnipppgicc\chvvp{xvsvviffqokWPMUYbu{ttvvvqnmu{{soi^cemii{gdouuu{{{ppmopv{{tqmihhlhgrmeeh{{ouy{vvssquxtttokkdZ\Z_jaaff\\\_SP_hhamz{{{vqkkmhqskmqwolga_`]]]cT^fh^^^psurigegxzyykdfgfiv{{{{{{{{{{{{{{{{{{stmligktkywwoqqyeeeeeeZZZ\\ZZSSSSSVVVVVVZ\\SQPPPPMMHFFJJJPPOPQ\\\\QQP\\\\\MJJM\\\\\PQQ\\\\\ZZVPSPSSSVVQQQWWWWVSeeeeeee\\\\\\\eeeeeeeeeeeeeeeeeeeeeeeeeeeeeeeZZZZZZZeeeeeeeeeeeeeeeeeeeeeeeeeeee\\ZZZZZeeeeeeeeeeeeeee\\\\ZZZZZZZ\\eeeeeeeeeeeeZZZZZZZeeeZZZZZeeeeeeeeeZZZZZZZeSSSSSSSeeeeeeeeeeeZSSSSTZSSSSSTeeeeeeeeeeeeTSSSSTSSTPPJWLPLLLLLPLQSVZZZZZVVVSHHB9;====????9CFABBBBBFFQQSVSSKLLLIIIPIISSSSKEEEEEB@@>71
@PL3_3E2-PVX2 3E2-PVX2
GTTAAGTTTCATTGCCACTCGAAAGAGGTCAGCACCAGCTAGCCTCTATGACTACAAAGACGATGACGACAAGGAGGGGGTAGTTGGCTCAGCGAGCGAGACTTCCAAAATGGATTTTGTAGTCGATAAGGTCAGCAAACTGTATGAACACTCTGTGCTGTCCAAGCGTACGCGATATGTCCACTCAGAAATGAGTTCAAGCAAGGGAAACAAACTTGTGAAAGAGTTGAAAATTCGTGTGACGCCTGTGGACGCAGTTCCATTCACCGGTGGAAGTCCGACTCCAGTTGAAGAATTTGAGTGGATAAAGGGCCGTACCGAGGAGCAGCAGAGTGGACGTTATCGTGATTACGTGGAAGCCAACATTGGCGATGTGTTGAGGAACAACAAACTTTGCGTGTTTAGTGTGGAAAAAGGTGCAAACATCCTCTCCGTTGAAGTCCCTGGTTGCGATGTTGATCTTGCTGGTCGCACGGATATGATCGTGCTGAGTGCTATAGTCCAAAAGTTTCCGCATTACTTACCCCATTTGCCTGGAGTGAAAATGTTGATCGAAGTGAAAAGGGAGGTGAAATCAGCATCCGAGTTCCAGGCTTTGTCGGAATTGATTGCAATGGATTTCATCGTCGACGAATCAGTGATGGCACTGCTCACGAACTTAACAAACCATTGGGAATTTTTATGGGTCTCCAACAAGAGCAACAACCGTCCCATCATAGCGACTACGACCTTAACCACGCCAGGTGAAGCATTTGAGGTGATTAGGACGCTACTTGCGCAGTCATCAACGGCGGATGCCGTTATTATGCTTCCATGCTTGGCAGAACCCGTGAAGCGACGGAAGTTAAACCAGATGCTGCCGTTTATTGGCGAAGCTAGTGGAGATGGGATTCGTGAGAGCATCGAACGATACTATGACATCGCCAGCTGCTTGGGCCCCGACTTTGACATGGCGCGAGCTGTGGCTAGACAAGTCACTCGATCTATTCCCACGTTGAGTTATTTCAGTCCGGCGCGCCGGTGGTCGCACCCGCAGTTCGAGAAGTGAGGCGCGCCTGGAGCGGCCGCGTCGACCGCCGA
+
9440041@@@200-+++4:JPFFJJPPPPPPJJHFB::.0,+*+*))++.,428??EELLIB@@@@?BHFA6789:=FKQJF<6434488==?IIQQVVLLLPTeeeeeeeeeeeeeeVSQQZQQQZZZZZZZZZ\\ZeeeeeeeeeeeeeeeeeeeeeeeeZZeeeeeeeeeeZZZZZZZeeeZZZZZZZZZZeeZZeeeeeeeZZZZ\Z\\eeeeeeeeee\\\\\\\\\eZZZeeMLZUUUUUZZZZZZZ\ZZZZZZZZ\\ZZZZZZZZZZZZZZZZZZZZZZZZZZZZhdlnspmlgggvs{w{{{{{rnjhspuohab_baZZqonpsnhomqhtggggeddiiZk]dbdOWSYYwuslplgrnoalliwuuuzrsuvwwqsliimmoghcc[^mwy{{`_```Ocedka][ddlhdeYZZ]]hhjigu{{{{{uuksptnjjeikv{txtzvrnpkqw{zurxq{{vppuz{{zxsuyww{{{qqsnos{hddkfeckckkr{zz{{vvzxvvqpp{{{{oqqmkoeeuehjqqqwsqmqqmmmqojkdahmsmy{{{wqqklqz{uvvvoxvssgbaae]`^^ibityooqs{qnmxxqx{{{{{{zscf___g{{smsrrrrr^__`g`oovv{r{ssw{{{{xtfrmneeZidnl{{x{{uw{{uupppqpnyki`egjlsk{sqquuvtqifffkffooiptxppjj\\HHDHHPMMHHHHHHJKKKQQVVVSSSSP\\\MJJM\\\\\\\\\\\\\ZZZZZZZZZ\\VVSeLPPPPPeeeeeeeee\\QQQ\\eeeeeeeeeeeeeeeeeeZZZZZ\\eeeeeeeeeeeeeeeeeeeeeeeeeeeeeeeeeeeeeeeeeeeeeeeeeZZZZZeeeeee\\\ZZZZeeeeeeeeeeeeeeeeeeZZeeeeeeeeeeeeeeeeeeeeeeeeeeeeeTSSSSSSSeeeeeeeeeeeeeeSSSSSSeeeeeeeeeeeeeeeeSSSSSTTSSPPKeLPIKIIPVSSSSVVVVVVPKEBBB????@BBBFF@CHHHFFFHJJSSSSQPKFFFIIILLLSSSPPPPPEE@?===84
@PL3_3B1-PVX2 3B1-PVX2
ATTGATACTCGAAAGAGGTCAGCACCAGCTAGCATCGATGACTACAAAGACGATGACGACAAGGAGGGGGTAGTTGGCTCAGCGAGCGAGACTTCCAAAATGGATTTTGTAGTCGATAAGGTCAGCAAACAGTATGAACACTCTGTGCTGTCCAAGCGTACGCGATATGTCCACTCAGAAATGAGTTCAAGCAAGGGAAACAAACTTGAGAAAGAGTTGAAAATTCGTGTGACGCCTGTGGACGCAGTTCCATTCACCGGCGGAAGTCCGACTCCAGTTGAAGAATTTGAGTGGATAAAGGGCCGTACCGAGGAGCAGCAGAGTGGACGTTATCGTGATTACGTGGAAGCCAACATTGGCGATGTGTTGAGGAACAACAAACTTTGCGTGTTTAGTGTGGAAAAAGGTGCAAACATCCTCTCCGTTGAAGTCCCTGGTTGCGATGTTGATCTTGCTGGTCGCACGGATATGATCGTGCTGAGTGCTATAGTCCAAAAGTTTCCGCATTACTTACCCCATTTGCCTGGAGTGAAAATGTTGATCGAAGTGAAATGGGAGGTGAAGTCAGCATCCGAGTTCCAGGCTTTGTCGGAATTGATTGCAATGGATTTCATCGTCGACGAATCAGTGATGGCACCGCTCACGAACTTGACAAACCATTGGGAATTTTTATGGGTCTCCAACACGAGCAACAACCGTCCCATCATAGCGACTACGACCTTAACCACGCCAGGTGAAGCATTTGAGGTGATTAGGACGCTACTTGCGCAGTCATCAACGGCGGATGCCGATATTATGCTTCCATGCTTGGCAGAACCCGTGAAGCGACGGAAGTTAAACCAGATGCTGCCGTTTATTGGCGTAGCTAGTGGAGATGGGATTCGTGAAAGCATCGAACGATACTATGACATCGCCAGCTGCTTGGGCCCCGACTTTGACATGGCGCGAGCTGTGGCTAGACAAGTCACTCGACCTATTCCCACGTTGAGTTATTTCAGTCCGGCGCGCCGGTGGTCGCACCCGCAGTTCGAGAAGTGAGGCGCGCCTGGAGCGGCCGCGTCGACCGCCGATGAACGGTAAGT
+
248:==@FFHHAAFFFFFFFJJVVVSSKKLLLPQQZQQVVPPPSSZPPJJJSSSSSSSeeeTQQQQQeeeeeeeeTSSSSJSSTSSSeeTSSSSSeeeeeeeeeeeeeeeeeeeSeeeeeeeeeeeeeeeTTTTTeeeeeeeZZZZZZZeeeeeeeeeeeeeeeeeeeeeeeeeeeeeeeeeeeeeeeeeeeeeeeeeeeeeeeeeeeeeeeeeeeeeeeeeeeeeee_______eeeeeZZZZZZZZZZZZ\\\\\\\\ZeeeeeeZZZZZZZZZZZeeeeeeeeeeeeeeeeeeeeeZZZZZZZZZZZZSeeeksqssvpqmmZ{xunmememmoslZf]dgfZrlpstt{tsoeuncikki{{{e{li``Sdcepouuso\\[]ajlki\ogohggZaifqnnffuymcYXSSgg^^gkiiikkkpla[VZZ_cu{{xvwvljkmhbiow{{{uuz{{{{yyz{{{{{yy{{{{{{{{{{{{{{{{{snqvqoklgggoxxx{{x{{xx{{{rmtokoopitiisqvv{{{{{vsrrqqqvnkwzzv{{{{{{zvvzw{pvx{{{{{{yproqcc^ehclttkhoohcZZbbio{{{{{xrxpqvz{{{{vmikjgf]\_ehmcsw{{{wwzzyy{{{{{vvsx{ypsspx{{{{{{vvvxuveeeeeeeeZZZZZeeeeeeZZZZZZZeeeeeeeeeeeeeeeeee\\\\\\ZeZZZZZZZZZZeeeeeeeeeeeeee\\\\\\\eeee\eeeeeeeeeeeeee__eeeeeeeeeeeeeeeeeeeeeeeeeeeeeeeeeeeeeeeeeeeeeeeeeeee_____eeeeeeeeeeeeeeeeeeeeeeeeeeeeeeeeeeeeeeeeee____eeeeeeeeeeee_eeeeeeeeeeeeeeeeeeZZeeeZZeeeeeeeeeeeeeeeeeeeeeeeeZZZZZZeeeeeeeeeeeeeeeeSSSSSSeeeeeeeeeeeeeeeeSSSSSSeeeSSSeeeSSSSSeeeeeeeeeeeZZZLLD8;E?QQSOJJJPJSSSLPPPPLLLQWQKKIIIKKLLLSPPLLFEDDDDDD@>=44458?;;A==21
@PL3_3C11-PVX2 3C11-PVX2
ATTGATACTCGAAAGAGGTCAGCACCAGCTAGCATCGATGACTACAAAGACGATGACGACAAGGAGGGGGTAGTTGGCTCAGCGAGCGAGACTTCCAAAATGGATTTTGTAGTCGATAAGGTCAGCAAACTGTATGAACACTCTGTGCTGTCCAAGCGTACGCGATATGTCCACTCAGAAATGAGTTCAAGCAAGGGAAACAAACTTGTGAAAGAGTTGAAAATTCGTGTGACGCCTGTGGACGCAGTTCCATTCACCGGTGGAAGTCCGACTCCAGTTGAAGAATTTGAGTGGATAAAGGGCCGTACCGAGGAGCAGCAGAGTGGACGTTATCGTGATTACGTGGAAGCCAACATTGGCGATGTGTTGAGGAACAACAAACTTTGCGTGTTTAGTGTGGAAAAAGGTGCAAACATCCTCTCCGTTGAAGTCCCTGGTTGCGATGTTGATCTTGCTGGTCGCACGGATATGATCGTGCTGAGTGCTATAGTCCAAAAGTTTCCGCATTACTTACCCCATTTGCCTGGAGTGAAAATGTTGATCGAAGTGAAAAGGGAGGTGAAATCAGCATCCGAGTTCCAGGCTTTGTCGGAATTGATTGCAATGGATTTCATCGTCGACGAATCAGTGATGGCACTGCTCACGAACTTGACAAACCATTGGGAATTTTTATGGGTCTCCAACAAGAGCAACAACCGTCCCATCATAGCGACTACGACCTTAACCACGCCAGGTGAAGCATTTGAGGTGATTAGGACGCTACTTGCGCAGTCATCAACGGCGGATGCCGATATTATGCTTCCATGCTTGGCAGAACCCGTAAAGCGACGGACGTTAAACCAGATGCTGCCGTTTATTGGCGAAGCTAGTGGAGGTGGGATTCGTGAGAGCATCGAACGATACTATGACATCGCCAGCTGCTTGGGCCCCGACTTTGACATGGCGCGAGCTGTGGCTAGACAAGTCACTCGATCTATTCCCACGTTGAGTTATTTCAGTCCGGCGCGCCGGTGGTCGCACCCGCAGTTCGAGAAGTAAGGCGCGCCTGGAGCGGCCGCGTCGACCGCCGATGAACGGTAAGT
+
668:==@JFMMAAAABBFFHMMVVZVVKKL::0010::LLPPPPKVZVSeeeeeeeeVeeeTQQQQQTTTTTTTTTSSZZZZeeeeeeeeeeeeeeeeeeeeeeeeeeeeeeeeeeeeeeeeeeeeeeeTSSSSSeeeeeeeZZZZZZeeeeeeeeeeeeeeeeeeeeeeeeeeZZZeeeeeeeeeeeeeeeeeeee___eeeeeeeeeeeeeeeeeeeeeeeeeeee__ee_______eeeeeeee_______eeeeeeeeeeee____________eeeeeeeeeeeeeeeeeeeeee_______eeeeeee________eeeeeeeeeeeeeeee_______e______eeeeeeeu{{{{{{{eee{vvw{{z{qponnppov{wtppppt{{{{{{{{{{{{{{{{{{{{{uusvv{{{{{{{{{zpppvp{{{{{{{{{{{{{{{{{{{{{{{{{{{{{{{{{{{{{{{{{{{{{{{{{{{{{{{{{{{{{{{{{{{{{{{{{{{{{{{{{{{{{{{{{{z{{{{{{{{{{{{{{{{{{{{{{{{{{{{{{yy{{{{{{{{{{{{{{{tuoqk{{glrttwy{{uhkkoo{{{{{{{{{wxxuu{{{{{{{{{wlghj{qfvt{{{{{{{{{{{{{{{{{{{{{{{{{{{{{{spppqqqy{{{{{{{{{{{{{{{{{{e{wtw{{{{{{{{{{{{{{{{{vvv{{{{{ssqzeeeeeeeeeeeeeeeeeeeeeeeeeeeeeeeeeeeeeeeeeeeeeeeeeeeeeeeeeeeeeeeeeeeeeeeeeeeeeeeeeeeeeeeeeeeeeeeeeeeeeeeeeeeeeeeeeeeeeeeeeeeeeeeeeeeeeeeeeeeeeeeeeeeeeeeeeee_______eeeeeeeeeeeeeeeeeeeeeeeeeeeeeeeeeeeeeeeZeeeeeeeeeeeeeeZZZZZZZZeeeeeeeeeeeeeeTTTeeeeeeeeeeeeeeeeeeeSSSSSTeeeSSSSTTSSSSSTSeeeeeeeeeeeZZZPJJJQSSSSSSSPQWWeWSSSSKKe\\eWTKKIPPPPLSPPFFFEEKEE??@@?=B:8854/44499
@PL3_H1-PVX2 H1-PVX2
GACGGTTAGTTTCCATTGATACTCGAAAGAGGTCAGCACCAGCTAGCCCCTATGACTACAAAGACGATGACGACAAGGAGGGGGTAGTTGGCTCAGCGAGCGAGACTTCCAAAATGGATTTTGTAGTCGATAAGGTCAGCAAACTGTATGAACACTCTGTGCTGTCCAAGCGTACGCGATATGTCCACTCAAAAATGAGTTCAAGCAAGGGAAACAAACTTGTGAAAGAGTTGAAAATTCGTGTGACGCCTGTGGACGCAGTTCCATTCACCGGTGGAAGTCCGACTCCAGTTGAAGAATTTGAGTGGATAAAGGGCCGTACCGAGGAGCAGCAGAGTGGACGTTATCGTGATTACGTGGAAGCCAACATTGGCGATGTGTTGAGGAACAACAAACTTTGCGTGTTTAGTGTGGAAAAAGGTGCAAACATCCTCTCCGTTGAAGTCCCTGGTTGCGATGTTGATCTTGCTGGTCGCACGGATATGATCGTGCTGAGTGCTATAGACCAAAAGTTTCCGCATTACTTACCCCATTTGCCTGGAGTGAAAATGTTGATCGAAGTGAAAAGGGAGGTGAAATCAGCATCCGAGTTCCAGGCTTTATCGGAATTGATTGCAATGGATTTCATCGTCGACGAATCAGTGATGGCACTGCTCACGAACTTGACAAACCATTGGGAATTTTTATGGGTCTCCAACAAGAGCAACAACCGTCCCATCATAGCGACTACGACCTTAACCACGCCAGGTGAAGCATTTGAGGTGATTAGGACGCTACTTGCGCAGTCATCAACGGCGGATGCCGATATTATGCTTCCATGCTTGGCAGAACCCGTGAAGCGACGGAAGTTAAACCAGATGCTGCCGTTTATTGGCGAAGCTAGTGGAGATGGGATTCGTGAGAGCATCGAACGATACTATGACATCGCCAGCTGCTTGGGCCCCGACTTTGACATGGCGCGAGCTGTGGCTAGACAAGTCACTCGATCTATTCCCACGTTGAGTTATTTCAGTCCGGCGCGCCGGTGGTCGCACCCGCAGTTCGAGAAGTGAGGCGCGCCTGGAGCGGCCGCGTCGACCGCCG
+
3000;66<@BA47100/.//8<?FF87=???BBBBBBSSBB71+))))))+.14/4289AEGGKKEKKKPISVVVSPPPPPeeeTK;4.00066CHLQQWZeZZZZZeeeeeeeeeeeeeeeZZZZZPPWZZZZZZZZZZ\ZeTSSSSSeeeeeeeZZZeeeeeeeeZZZZZZZeeeeeeZeeeZZZZZZZeeeeeeZZZZZZZ\\\ZZeeZZZZZZ\\ZZZeeeee_______eee___________U____e_______________ZZZZZZeeeZZZZZUUZZZZZZZeeZZZ\\\e\\\\\eeeeeeZZZZZZZZZZUUSSSSSSUUUSSSSSZZZZZZ\\ZZZZZZZZZLMZZPPPPPZ\\eeeeeeeeeeeeeeeeZZZeeeZZZZZZZZZZWWWZZewwtkokhhZmmrymmgjtpnnphh_bb\\gedeefXVV]_Vb]ZZhfonz{{{{yzosqxx{{{{{{{{{{{{{{{{{{{{{{{{{{{{{{{{{{zvnom{v{v{{{zrw{{{{{vqz{{{{{{spqqoovmkskhqsqosdqqqqt{z{{{{tsvxz{{{{{{{{{qwnkhhsvt{u{xngktodfMPUPRYmmoolj\YY\hqqsyy{{{{{wwz{{{{{vmnnnhjjbghiiiyovx{uzxx{{{{{tqgtrvz{{{eeeeeeee\\\eeeeeee\\\ZZZZZZZZZeeZZZZZZZZZZZZeeeeeeeeeeeZ\\ZZZZZZ\ZZZZZZZZZZZeZZ\\eeeeeee\ee\\\\\\\\\\\\eeeeZ___________eeee__________e_e_____eeeeeeeeee_______ee_______e________e______________e____e__eeeeeeeee________ee_________e_____________________ZZZeZZZZZZZeeeZZZZZZZZZZZZ\\ZZZZZeeZZZZZZZZZZZZZZZZeeeeSSSSSZSSSSSTeeeeeeeeeeeeSSSSSSZZZSSSeSSSSSSSZZZZZZZZZZZZZZLK=99EHSSeeSSQPJJKLLLLLLQQQQLQKPKKIIILLLSLFEEEEEEE@?==77
@PL3_3B8-PVX2 3B8-PVX2
TCCATTGATACTCGAAAGAGGTCAGCACCAGCTAGCCTCGATGACTACAAAGACGATGACGACAAGGAGGGGGTAGTTGGCTCAGCGAGCGAGACTTCCATAATGGATTTTGTAGTCGATAAGGTCAGCAAACTGTATGAACACTCTGTGCTGTCCAAGCGTACGCGATTTGTCCACTCAGAAATGAGTTCAAGCAAGGGAAACAAACTTGTGAAAGAGTTGAAAATTCGTGTGACGCCTGTGGACGCAGTTCCATTCACCGGTGGAGGTCCGACTCCAGTTGAAGAATTTGAGTGGATAAAGGGCCGTACCGAGGAGCAGCAGAGTGGACGTTGTCGTGATTACGTGGAAGCCAACATTGGCGATGTGTTGAGGAACAACAAACTTTGCGTGTTTAGTGTGGAAAAGGTGCAAACATCCTCTCCGTTGAAGTCCCTGGTTGCGATGTTGATCTTGCTGGTCGCACGGATATGACCGTGCTGAGTGCTATAGTCCAAAAGTTTCCGCATACTTACCCCATTTGCCTGGAGTGAAAATGTTGATCGAAGTGAAAAGGGAGGTGAAATCAGCATCCGAGTTCCAGGCTTTGTCGGAATTGATTGCAATGGATTACATCGTCGACGAATCAGTGATGGCACTGCTCACGAACTTGACAAACCAATGGGAATTTTTATGGGTCTCCAACAAGAGCAACAACCGTCCCATCATAGCGACTACGACCTTAACCACGCCAGGTGAAGCATTTGAGGTGATTAGGACGCTACTTGCGCAGTCATCAACGGCGGATGCCGATATTATGCTTCCATGCTTGGCAGAACCCGTGAAGCGACGGAAGTTAAACCAGATGCTGCCGTTTATTGGCGAAGCTAGTGGAGATGGGATTCGTGAGAGCATCGAACGATACTATGACATCGCCAGCTGCTTGGGCCCCGACTTTGACATGGCGCGAGCTGTGGCTAGACAAGTCACTCGATCTATTCCCACGTTGAGTTATTTCAGTCCGGCGCGCCGGTGGTCGCACCCGCAGTTCGAGAAGTGAGGCGCGCCTGGAGCGGCCGCGTCGACCGCCGATGAACGGTAAGT
+
,1355=====:FFFAAFF??BBBBMVVVVVVPZ94))))/9KLZeWZZeWW\\Z\\eeeeeeeeSSZeeeeeeeeZZZ\\ZZZZZZZZeeeeeeeeeeeeeeeeeeeeeeeeeeZZZZZZZeeeeeeeeeeeeeeeeeeeeeeeeeeeeeeeeeeeeeeeeeeeeZZZeeeeeeeeeZZZZZZZeeeeeeeeeeeeeeeeeeeeeeeeeeeeeeeeeeeeeeeeeeeeeee__e_______eeeee___________eeeeeeeeeee_______eeeeee{xrsuteuv{{{uuue{{{{eyuuwsww{vsuww_{{{{{{{{tsrweyv{{rws{swr{{_{wpxx{{{{{{{{{{yyy{{{{{{y{{exs{{{{{{{{{{uwneeekz{{{{{{{xxx{e{{{{{{{{{{{{{{{vvx{{{{{{{{{{{{xzz{y{{{{{{{{{{{{{{{{{{{{{{{{{{{{{{{{{{{{{{{{{{{{{{{{{{{{{{{{{{{{{{{{{{{{{{{{{{{{{{{{{{{zxzsxxx{{{{{{{{{{{{{{{{{zz{{{{{{{{{{{{xz{{z{{{{{{{{{{{vyvzzzsnlot{{v{{{www{{{{{{{{{{{{wz{{{{{{{{{{xz{zww{{{{{{{{{{{{{{{{{{{{{{{{{{{{{{{{{{{{{{{{{eeeeeeeeeeeeeeeeeeeeeeeeeeeeeeeeeeeeeeeeeeeeeeeeeeeeeeeeeeeeeeeeeeeeeeeeeeeeeeeeeeeeeeeeeeeeeeeeeeeeeeeeeeeeeeeeeeeeeeeeeeeeeeeeeeeeeeeeeeeeeeeeeeeeeeeeeeeeeeeeeeeeeeeeeeeeeeeeeeeeeeeeeeeeeeeeeeeeeee______eeeeeeeeeeeeeeeeeeeeeeeeeeeeeeeeeeeeeeeeeeeeeeeeeeeeeeeeeeeeeeeeeZZZZZZZeeeeeeeeeeeeeeeTTTeeeeeeeeeeeeeeeeeeeSSSSSTTTSSSSeTTSSSSSeeeeeeeeeeeeeSQLJJJJQQQSSSSSPPSTTSSSSSeeeVSSLPLLPPPVVSPPPLLLKEEDD??@@@@B988544??=85
@PL3_3C6-PVX2 3C6-PVX2
TTGATACTCGAAAGAGGTCAGCACCAGCTAGCCTCTATGACTACAAAGACGATGACGACAAGGAGGGGGTAGTTGGCTCAGCGAGCGAGACTTCCAAAATGGATTTTGTAGTCGATAAGGTCAGCAAACTGTATGAACACTCTGTGCTGTCCAAGCGTACGCGATATGTCCACTCAGAAATGAGTTCAAGCAAGGGAAACAAACTTGTGAAAGAGTTGAAAATTCGTGTGACGCCTGTGGACGCAGTTCCATTCACCGGTGGAAGTCCGACTCCAGTTGAAGAATTTGAGTGGATAAAGGGCCGTACCGAGGAGCAGCAGAGTGGACGTTATCGTGATTACGTGGAAGCCAACATCGGCGATGTGTTGAGGAACAACAAACTTTGCGTGTTTAGTGTGGAAAAAGGTGCAAACATCCTCTCCGTTGAAGTCCCTGGTTGCGATGTTGATCTTGCTGGTCGCACGGATATGATCGTGCTGAGTGCTATAGTCCAAAAGTTTCCGCATTACTTACCCCATTTGCCTGGAGTGAAAATGTTGATCGAAGTGAAAAGGGAGGTGAAATCAGCATCCGAGTTCCAGGCTTTGTCGGAATTGATTGCAATGGATTTCATCGTCGACGAATCAGTGATGGCACTGCTCACGAACTTGACAAACCATTGGGAATTTTTATGGGTCTCCAACAAGAGCAACAACCGTCCCATCATAGCGACTACGACCTTAACCACGCCAGGTGAAGCATTTGAGGTGATTAGGACGCTACTTGCACAGTCATCAACGGCGGATGCCGATATTATGCTTCCATGCTTGGCAGAACCCGTGAAGCGACGGAAGTTAAACCAGATGCTGCCGTTTATTGGCGAAGCTAGTGGAGATGGGATTCGTGAGAGCATCGAACGATACTATGACACCGCCAGCTGCTTGGGCCCCGACTTTGACATGGCGCGAGCTGTGGCTAGACAAGTCACTCGATCAATTCCCACGTTGAGTTATTTCAGTCCGGCGCGCCGGTGGTCGCACCCGCAGTTCGAGAAGTGTGGCGCGCCTGGAGCGGCCGCGTCGACCGCCGATGAACGGTAAGTTC
+
01/559F=?FFFFSPPEEEEEBSSJF?:61+*)))))-7>@>>AEEECKKCCKFFECLHKKKIIIPVZZZZQOKJJJEJJJJQQZZZZZZZZZZeeeeeZZZZe\\ZZZZZZWWWZZZZeeZZZZ\ZZZSSSSSZZeeeeSSSSSSSeeeeeeeeeeeeeeeeeeeeeeeeeeZZZ\\\\\ZZZZZeeee\\ZZ\ZZZ\\\Zeeeeeee___eeeeeeeeee_________U________ee__________________eeee_____________eeeeeeeeeeeeeeeeeeeeee_______eeex{{x{ssssssuopsuxttrelhhhkn{{{{vnnn_povpmmknnozv{{{{{{{{{e{{{yyy{{{{{rfhfffesy{{{ty{vvqnnsszxyxxwz{{{{tnnyvv{{{{{{{{ww{z{tvv{{{{{{{{{{{{{{{{{{{{{{{{{{{{{{{{{{{{{{{{{{{{{{{{{{{{{{{{{{{{{{xmefhhn{{{{{zz{{{{{{{{{{vxxxwrtsxxxzqvxvvvz{{{{vvvvvv{{{{{{{{{{{{{{{zzy{m{{trv{{rthadarxqrtsuvnjjipovv{{{{{{{qwzxuvz{s{x{vqneajnq{xxy{{{{{{{{{{{{{{{{{{{{{{{{{{{{{{qpppqps{{{{{{{{sx{{{{{xrghZ{{ruxlvve{{punnnu{{{{kkhqfropZZZZZZZZeeeeeeeeeeeeeeeeeeeeeeeeeeeeeeeeeeeeeeeeeeeeeeeeeeeeeeeeeeeeeeeeeeeeeeeeeeeeeeeeeeeeeeeeeeeeeeeeeeeeeeeeeeeeeeeeeeeeeeeeeeeeeeeeeeeeeeeeeeeeeeeeeeeeeeeeeeeeeeeeeeeeeeeeeeeeeeeeeeeeeeeeeeeeeeeeeeeeeeeeeeeeeeeeeeeeZZZZZZZeeeeeeeeeeeeeeeSSSTSSeeeeeeeeeeeeeeeeeeeeeeZZZSSTeSSSSSSSTSeeeeeeeeeeeZZZPOOQQQQSSSSSeeeeeWWWQPWWQTWeePKKKPPPPPVVVSSSSSSSVEEBB==@789><<A::?>82
@PL3_3C8-PVX2 3C8-PVX2
TCCATTGATACTCGAAAGAGGTCAGCACCAGCTAGCATCGATGACTACAAAGACGATGACGACAAGGAGGGGGTAGTTGGCTCAGCGAGCGAGACTTCCAAAATGGATTTTGTAGTCGATAAGGTCAGCAAACTGTATGAACACTCTGTGCTGTCCAAGCGTACGCGATATGTCCACTCAGAAATGAGTTCAAGCAAGGGAAACAAACTTGTGCAAGAGTTGAAAATTCGTGTGACGCCTGTGGACGCAGTTCCATTCACCGGTGGAAGTCCGACTCCAGTTGAAGAATTTGAGTGGATAAAGGGCCGTACCGAGGAGCAGCAGAGTGGACGTTATCGTGATTACGTGGAAGCCAACATTGGCGATGTGTTGAGGAACAACAAACTTTGCGTGTTTAGTGTGGAAAAAGGTGCAAACATCCTCTCCGTTGAAGTCCCTGGTTGCGATGTTGATCTTGCTGGTCGCACGGATATGATCGTGCTGAGTGCTATAGTCCAAAAGTTTCCGCATTACTTACCCCATTTGCCTGGAGTGAAAATGTTGATCGAAGTGAAAAGGGAGGTGAAATCAGCATCCGAGTTCCAGGCTTTGTCGGAATTGATTGCAATGGATTTCATCGTCGACGAATCAGTGATGGCACTGCTCACGAACTTGACAAACCATTGGGAATTTTTATGGGTCTCCAACAAGAGCAACAACCGTCCCATCATAGCGACTACGACCTTAACCACGCCAGGTGAAGCATTTGAGGTGATTAGGACGCTACTTGCGCAGTCATCAACGGCGGATGCCGATATTATGCTTCCATGCTTGGCAGAACCCGTGAAGCGACGGAAGTTAAACCAGATGCTGCCGTTTATTGGCGGAGCTAGTGGAGATGGGATTCGTGAGAGCATCGAACGATACTATGACATCGCCAGCTGCTTGGGCCCCGACTTTGACATGGCGCGAGCTGTGGCTAGACAAGTCACTCGATCTATTCCCACGTTGAGTTATTTCAGTCCGGCGCGCCGGTGGTCGCACCCGCAGTTCGAGAAGTGAGGCGCGCCTGGAGCGGCCGCGTCGACCGCCGATGAACGGTAAGT
+
148:<8:===?88A888FFFFFFHFQQVVVVVVDD333/=;LLSSKQKLQQ\eeeeeeZZSWWZPPZZZeeeeeeeZZZZWKMMMQZZZZZZeeeeeeeeeeeeeeeeeeeZZZZZUUUZZZZZZZeeeeeeeeZZZZZZZeeeeeeeeeeeZZZZZZZeeZeeeeeeeZeeeeeeeZZZZZ\\\ZZeeeee___________eeeeeeeeeee______eeeeeeeee_____________________________eee______________eeeee_________eeeeeeeeeeeeee_______eeeeeee_____U________e____U___________________eeeeeeeee__ee______o{{{{{{{vnepeot{vtnnnek{zttyy{{{{{z{{{{{yurpjjewlx{{{{{{{{{tttzu{{{{{{{{{{{{{{{{{{{{{z{z{{{{{{{{{{{{{{{{{{{{{{{{{{{{{{{{{{{{{{{{{{{{{{{{{{{{{{{{{{{{{{{{{z{{{{{{{{{{{{{{{{{{{{{{{{{{{{{{{{{{{{{{{{{{{{{{{{{{{{{{{{{{{{{{{{ppprr{{{{y{{e{{{{{{{{{{{{{{{{{{x{{vtmmo{{{{{{{{{{{{{{{vooosu{{{{{{{{{qprptenmmsss{{{{{{{{{{{{{{{{{{{{{{{wvutveyy{{{wwppp{x{{{z{{veeeeeeeeeeeeeeeeeeeeeeeeeeeeeeeeeeeeeeeeeeeeeeeeeeeeeeeeeeeeeeeeeeeeeeeeeeeeeeeeeeeeeeeeeeeeeeeeeeeeeeeeeeeeeeeeeeeeeeeeeeeeeeeeeeeeeeeeeeeeeeeeeeeeeeeeeeeeeeeeeeeeeeeeeeeeeeeeeeeeeeeeeeeeeeeeeeeeeeeeeeeeeeeeeeeeeeeeZZZZZZZeeeeeeeeeeeeeeeSSSTTTeeeeeeeeeeeeeeeeeeeeeeeeeSSSSTTQQQQQSSeeeeeeeeeeeZZZJJPQQSSeeZVSQPSTTSeeeeeeeWWWWPKKIPPPPLSSVSSSSVKEEEE@@?;@789=<<A==97
@PL3_H2-PVX2 H2-PVX2
TCCGTTGACGGTTAGTTTCCATTGATACTCGAAAGAGGTCAGCACCAGCTAGCATCGATGACTACAAAGACGATGACGACAAGGAGGGGGTAGTTGGCTCAGCGAGCGAGACTTCCAAAATGGATTTTGTAGTCGATAAGGTCAGCAAACTGTATGAACACTCTGTGCTGTCCAAGCGTACGCGATATGTCCACTCAGAAATGAGTTCAAGCAAGGGAAACAAACTTGTGAAAGAGTTGAAAATTCGTGTGACGCCTGTGGACGCAGTTCCATTCACCGGTGGAAGTCCGACTCCAGTTGAAGAATTTGAGTGGATAAAGGGCCGTACCGAGGAGCAGCAGAGTGGACGTTATCGTGATTACGTGGAAGCCAACATTGGCGATGTGTTGAGGAACAACAAACTTTGCGTGTTTAGTGTGGAAAAAGGTGCAAACATCCTCTCCGTTGAAGTCCCTGGTTGCGATGTTGATCTTGCTGGTCGCACGGATATGATCGTGCTGAGTGCTATAGTCCAAAAGTTTCCGCATTACTTACCCCATTTGCCTGGAGTGAAAATGTTGATCGAAGTGAAAAGGGAGGTGAAATCAGCATCCGAGTTCCAGGCTTTGTCGGAATTGATTGCAATGGATTTCATCGTCGACGAATCAGTGATGGCACTGCTCACGAACTTGACAAACCATTGGGAATTTTTATGGGTCTCCAACAAGAGCAACAACCGTCCCATCATAGCGACTACGACCTTAACCACGCCAGGTGAAGCATTTGAGGTGATTAGGACGCTACTTGCGCAGTCATCAACGGCGGATGCCGATATTATGCTTCCATGCTTGGCAGAACCCGTGAAGCGACGGAAGTTAAACCAGATGCTGCCGTTTATTGGCGAAGCTAGTGGAGATGGGATTCGTGAGAGCATCGAACGATACTATGACATCGCCAGCTGCTTGGGCCCCGACTTTGACATGGCGCGAGCTGTGGCTAGACAAGTCACTCGATCTATTCCCACGTTGAGTTATTTCAGTCCGGCGCGCCGGTGGTCGCACCCGCAGTTCGAGAAGTGAGGCGCGCCTGGAGCGGCCGCGTCGACCGCCG
+
00045DEHB?A00488>>93688BBBBJFMMDAA???BBBBBEEV?DDDLBF?>>=CHQQVeeeeeeeeeeZZZZZZWeeeeeeeeeeeeeeeeeZZZZZZZeeeeeeeeeeeeeeeeeeeeeeeeeeeeeeeeeeeeeeeeeeeeeeeeeeeeeeeeeeeeeeeeeeeeZeeeeeeeeeeeeeeeeeeeeeeeeeeeeeeeeeeeeeeeeeeeeee_______eeeeeeeeeeeeeeeeeee_______e__________ee________________eeeee_____________eeeeeeeeeeeeeeeeeeeeeee____________ee_______________eeeeeeee____UU___________eeeeeeeewp{{e{{ytvvexvu{{{vtpodbosuuurexsywssevxz{{{{{{{{{{y{{uusssqt{{y{{{{{rst{y{{{{{{{{{{{{{{{{{{{{{{{{{{{{{{{{{{{{{{{{{{{{{{{{{{{{{{{{{{{{{{{{{{{{z{zx{{{{{{{{{{{{{{{{{yy{{{{xt{toqsspxuxuoovvvz{{{{{{{xvxxqqv{xx{{{omheikekfjtprttvyvvslhfhio{{{x{{{x{uy{uuw{{{yxvmmsqiaejli{{{{{{y{{{{{{{{{r{twz{{{{{{{{{{{pnnnnnvv{{{{{xzz{{{yreeeeeZeeeee\\\\eeeeeeeeeeeeeeeeeee\\eeeeZZZeeeeeeeeeeeeeeeeeee\\\\\eeeeeeeeeeeeeeeeeeeee__eeee_eeeeeeeeeeeeeeeeeeeeeeeeeeeeeeeeeeee_eeeeeeee_______eeeeeeee_eeeeeeeeeeeeeeeeeeeeeeeeeeeeeeeee____eeeeeeeeeeee_eeeeeeeeeeeeeeeeeeZZeeeeeeeeeeeeeeeeeeeeeeeeeeeZZZZZZZZZZeeeeeeeeeeeeTTTSSeeeeeeeeeeeeeeeeeeeSSSSSSeeeSSSeeeSSSSSSSeeeeeeeeeZSPSPPJJSQSSeeSSSWWWWSSSLPLeeeZ\ZLPIIIKILPPSSSSSSSSPPJBBB77
@PL3_3D7-PVX2 3D7-PVX2
TCTCGTTGACGGTTAGTTTCCATTGACACTCGAAAGAGGTCAGCACCAGCTAGCCCCTATGACTACAAAGACGATGACGACAAGGAGGGGGTAGTTCGCTCAGCGAGCGAGACTTCCAAAATGGATTTTGTAGTCGATAAGGTCAGCAAACTGTATGAACACTCTGTGCTGTCCAAGCGTACGCGATATGTCCACTCAGAAATGAGTTCAAGCAAGGGAAACAAACTTGTGAAAGAGTTGAAAATTCGTGTGACGCCTGTGGACGCAGTTCCATTCACCGGTGGAAGTCCGACTCCAGTTGAAGAATTTGTGTGGATAAAGGGCCGTACCGAGGAGCAGCAGAGTGGACGTTATCGTGATTACGTGGAAGCCAACATTGGCGATGTGTTGAGGAACAACAAACTTTGCGTGTTTAGTGTGGAAAAAGGTGCAAACATCCTCTCCGTTGAAGTCCCTGGTTGCGATGTTGATCTTGCTGGTCGCACGGATATGATCGTGCTGAGTGCTATAGTCCAAAAGTTTCCGCATTACTTACCCCATTTGCCTGGAGTGAAAATGTTGATCGAAGTGAAAAGGGAGGTGAAATCAGCATCCGAGTTCCAGGCTTTGTCGGAATTGATTGCAATGGATTTCATCGTCGACGAATCAGTGATGGCACTGCTCACGAACTTGACAAACCATTGGGAATTTTTATGGGTCTCCAACAAGAGCAACAACCGACCCATCATAGCGACTACGACCTTAACCACGCCAGGTGAAGCATTTGAGGTGATTAGGACGCTACTTGCGCAGTCATCAACGGCGGATGCCGATATTATGCTTCCATGCTTGGCAGAACCCGTGAAGCGACGGAAGTTAAACCAGATGCTGCCGTTTATTGGCGAAGCTAGTGGAGATGGGATTTGTGAGAGCAACGAACGATACTATGACATCGCCAGCTGCTTGGGCCCCGACTTTGACATGGCGCGAGCTGTGGCTAGACAAGTCACTCGATCTATTCCCACGTTGAGTTATTTCAGTCCGGCGCGCCGGTGGTCGCACCCGCAGTTCGAGAAGTGAGGCGCGCCTGGAGCGGCCGCGTCGACCGCCG
+
/3327022245:--0?<B=@97-0)'')07IMDDFFFFFFFMMMBB=:878/))**)+0-1+6389BFPZQQJBBBBBFHHHAAABBBSSSF>80,,++3449:CCP\QPGEKKKSZZZZ\ZZZZZZeeeVSQQWPWWWSSeeWWWWWZZeeeeeeeeeeeeeeeeeeeeeeeeeeeeeeeZZeeeeZZZZZZZZZZZZZZZeeeeeeeeeeeeeeeeZZZWZZZ\\ZZZZZ\\\\\\eeeeeeZZZZZZZZZZZZUUZZZZZZZZZZZZZUU___ZZZZZZeeeZZZZZUUZZZZZZZZZZZUUZ\\eeeeeeeeeeeee\\UUUZZZSSSSSSSSUZZZZZUUZZWWWZZZZZZZZZZZZLLM\FFDHHZ\\eeee\ZZZZZZe\eeeZZZZZZZZZeeee\ZZZZZZee\\\\QQQ\\\\ZZQQQZ\ZZZ\\QQ\\SSJYXfYHFMNOV^`aebmvpv{yv{zqsqqmsqyzsjceioy{{{yy{{{{{xy{v{xzw{{{vx{z{utupoovx{{{{{{{{xkiehoqfforqjlqhkpqjfmecmqqssqqquvknpoqojeeddgdigoljjhc`gkmfhfmmqsojg]jYk\c`]bZOXPFOY[_WQQUQT]t{{ursqqnvqnnpzosmdi[[[VV\\ineegsrzsuzz{{zzzmoijehhlnwzzu{{{{{{{{ihhgZhxxe\\ZZZPZZZZee\\\ee\\ZZZZZZZZZ\\Zeeeee\\ZZZZZZZZZZZZZZeeeeeeeeeeeeeeeeeeeeeeeeeeeeee\eeeeeeeeeeeeee_______e__________eeeeeeeeeeeeeeeeeeeeeeeee_______e________eeeeeeee_eeeeeeeeeeeeeeeeeeeeeeeeeeeeeeeee_______eeeeeeeee_eee___eeee______ZeZZZZZZZeeeeeeeeeZeeeee\\eeeeeeeeZZZZZeeeeeZZZZZeeeeSTSSSSSSeeeeeeeeeeeeSSTTQQQQQSeeeSSSSSTSSSSSZZZZZZeeeZZeeZZZJJJJJQQOOLLLLLSSSSSPPLLLLQQQQKIIEIIKPPPPLLLKKEEDD?==77
@PL3_3D6-PVX2 3D6-PVX2
GTTTCCATTGCTACTCGAAAGAGGTCAGCACCAGCTAGCCTCTATGACTACAAAGACGATGACGACAAGGAGGGGGTAGTTGCCTCAGCGAGCGAGACTTCCAAAATGGATTTTGTAGTCGATAGGGTCAGCAAACTGTATGAACACTCTGTGCTGTCCAAGCGTACGCGATATGTCCACTCAGAAATGAGTTCAAGCAAGGGAAACAAACTTGTGAAAGAGTTGAAAATTCGTGTGACGCCTGTGGACGCAGTTCCATTCACCGGTGGAAGTCCGACTCCAGTTGAAGAATTTGAGTGGATAAAGGGCCGTACCGAGGAGCAGCAGAGTGGACGTTATCGTGATTACGTGGAAGCCAACATTGGCGATGTGTTGAGGAGCAACAAACTTTGCGTGTTTAGTGTGGAAAAAGGTGCAAACATCCTCTCCGTTGAAGTCCCTGGTTGCGATGTTGATCTTGCTGGTCGCACGGATATGATCGTGCTGAGTGCTATAGTCCAAAAGTTTCCGCATTACTTACCCCATTTGCCTGGAGTGAAAATGTTGATCGAAGTGAAAAGGGAGGTGAAATCAGCATCCGAGTTCCAGGCTTTGTCGGAATTGATTGCAATGGATTTCATCGTCGACGAATCAGTGATGGCACTGCTCACGAACTTGACAAACCATTGGGAATTTTTATGGGTCTCCAACAAGAGCAACAACCGTCCCATCATAGCGACTACGACCTTAACCACGCCAGGTGAAGCATTTGAGGTGATTAGGACGCTACTTGCGCAGTCATCAACGGCGGATGCCGATATTATGCTTCCATGCTTGGCAGAACCCGTGAAGCGACGGAAGTTAAACCAGATGCTGCCGTTTATTGGCGAAGCTAGTGGAGATGGGATTCGTGAGAGCATCGAACGATACTATGACATCGCCAGCTGCTTGGGCCCCGACTTTGACATGGCGCGAGCTGTGACTAGACAAGTCACTCGATCTATTCCCACGTTGAGTTATTACAGTCCGGCGCGCCGGTGGTCGCACCCGCAGTTCGAGAAGTGAGGCGCGCCTGGAGCGGCCGCGTCGACCGCCGATAACGGTTAAGTT
+
2136841++,,,-86B>=87=?FFFFJQQKK@?>66-,,***,,,0,20629EI\JJFBBBBEEPVVEEGEEBS\\O<8,+++.24078@@LHQSVQSSVVZZZZ\\\\\\eeeZWWWWWPQSWeee\\\\eeeeeZZZZZZZeZZZZZZZeeeeeeeeeeeeeeeZZeeeeeeeZZZZZZZZZZ\\\ZZZZZZeeeeeeeeeZZZZZ\\\ZZZeeeeeeeeeeeeeeeeeeeeZZZZZZZZZZZZZZZZZZZZZ____________eeee_____________e_______eeeeeeeeeeeee___UU__________m{y{{{{{urossumtkqp{qtrvv_te`ooxxifcl_jjppprnty{{{{{{eeeppor{{{y{{pppppqu{vtmmmxv{zusuw{{{{{{{{{{{{{qqjjhhhor{{{{{{{sg_afkx{{{{{{{{{{zz{{{{{{{{{{{{{{{{{{{{{{{{{{{{{{{{{{{{{{{{{{{{{{{{{{{{{{{{{{{{{{{{{{{{{{{{vqo{vxz{{{{{{{{{{{{{{{{zxz{{{{{{{{{wrrx{vvvyxv{zzxzxyuspoknofgmq{{yusillm{ovz{{{zyy{ononns{{{yv{sqnnkss{{qrsvt{xx{{{{{{{{{{vrtkpq{{{y{{{{{y{{khhhZqsxvx{{y{{{sovwewvrxpooxkrr{{{{{{{{{{{{pjkkvt{zzk\ZZZeeeeeeeeeZ\Zeeeeeee\\\\\\ZZeZZZeeeeeeeeeee________eeee_eeeeeeeeeeeeeeeeeeee______eeeeeeeeee_eeeee_e________eeeeeeeeeeeeeeeeee_____eeeeeeeeeee____eeee____eeeeeeeeeeee_eeeeeeeeeeeeeeeeeeZZeeeeeeeeeeeeeeZZZZZe\\eeeeeeeZZZZZZZZeeeeeeeeeeeSSTTSSeeeeeeeeeeeeeeeeeeeQQQQQSeeeSSSSQQOOOQSeeeeeeeeeeeeeZZZPJJKSSSSSSSSQWWWSSSSSPeeZWWWQKKKEIIPPPSSSPLEEEEEEE@@@68+,,82/322329/
@PL3_3C2-PVX2 3C2-PVX2
CTCGTTGACGGTTAAGTTTCCATTGATACTCGAAAGAGGTCAGCACCAGCTAGCCTCTATGACTACAAAGACGATGACGACAAGGAGGGGGTAGTTGGCTCAGCGAGCGAGACTTCCAAAATGGATTTTGTAGTCGATAAGGTCAGCAAACTGTATGAACACTCTGTGCTGTCCAAGCGTACGCGATATGTCCACTCAGAAATGAGTTCAAGCAAGGGAAACAAACTTGTGAAAGAGTTGAAAATTCGTGTGACGCCTATGGACGCAGTTCCATTCACCGGTGGAAGTCCGACTCCAGTTGAAGAATTTGAGTGGATAAAGGGCCGTACCGAGGAGCAGCAGAGTGGACGTTATCGTGATTACGTGGAAGCCAACATTGGCGATGTGTTGAGGAACAACAAACTTTGCGTGTTTAGTGTGGAAAAAGGTGCAAACATCCTCTCCGTTGAAGTCCCTGGTTGCGATGTTGATCTTGCTGGTCGCACGGATATGATCGTGCTGAGTGCTATAGTCCAAAAGTTTCCGCATTACTTACCCCATTTGCCTGGAGTGAAAATGTTGATCGAAGTGAAAAGGGAGGTGAAATCAGCATCCGAGTTCCAGGCTTTGTCGGAATTGATTGCAATGGATTTCATCGTCGACGAATCAGTGATGGCACTGCTCACGAACTTGACAAACCATTGGGAATTTTTATGGGTCTCCAACAAGAGCAACAACCGTCCCATCATAGCGACTACGACCTTAACCACGCCAGGTGAAGCATTTGAGGTGATTAGGACGCTACAAGCGCAGTCATCAACGGCGGATGCCGATATTATGCTTCCATGCTTGGCAGAACCCGTGAAGCGACGGAAGTTAAACCAGATGCTGCCGTTTATTGGCGAAGCTAGTGGAGATGGGATTCGTGAGAGCATCGAACGATACTATGACATCGCCAGCTGCTTGGGACCCGACTTTGACATGGCGCGAGCTGTGGCTAGACAAGTCACTCGATCTATTCCCACGTTGAGTTATTTCAGTCCGGCGCGCCGGTGGTCGCACCCGCAGTTCGAGAAGTGAGGCGCGCCTGGAGCGGCCGCGTCGACCGCCG
+
/324,22/03400./178472442,//5B>>=887???BBFMMMSSBB>>80))((()+-26=8BBBPPPPPKEFFFPSVVVSSSSTTeeeeVLIB@BB;;QQQSSeeeeeeeeeeeeeeeeeeeeeeeeeeZZZZZZZeeeeZZZ\\ZeSSSSSSeeeeeeeSSSSSSSeeeeeeeeeZZZZeeeeeeeeeeeeZZZZZZZeeeeeeeeeeeeeee\ZZZZZZeeeeeeeeeeeeeeeeeeeeeeeee____________eee__________________eee______________e______________eeeeee___________________________________etrv_spfii_imewyz{{ikZdwcceqnp{ze{zpsuuw{w{{wyljfnedfiox{{z{nnmdW`ggiiuuksu{{tuccchhjjjrkxsunpuu{wxwzwyvv{{{{{{{ypvq{{{{{{{{{{{{{{z{{{{{{{{{{{{{{{{{{{{{{{{{z{{zz{qvnw{{{zzzvvzzvp{{{{qqeiloojqggmqvv{{{vvpjikooojeeluquz{{yynvqqqovlmnoq{{{{ysrqofeecmjjllkkkoofXVW^ao{{u{{xoqoxzrx{{{vriifjebbbiln_qp{{{y{z{{{{{{vvl{tv{{{{{{z{{{{{{{vvz{{{{{wuztsltw{wmn{xuuvvuwoabegjzsdedgdewznrhh`c]gedM\HHHHHHJKSSSS\\ZZZZZZ\\\\\\\\\\\\eeee\eeeeWWZZZZZZ\\ZZeeeeZeeeeeeeeeeeeeeeeeeeeeeeeeeeeeeeeeeeeeeeeeeeeeeeZZZZZeeeeeeeeeeeeeeeeeeeeeeeeeeeeeeeeeeeeeZZZZZZZZZZZZeeeZZZZZZZeeeeZZeeeeeeeeeeeeZZeeeeeeeeeeeeeeeeeeeeZZeZZZZZZZZZZZZZZZeZZZZTTeeeeeeSSTeeeeeeeeeeeeeeeeeeeSSSSSSeeeSSSeSSSSOSSZZZZZZeeeeeZZZII746?BSSJJJSJPPSSSQPPQQZZWWWWQSQQIKIIIILLLKKKGPEE@@@@77
@PL3_3D9-PVX2 3D9-PVX2
GTTAGTTTCCATTGATACTCGAAAGAGGTCAGCACCAGCTAGCCCCTATGACTACAAAGACGATGACGACAAGGAGGGGGTAGTTGGCTCAGCGAGCGAGACTTCCAAAATGGATTTTGTAGTCGATAAGGCCAGCAAACTGTATGAACACTCTGTGCTGTCCAAGCGTACGCGATATGTCCACTCAGAAATGAGTTCAAGCAAGGGAAACAAACTTGTGAAAGAGTTGAAAATTCGTGTGACGCCTGTGGACGCAGTTCCATTCACCGGTGGAAGTCCGACTCCAGTTGAAGAATTTGAGTGGATAAAGGGCCGTACCGAGGAGCAGCAGAGTGGACGTTATCGTGATTACGTGGAAGCCAACATTGGCGATGTGTTGAGGAACAACAAACTTTGCGTGTTTAGTGTGGAAAAAGGTGCAAACATCCTCTCCGTTGAAGTCCCTGGATGCGATGTTGATCTTGCTGGTCGCACGGATATGATCGTGCTGAGTGCTATAGTCCAAAAGTTTCCGCATTACTTTCCCCATTTGCCTGGAGTGAAAATGTTGATCGAAGTGAAAAGGGAGGTGAAATCAGCATCCGAGTTCCAGGCTTTGTCGGAATTGATTGCAATGGATTTCATCGTCGACGAATCAGTGATGGCACTGCTCACGAACTTGACAAACCATTGGGAATTTTTATGGGTCTCCAACAAGAGCAACAACCGTCCCATCATAGCGACTACGACCTTAACCACGCCAGGTGAAGCATTTGAGGTGATTAGGACGCCACTTGCGCAGTCATCGACGGCGGATGCCGATATTATGCTTCCATGCTTGGCAGAACCCGTGAAGCGACGGAAGTTAAACCAGATGCTGCCGTTAATTGGCGAAGCTAGTGGAGATGGGATTCGTGAGAGCATCGGACGATACTATGACATCGCCAGCTGCTTGGGCCCCGACTTTGACATGGCGCGAGCTGTGGCTAGACAAGTCACTCGATCTATTCCCACGTTGAGTTATTTCAGTCCGGCGCGCCGGTGGTCGCACCCGCAGTTCGAGAAGTGAGGCGCGCCTGGAGCGGCCGCGTCGACCGCCGATGAACGGTAAGT
+
:4619?F=9242020007;FM;;;???FFJSSSBB==41,,,,*)))++1;=8>??PPPPPPLLSSSPSSSLPZeeeeeeZLC600048894:EEQZZZSSSSSeeeZZ\ZZeeeeeeeZZZZZZZZZeeeeZeee\ZZZZZZZZZeeeeeeeeeeeZZZZeeeeeeeeeeeeeeeZeeeeeeeZZZZZZZeeeeeeeZZZ\\ZZZZZZ\\\\\eeZZ_____e___e_eeee____e____U______________________\ZZZZZZZZeZZZZZ\\ZZZZZZZZZZZZZZZZZZZZZZeeeee\\\ZZZZZzzrqslipxvvvqoX\\fZkdceccddcmmuryrd_lhScZjjwyvqppdfeiowzv{xxe{pptsswwwxrrhgeodcjhaaigOk^mg``Qjob`cidr{zutt`aa]]\_]kkskhk[W_d`bfshko{upw{quq{xxx{z{{{iccgoo{yuqqu{{{ytv{w{x{xss{xvv{mmojnmmhgii{rimu{{{{{vvvv{{{{{sxxqqmhkuuu{y{zzu{pzz{{uyqptgejju`egodexyrqsqommqvtz{wwojnpmgeV\[YX`mqqrumo^kfjlq{yvwuspvswz{{{{wk`eccdhifkg{trexxw{rrz{{{{{{{{{{y{{{{{{{tvwzeeeeeeeeeeeeeeeeeZZZZeeeeeeeZeeeee\e\\ZZZZZeeeeeeeeee\\\\\\eeZZZZZeeeeeeeeeeeeeeeeeee\\\Zeeeeeee\eeeeeeeeeeeeee__ee___eeeeeeeeeeeeeeeeeeeeeeeeeeeeeeeeeeeeeeeeeeeeeeeeeeeeeeeeeeeeeeeeeeeeeeeeeeeeeeeeeeeeeeeeeeeeeeeeeeeeeeee__eeeeee_______eeeeeeeeeeeeeeeeeeeeeeeeeeeeeeeeeeeeeeeeeeZZZZZeeeeeeeeeeeeeeZZZTTeeeeeeeeeeeeeeeeeeSSSSSSTTSSQQQSSSSSSSSeeeeeeeeeeeZZZLKD8;KQOOSSSSJPPSSSSQLSSSSSVWQLJJJJKKPPKLLLKEBBFFFFFDEDD9999>====5300
@PL3_3B11-PVX2 3B11-PVX2
GTTAGTTTCCATTGATACTCGAAAGAGGTCAGCACCAGCTAGCCTCGATGACTACAAAGACGATGACGACAAGGAGGGGGTAGTTGGCTCAGCGAGCGAGACTTCCAAAATGGATTTTGTAGTCGATAAGGTCAGCAAACTGTATGAACACTCTGTGCTGTCCAAGCGTACGCGATATGTCCACTCAGAAATGAGTTCAAGCAAGGGAAACAAACTTGTGAGAGTTGAAAATTCGTGTGACGCCTGTGGACGCAGTTCCATTCACCGGTGGAAGTCCGACTCCAGTTGAAGAATTTGAGTGGATAAAGGGCCGTACCGAGGAGCAGCAGAGTGGACGTTATCGTGATTACGTGGAAGCCAACATTGGCGATGTGTTGAGGAACAACAAACTTTGCGTGTTTAGTGTGGAAAAAGGTGCAAACATCCTCTCCGCTGAAGTCCCTGGTTGCGATGTTGATCTTGCTGGTCGCACGGATATGATCGTGCTGAGTGCTATAGTCCAAAAGTTTCCGCATTACTTACCCCATTTGCCTGGAGTGAAAATGTTGATCGAAGTGAAAAGGGAGGTGAAATCAGCATCCGAGTTCCAGGCTTTGTCGGAATTGATTGCAATGGATTTCATCGTCGACGAATCAGTGATGGCACTGCTCACGAACTTGACAAACCATTGGGAATTTTTATGGGTCTCCAACAAGAGCAACAACCGTCCCATCATAGCGACTACGACCTTAACCACGCCAGGTGAAGCATTTGAGGTGATTAGGACGCTACTTGCGCAGTCATCAACGGCGGATGCCGATATTATGCTTCCATGCTTGGCAGAACCCGTGAAGCGACGGAAGTTAAACCAGATGCTGCCGTTTATTGGCGAAGCTAGTGGAGATGGGATTCGTGAGAGCATCGAACGATACTATGACATCGCCAGCTGCTTGGGCCCCGACTTTGACATGGCGCGAGCTGTGGCTAGACAAGTCACTCGATCTATTCCCACGTTGAGTTATTTCAGTCCGGCGCGCCGGTGGTCGCATCCGCAGTTCGAGAAGTGAGGCGCGCCTGGAGCGGCCGCGTCGACCGCCGATGAACGGTTAAGTTC
+
;49AC886724<>?@@BJFHHHHHMMPBBBBBEMMBBB==/-))+)+1?CBBBEEGPKKKLLLSSSVVVVVVeeeeeeeeeeTSSSSSSSVWeeeeeeeTSTTTTeeeeeeeeeeeeeeeeZZZZZZZeeeeeeeeeeTTSSSTTeeeeeeeTSSSSSTeeeeeeeeeeeeeeeeeeeeeeeeeeeeeeeeeeeeeeeeeeeeeeeeeeeeeeeeeeeeeeeeeeeeeeeeeeeeeeeeeeeeeeeee______________eeeeeeeeeeeeeeeeeeeeeeeeeeeeeeeeeeeeeeeeeeeeeeeeeeeeeeeeeeeeeeeeeeeeeeeeeeeeeeeeeeeee______eeeeeeeeeeeeeee{{{{{{{eeesqqq{{{{{{{wpppnr{wrnnnnq{{{tppttrs{{{{{{{{{{{uuqqq{{{{{{{{zzuw{{{{{{{{{{{{{{{{{{{{{{{{{{{{{{{{{{{{{{{{{{{{{{{{{{{{{{{{{{{{{{{{{{{{{{{{{{{{{{{{{{{{{{{{zzxzzw{{z{{z{{{{{{{{{{{{{{{{{zy{{{{{{xz{{{{{{{{{{{{{{wxxxpy{hgmotwyyyugoooot{yy{{{{{xwz{{{{{{{{{{tijeil{{{{{{{{{{{{{{{{{{{{{{{{{{{{{{{{{{{qnnnnnperu{{{{{{{{{{{{xuuuezvtu{{{{{{{{zww{{{{{{s{{{{{{{eeeeeeeeeeeeeeeeeeeeeeeeeeeeeeeeeeeeeeeeeeeeeeeeeeeeeeeeeeeeeeeeeeeeeeeeeeeeeeeeeeeeeeeeeeeeeeeeeeeeeeeeeeeeeeeeeeeeeeeeeeeeeeeeeeeeeeeeeeeeeeeeeeeeeeeeeeeeeeeeeeeeeeeeeeeeeeeeeeeeeeeeeeeeeeeeeeeeeeeeeeeeeeeeeeeeeeeeeeZZZZZZZZZeeeeeeeeeeeeeTTTTTeeeeeeeeeeeeeeeeeeeSSSSSSeeeSSSSTTSSSSSeeeeeeeeeeeeeeZZPPZSSSSSSeVSeeeeeeeeeeeeeeeeePKKKPPPPSVVVVSSSSKEEEE@@@@B:8874188894711
@PL3_3A6-PVX2 3A6-PVX2
ACGGTTAGTTTCATTGATACTCGAAAGAGGTCAGCACCAGCTAGCCTCTATGACTACAAAGACGATGACGACAAGGAGGGGGTAGTTGGCTCAGCGAGCGAGACTTCCAAAATGGATTTTGTAGTCGATAAGGTCAGCAAACTGTATGAACACTCTGTGCTGTCCAAGCGTACGCGATATGTCCACTCAGAAATGAGTTCAAGCAAGGGAAACAATCTTGTGAAAGAGTTGAAAATTCGTGTGACGCCTGTGGACGCAGTTCCATTCACCGGTGGAAGTCCGACTCCAGTTGAAGAATTTGAGTGGATAAAGGGCCGAACCGAGGAGCAGCAGAGTGGACGTTATCGTGATTACGTGGAAGCCAACATTGGCGATGTGTTGAGGAACAACAAACTTTGCGTGTTTAGTGTGGAAAAAGGTGCAAACATCCTCTCCGTTGAAGTCCCTGGTTGCGATGTTGATCTTGCTGGTCGCACGGATATGATCGTGCTGAGTGCTATAGTCCAAAAGTTTCCGCATTACTTACCCCATTTGCCTGGAGTGAAAATGTTGATCGAAGTGAAAAGGGAGGTGAAATCAGCATCCGAGTTCCAGGCTTTGTCGGAATTGATTGCAATGGATTTCATCGTCGACGAATCAGTGATGGCACTGCTCACGAACTTGACAAACCATTGGGAATTTTTATGGGTCTCCAACAAGAGCGACAACCGTCCCATCATAGCGACTACGACCTTAACCACGCCAGGTGAAGCATTTGAGGTGATTAGGACGCTACTTGCGCAGTCATCAACGGCGGATGCCGATATTATGCTTCCATGCTTGGCAGAACCCGTGAAGCGACGGAAGTTAAACCAGATGCTGCCGTTTATTGGCGAAGCTAGTGGAGATGGGATTCGTGAGAGCATCGAACGATACTATGACATCGCCAGCTGCTTGGGCCCCGACTTTGACATGGCGCGAGCTGTGGCTAGACAAGTCACTCGATCTATTCCCACGTTGAGTTATTTCAGTCCGGCGCGCCGGTGGTCGCACCCGCAGTTCGAGAAGTGAGGCGCGCCTGGAGCGGCCGCGTCGACCGCCGATAACGGTTAAGT
+
003:4:DCF566=44-//6CFHH;;=???BBBBBBJHBB::++**,,++49?6>8BBHPPPPKKLLLLLPPQSSPPPPPeeeeZC<403566=FFOOWZZZZWZZZZeeeeeeeeeeeZZZZPPPPPZZZeeeeZMM>>>MMeeeeeeMM999LLSSSSSSeeeZZeZZZZZZZeeeeeZZZZZZZZZZZZZZeeeeeZZeeeeeeee\\ZZGG---GGZee_______eeeeee_________U_UUP__ZZZZZZZZUZZZZZZZZZZZZZZZZZZZZUUZZZZUUZZZZZZZZZZZZ\\\\\eeeeee\\ULL==ALLUSSSSSSLLLLZZZZZZZZZZ\\\ZZZZZZZZFOZZPOHFFZZZZeZZZZZZZZZeeeeeeeSSSSWWZZZZZZSZZQZZ\\ZZZQQQZZZQVMMFFFF\LJFJJJJPPPP\\P\TF=EEGPS\_c^ggglvvsvvruhjgnr{{usiijqqqznjpxvvx{xvvv{xyvssxvmtxrjnookkokk^_XUVUWz{xs{{{nqug[[_chkooacm[]mo]XK@KU[kjinmmlleemjbdbb]]X\[UUZUgUZ`bjorooqihhh]_NQPJGYZkkqsp[SUUTQhu{otxpdb`ZVWKQTXV]XX\\[RRRTaa[fgrqjffjs{{{{{qqsxxwwyzzxl\eeeeeWZZZZMM==?MM\\ZZZWWZZZeeeeZZMM888MM\\\\eeeeeeeeZ\ZZZZZZZ\ZZZZZZZ\\\\ee\\ZZZZZZ\\\\\\\ZZZ\\ZZZ\\eeee\\ZZZZZZZZZZZZZZZZZZZZZ\__________eee______eeeeeeeeee_______LL88;MM__e_____________eeee_______eeeeeeeee____eee_____________eeee_______eeee_____LL455LLZZZeeeeeeeeeZZZ\Z\\\ZZZZZZZZZ<<,,,GJZZZZZZZSeeeSSSSSSSSSSTTeeSMFDDMMeeeSTTSSSSSSSSSZSSOOOOOSPZZZZZZZZZZZZLF:25?BJOOOJSJJJJKJJJJJJLQQQQQQKIIIIIKIILLLFB?===???===85+**1.-744901
@PL3_3F2-PVX2 3F2-PVX2
CGGTTAGTTTCCATTGATACTCGAAAGAGGTCAGCACCAGCTAGCATCGATGACTACAAAGACGATGACGACAAGGAGGGGGTAGTTGGCTCAGCGAGCGAGACTTCCAAAATGGATTTTGTAGTCGATAAGGTCAGCAAACTGTATGAACACTCTGTGCTGTCCAAGCGTACGCGATATGTCCACTCAGAAATGAGTTCAAGCAAGGGAAACAAACTTGTGAAAGAGTTGAAAATTCGTGTGACGCCTGTGGACGCAGTTCCATTCACCGGTGGAAGTCCGACTCCAGTTGAAGAATTTGAGTGGATAAAGGGCCGTACCGAGGAGCAGCAGAGTGGACGTTATCGTGATTACGTGGAAGCCAACATTGGCGATGTGTTGAGGAACAACAAACTTTGCGTGTTTAGTGTGGAAAAAGGTGCGAACATCCTCTCCGTTGAAGTCCCTGGTCGCGATGTTGATCTTGCCGGTCGCACGGATATGATCGTGCTGAGTGCTATAGTCCAAAAGTTTCCGCATTACTTACCCCATTTGCCTGGAGTGAAAATGTTGATCGAAGTGAAAAGGGAGGTGAAATCAGCATCCGAGTTCCAGGCTTTGTCGGAATTGATTGCAATGGATTTCATCGTCGACGAATCAGTGATGGCACTGCTCTCGAACTTGACAAACCATTGGGAATTTTTATGGGTCTCCAACAAGAGCAACAACCGTCCCATCATAGCGACTACGACCTTAACCACGCCAGGTGAAGCATTTGAGGTGATTAGGGCGCTACTTGCGCAGTCATCAACGGCGGAAGCCGATATTATGCTTCCATGCTTGGCAGAACCCGTGAAGCGACGGAAGTTAAACCAGATGCTGCCGTTTATTGGCGAAGCTAGTGGAGATGGGATTCGTGAGAGCATCGAACGATACTATGACATCGCCAGCTGCTTGGGCCCCGACTTTGACATGGCGCGAGCTGTGGCTAGACAAGTCACTCGATCTATTCCCACGTTGAGTTATTCAGTCCGGCGCGCCGGTGGTCGCACCCGCAGTTCGAGAAGTGAGGCGCGCCTGGAGCGGCCGCGTCGACCGCCGAGAACGGTTAAGTTC
+
44A::?FFF=@;;;>@@@BFFHHHHFFFFBBBBBEESDDDDFFSSSSSSSVVVVQWWZWeeeeeeeeeeeeeeTTTTTTeeeeeeeeZTSSSSZeeeeeeeeeeeeeeeeeeeeeeeeeeeeeeeeSeeeeeeeeeeeeeeeeeeeeeeeeeeeeeeeeeeeeeeeeeeeeeeeeeeeeeeeeeeeZZZZeeeeeeeeeeeeeeeeeeeeeeeeeeeeeeeeeeeeeeeeeeeeeeeeeeeeeeeeee_____ee_______eeeeeeeeeeeeee____________eeeeeeeeeeeeeeeeeeeeeeeeeeeeee_eeee_______eeeeeeeeeeeeeeeeeeeee______eeeee__eeeeeeeeeeeeeeeeeeeeeeeeeeeeeeeZZZZZjoe{{{rtsnentvxx{{{rr{piihssttqqhz{{{{xunmklovx{{{{{{{{uspptxyvv{{{uuw{{{{{{{{{{{{{{{{{{{{{{{{{{{{{{{{wtt{{{rwppppx{{zyyz{{{{{{{{{{{zzooqgkmqvvxqvtoppppvvnkkonmoqovvrllf`_kokmnpqy{{{{smrqpgjeckbikrmmtsokkefkkv{uxxxssxpwxllp{{yzxxig\]\]`{qz{z{uzuyy{z{{{{yyspuuu{{{{{v{{{{{{{{hhhlZff{{{xnnrfsrttxtii\eeZZeeeZZZZZZZeeeeeeZ\\ZZZZeZZZZZZZZZZZZZeeeeeeeeeeeeeeeeeeeeeeeeeeeeeeeeeeeeeeeee_______________eeeeeeeeeeeeeeeeeeeeeeeeeeeeeeeeeeeee_______eeeeeeeeeeeeeeeeeeeeeeeeeeeeeeeeeeZZZZZZZZZZZZeeeeeeeeeeeeeeeeeeeeZZZeeeeeeeeeeeeeeeeeeeeeeeeeeeeeeeeeeeeeSTSSSSSSSeeeeeeeeeeeeeTSSSSeeeeSSTTTTeeeeeeeeeTTTSSSeeePPLLKIIIKPVVZZZZZZZZVPPPPPE?=>=?@FFFF@FFFFFFFILLLLQLHHALLLLLPPPPSSSSSSSKGEEE@@77+**766/749327/0
@PL3_3G12-PVX2 3G12-PVX2
CGGTTAGTTTCCATTGATACTCGAAAGAGGTCAGCACCAGCTAGCATCGATGACTACAAAGACGATGACGACAAGGAGGGGGTAGTTGGCTCAGCGAGCGAGACTTCCAAAATGGATTTTGTAGTCGATAAGGTCAGCAAACTGTATGAACACTCTGTGCTGTCCAAGCGTACGCGATATGTCCACTCAGAAATGAGTTCAAGCAAGGGAAACAAACTTGTGAAAGAGTTGAAAATTCGTGTGACGCCTGTGGACGCAGTTCCATTCACCGGTGGAAGTCCAACTCCAGTTGAAAAATTTGAGTGGATAAAGGGCCGTACCGAGGAGCAGCAGAGTGACGTTATCGTGATTACGTGAAGCCGACATTGGCGATGTGTGAGGAACAACAAACTTTGCGTGTTTAGTGTGGAAAAAGGTGCAAACATCCTCTCCGTTGAAGTCCCTGGTTGCGATGTTGATCTTGCTGGTCGCACGGATATGATCGTGCTGAGTGCTATAGTCCAAAAGTTTCCGCATTACTTACCCCATTTGCCTGGAGTGAAAATGTTGATCGAAGTGAAAAGGGAGGTGAAATCAGCATCCGAGTTCCAGGCTTTGTCGGAATTGATTGCAATGGATTTCATCGTCGACGAATCAGTGATGGCACTGCTCACGAACTTGACAAACCATTGGGAATTTTTATGGGTCTCCAACAAGAGCAACAACCGTCCCATCATAGCGACTACGACCTTAACCACGCCAGGTGAAGCATTTGAGGTGATTAGGACGCTACTTGCGCAGTCATCAACGGCGGATGCCGATATTATGCTTCCATGCTTGGCAGAACCCGTGAAGCGACGGAAGTTAAACCAGATGCTGCCGTTTATTGGCGAAGCTAGTGGAGATGGGATTCGTGAGAGCATCGAACGATACTATGACATCGCCAGCTGCTTGGGCCCCGACTTTGACATGGCGCGAGCTGTGGCTAGACAAGTCACTCGATCTATTCCCACGTTGAGTTATTTCAGTCCGGCGCGCCGGTGGTCGCACCCGCAGTTCGAGAAGTGAGGCGCGCCTGGAGCGGCCGCGTCGACCGCCGATGAACGGTTAAGTT
+
06<111;81039948122=LLVVVSFFEEEEQVVVSSHFFFF78,---13=?@@@BEVZPPPPLLLPPPVVSSSPPPPPeeeeeSSQSLSKSSSeeeeeeeeeeeeeeeeeeeZZLLLZZeeeeeeeeeeeeeeeeeeeeeSSSSSSeeeeeeeTSSSSSSeSeeeeTeeeeeeeeeeeeeeeeeeZeeeeeeeeeeeeeeeeeeeeeZZUNNPLDDDLDDD;G...;;55;MLULA0--3>ADDAA444C999888<<5GGDDDL@LHLL;;;DDD97A/22C;LLD99777118LGLD=322279LLLUUULLJBBDL=661FDLLKKR`ALB@BMFCOPPPGDMSch_\A?><?BOPA:HLCDA?LJ<T`adccLJLQZ`jkjieeLMJVKIEHDBOGLEIMLJE@@LAc_^ciiqlhh`]]QQRSPZ_f`VVRXZ_bbipckd][UJ^jkcYXX^^bmri^UQV_]fijiiml{znhosuujriskjjcv{om^^^gk{{riffhhtppirffikkww{{txsssmokhh`iddgjs{{{{{{vokkifhlmmwz{{{{{{{zsvvxikmpeeelgiaa^hcpnu{jglma_[[[gY\\\ag{ttxxohhhhiory{vriqpppppoprtvopouw{xvqqtx{{{zxeeeeeeeeeeeeeeeeeeeeeeeeeeeeeeeeeeeeeeeeeeeeeeeeee\\ZZZZZeeeeeeeeeeeeeeeeeeeeeeeeeeeeeeeeeeeeeeeeeeeeeeeeeeeeeeeeeeeeeeeeeeeeeeeeeeeeeeeeeeeeeeeeeeeeeeeeeeeeeeeeeeeeeeeeeeeeeeeeeeeeeeeeeeeeeeeeeeeeeeeeeeeeeeeeeeeeeeeeeeeeeeeeeeeeeeeeeeeeeeeeeeeeeeeee_eeeeeeeeeeeeeeeeeeeeeeZZDLL\\eeeeeeeeeeeeZZZZZZZeeeeeeeeeeeeeTTTTTeeeeeeeeeeeeeeeeeeeSSSSSTeeeSSSSSSSSKDDFZZeeeeeeeeeeZQKDDDIQSSSSSSOPPWWTSSSSSZZeWWWSKKKPPPPPLSSSSSSSSKEEEEEE?==<=::>4779:4>/
@PL3_3C1-PVX2 3C1-PVX2
ACGGTTAGTTTCCATTGATACTCGAAAGAGGTCAGCACCAGCTAGCATCGATGACTACAAAGACGATGACGACAAGGAGGGGGTAGTTGGCTCAGCGAGCGAGACTTCCAAAATGGATTTTGTAGTCGATAAGGTCAGCAAACTGTATGAACACTTTGTGCTGTCCAAGCGTACGCGATATGTCCACTCAGAAATGAGTTCAAGCAAGGGAAACAAACTTGTGAAAGAGTTGAAAATTCGTGTGACGCCTGTGGACGCAGTTCCATTCACCGGTGGAAGTCCGACTCCAGTTGAAGAATTTGAGTGGATAAAGGGCCGTACCGAGGAGCAGCAGAGTGGACGTTATCGTGATTACGTGGAAGCCAACATTGGCGATGTGTTGAGGAACAACAAACTTTGCGTGTTTAGTGTGGAAAAAGGTGCAAACATCCTCTCCGTTGAAGTCCCTGGTTGCGATGTTGATCTTGCTGGTCGCACGGATATGATCGTGCTGAGTGCTATAGTCCAAAAGTTTCCGCATTACTTACCCCATTTGCCTGGAGTGAAAATGTTGATCGAAGTGAAAAGGGAGGTGAAATCAGCATCCGAGTTCCAGGCTTTGTCGGAATTGATTGCAATGGATTTCATCGTCGACGAATCAGTGATGGCACTGCTCACGGACTTGACAAACCATTGGGAATTTTTATGGGTCTCCAACAAGAGCAACAACCGTCCCATCATAGCGACTACGACCTTAACCACGCCAGGTGAAGCATTTGAGGTGATTAGGACGCTACTTGCGCAGTCATCAACGGCGGATGCCGATATTATGCTTCCATGCTTGGCAGAACCCGTGAAGCGACGGAAGTTAAACCAGATGCTGCCGTTTATTGGCGAAGCTAGTGAAGATGGGATTCGTGAGAGCATCGAACGATACTATGACATCGCCAGCTGCTTGGGCCCCGACTTTGACATGGCGCGAGCTGTGGCTAGACAAGTCACTCGATCTATTCCCACGTTGAGTTATTTCAGTCCGGCGCGCCGGTGGTCGCAACCGCAGTTCGAGAAGTGAGGCGCGCCTGGAGCGGCCGCGTCGACCGCCGATGAACGGTAAGT
+
20-5-/0@=?=A54257==@FBAFAAAFFFFFHJJVESEEEELLLPSSPSSVSSePTQQKTZZZWSSSSSVWeeTSSSSSeeeeeeeeSSSSSSZeeeeeeeeeeeeeeeeeeeeeeeeeeZeeeeeeeeeeeeeeeeeeeeeeeeeeeeeeeeeeeeeeeeeeeeeeeeeeeeeeeeeeeeeeeeeZeeeeeeeeeeeeeeeeeeeeee_eeeeeeeeeeeeeeeeeeeeeeeeeeeeee__ee_ZZZZZZeZZZZZZZZZZZZZeeeeeZZZZZeeZZZZZ\\ZZZZZZeeeeeZZZeZZZeeeeeeeee\\ZZZZZZZZZZZeeZZZZZZZZZZZZZZZZ\\ZeeeeZZZZWZZZSSPPZZ\eeeeeeeeeeeeeeeeeeeeeeeee\\\\\\\\\\\oo\{nrceaaSdcofid[Y\cuqi\\\ee\deeqjlSlo_[\[]hwzw{{{{vv{{{vwxxu{{{{{{{{{{{{{{{{{{{{{{{{{{{{{{{{{{x{{{{ysrrvsmm{jgk{{zz{{{{{{x{{{{{{{rmmfekZ^hoqqvoummmmwwuuuvooxxdZZ_cch{spnvx{vvyy{{{{tsiofkdgcgmgertootsqhhghpp{{wwz{{{{wwzwwx{{{z{{pmfca]abjhxx{{{{yvz{{{{{{{zyy{{{{{{{y{{{{{{{{{{zzz{{{zz{{nrpkiZoooyvm{www{q{{{{{{{e{{yw{wvpppvx{rpegennzvuueeeeeeeeeeeeeeeeee\\\\\e\eeeeeeeee\______eee__eee_____eeeeeeeeeeeeeeeeeeeeeeeeeeeeeeeeeeeeeeeeee_______ee___eee_eeeeeeeeeeeeeeeeeeeeeeee____eeeeeeeeeeeeeeeeeeeeeeeeeeeeeeeeeeeeeeeeZZeeeeeeeeeeeeeeeeeeeeeeZZZZZZZZZZZZZeeeeeeeeeeeeeeTSSSSeeeeeeeeeeeeeeeeeeeQQQQQSZZZSSSeSSOSOSSZZZZZZZeeeeeeZLLDDEEQQQOPPSPWWWWSSQPPPQWWQQQLPKKIPPPPLSPPLLLKSKEEEE@@@@B:887//24339
@PL3_3F3-PVX2 3F3-PVX2
GTTAGTTTCCATTGCATACTCGAAAGAGGTCAGCACCAGCTAGCCCCTATGACTACAAAGACGATGACGACAAGGAGGGGGTAGTTGGCTCAGCGAGCGAGACTTCCAAAATGGATTTTGTAGTCGATAAGGTCAGCAAACTGTATGAACACTCTGTGCTGTCCAAGCGTCCGCGATATGTCCACTCAGAAATGAGTTCAAGCAAGGGAAACAAACTTGTGAAAGAGTTGAAAATTCGTGTGACGCCTGTGGACGCAGTTCCATTCACCGGTGGAAGTCCGACTCCAGTTGAAGAATTTGAGTGGATAAAGGGCCGTACCGAGGAGCAGCAGAGTGGACGTTATCGTGATTACGTGGAAGCCAACATTGGCGATGTGTTGAGGAACAACAAACTTTGCGTGTTTAGTGTGGAAAAAGGTGCAAACATCCTCTCCGTTGAAGTCCCTGGTTGCGATGTTGATCTTGCTGGTCGCACGGATATGATCGTGCTGAGTGCTATAGTCCAAAAGTTTCCGCATTACTTACCCCATTTGCCTGGAGTGAAAATGTTGATCGAAGTGAAAAGGGAGGTGAAATCAGCATCCGAGTTCCAGGCTTTGTCGGAATTGATTGCAATGGATTTCATCGTCGACGAATCAGTGATGGCACTGCTCACGAACTTGACAAACCATTGGGAATTTTTATGGGTCTCCAACAAGAGCAACAACCGTCCCATCATAGCGACTACGACCTTAACCACGCCAGGTGAAGCATTTGAGGTGATTAGGACGCTACTTGCGCAGTCATCAACGGCGGATGCCGATATTATGCTTCCATGCTTGGCAGAACCCGTGAAGCGACGGAAGTTAAACCAGATGCTGCCGTTTATTGGCGAAGCTAGTGGAGATGGGATTCGTGAGAGCATCGAACGATACTATGACATCGCCAGCTGCTTGGGCCCCGACTTTGACATGGCGCGAGCTGTGGCTAGACAAGTCACTCGATCTATTCCCACGTTGAGTTATTTCAGTCCGGCGCGCCGGTGGTCGCACCCGCAGTTCGAGAAGTGAGGCGCGCCTGGAGCGGCCGCGTCGACCGCCGATGAACGGTTAAGTTC
+
:049@88471411-*.16>CHH?99=???BFFJJFF@?>43(*()))+.13:B8>BMPVSSSLLLPPPSSQQPPPPPPeeeTK82..0366>FJQQZZZZZZZZZZZZZeeeeeeeeeeeZZZZZZZZeZZZZZZZ\\ZeeeeeeeeeeeeeeSSSSSSSZZZZZeeeeeeeeeeeeeZZZZZZZZZZZZZZeeeeeeeeee\\\ZeZZZZZ\ZZZZZ_eeeeeeeeeeeeeeeeeeee_____UUUZZZeZZZZZZZZZZZZZ\\ZZZZZZeeeZZZZZZZ\ZZUZZZZZ\\ZZZZeeeeeeeeeeeesZZgUeheZhhjoShaaif``_mgm]jPk_hdZdeifddnmK_XWWeM]\eeluwqzoooZddmrgqhgWgi{e{vittwwwpjgccb[\gijjVh_ba]]S^^``e`\cu{fccYYZkPYY[`fnnnnnjffbfnrjjii{{{{{{uu{{{{{{{{{{p{{{{{yyz{{{{{{{{{{{{{{{{{{{{{{yxxu{{{{{xtt{x{{z{{{{{v{{{{{{{z{zxxvvsq{vvhd[\Tcakmqrqosiitzzv{{{{{txtosx{uwyyy{{{{{yumkgk^chgnsqiimohglhhjnoq{{{{{{{jsvssw{{zzsqj`]`[dfhhdqemoumtz{{{{{{vrmohlv{uyy{{{{{{{fgggeeeZromrxkoknpvkjjveijlprronjsiiveurorst{{xmgnjiirom\\ZZZZZZZZZZeeeeeeeeeeee\ee\\\\\\\\\\\\eeZZZ___________eeee____________e_______e______eeeeeeeeee_______e________e____e________eeeeeeeeeeeeeeeeee________e________eee_____________e__________eZZZZZZZeeeeeeeeeZZZZ\\\\ZeeeeZZZZZZZZZZ\\ZZZZZZeeeeeeSSSSSSeeeeeeeeeeeeeeeeTTTSSSZZZSSSSSTSSSSSSSZZZZZZZZZZZZQKDDDIKSSSSZSQWWWWWWQQQQSSWWWWQKKKKKKQQPSPPPPPPPKEEEE@@@@B:88741549:4946
@PL3_3C9-PVX2 3C9-PVX2
GACGGTTAAGTTTCCATTGATACTCGAAAGAGGTCAGCACCAGCTAGCCCCTATGACTACAAAGACGATGACGACAAGGAGGGGGTAGTTGGCTCAGCGAGCGAGACTTCCAAAATGGATTTTGTAGTCGATAAGGTCAGCAAGCTGTATGAACACTCTGTGCTGTCCAAGCGTACGCGATATGTCCACTCAGAAATGAGTTCAAGCAAGGGAAACAAACTTGTGAAAGAGTTGAAAATTCGTGTGACGCCTGTGGACGCAGTTCCATTCACCGGTGGAAGTCCGACTCCAGTTGAAGAATTTGAGTGGATAAAGGGCCGTACCGAGGAGCAGCAGAGTGGACGTTATCGTGATTACGTGGAAGCCAACATTGGCGATGTGTTGAGGAACAACAAACTTTGCGTGTTTAGTGTGGAAAAAGGTGCAAACATCCTCTCCGTTGAAGTCCCTGGTTGCGATGTTGATCTTGCTGGTCGCACGGATATGATCGTGCTGAGTGCTATAGTCCAAAAGTTTCCGCATTACTTACCCCATTTGCCTGGAGTGAAAATGTTGATCGAAGTGAAAAGGGAGGTGAAATCAGCATCCGAGTTCCAGGCTTTGTCGGAATTGATTGCAATGGATTTCATCGTCGACGAATCAGTGATGGCACTGCTCACGAACTTGACAAACCATTGGGAATTTTTATGGGTCTCCAACAAGAGCAACAACCGTCCCATCATAGCGACTACGACCTTAACCACGCCAGGTGAAGCATTTGAGGTGATTAGGACGCTACTTGCGCAGTCATCAACGGCGGATGCCGATATTATGCTTCCATGCTTGGCAGAACCCGTGAAGCGACGGAAGTTAAACCAGATGCTGCCGTTTATTGGCGAAGCTAGTGGAGATGGGATTCGTGAGAGCATCGAACGATACTATGACATCGCCAGCTGCTTGGGCCCCGACTTTGACATGGCGCGAGCTGTGGCTAGACAAGTCACTCGATCTATTCCCACGTTGAGTTATTTCAGTCCGGCGCGCCGGTGGTCGCACCCGCAGTTCGAGAAGTGAGGCGCGCCTGGAGCGGCCGCGTCGACCGCCGATGAACGGTAAGTT
+
2158A;<<<A<>?@;;>>=??HPHHHFFFFFFBBBBBBBB;;440++*+**+04<8B<FFLPPQSQSVZZZZSZZZQK>EEEQZeeQLK@FAKAOOLLQQWZeeTSSSTeeeeeeeeeeeeeeeeeZZZZZZZeeeeeeeeeeeeeeeeeeeeeeeeTTSSSSeeeeeeeeeeeeeeeeeeeeeeeeeZZeeeee\eeeeeeeeeeeeeeeeeeeeeeeeeeeeeeeeeeeeeeeeeeeeeee________________________________eeeee______________eee____eeeeeeeeeeeeeeeeeeee__________UUUU__ZZeeeeeeeeeeZZZZeZZZZZZZZUZ\\\eeeeeeZZZZZZeeeeeeeZZZZZZ\eeeeeeeeee\\ZZZZUkheckk{{{{{v{{{{xwkiiiiffhss{x{{{y{tmpw{{vvu{nrhaYMOVck{{{{{{{pzojb`__gn{{{{{{{{{{{{{{{{{{{{{{{{zs{ty{{{{{{{{{{{{{{{{{{{{{{uqooqmshm{{xx{{{x{{{{{{{{{yxxz{lmosss{{urb\e\\ct{{{{{{{zzxrrswum{{tssvvrsfxwy{{{{{{{yy{zz{ww{{{xx{{jjedcdepsuw{{{{vvtxoqroeouwtmmonnzz{x{yy{{{vzxww{qqsvqt{yw{{{{{{vuxe{{vqrommZbigr{{{{{{{ttpqprr{zzeeeeeeeeeeeeee\\ZeeeeeeeeeeeeeeeeeeeeeeeeeeeeeeeeeeeeeeeeeeeeeeeeeeeeeeeeeeeeeeeeeeeeeeeeeeeeeeeeeeeeeeeeeeeeeeeeeeeeeeeeeeeeeeeeeeeeeeeeeeeeeeeeeeeeeeeeeeeeeeeeeeeeeeeeeeeeeeeeeeeeeeeeeeeeeeeeeeeeeeeeeeeeeeeeeeeeeeeeeeeZZZZZZZeeeeeeeeeeeeeeeTTTeeeeeeeeeeeeeeeeeeeSSSSSSTTSSSSeeeSTSSSTSeeeeeeeeeeeZQKFDDKQSSeeZTQQQSTVSSSSSWeWWWWQKKKKPPPPLSSSSSSSSKEEEE@@@@B:887<<DFF<:/
@PL3_3A8-PVX2 3A8-PVX2
GTTGACGGTTAGTTTCCATTGATACTCGAAAGAGGTCAGCACCAGCTAGCATCGATGACTACAAAGACGATGACGACAAGGAGGGGGTAGTTGGCTCAGCGAGCGAGACTTCCAAAATGGATTTTGTAGTCGATAAGGTCAGCAAACTGTATGAACACTCTGTGCTGTCCAAGCGTACGCGATATGTCCACTCAGAAATGAGTTCAAGCAAGGGAAACAAACTTGTGAAAGAGTTGAAAATTCGTGTGACGCCTGTGGACGCAGTTCCATTCACCGGTGGAAGTCCGACTCCAGTTGAAGGATTTGAGTGGATAAAGGGCCGTACCGAGGAGCAGCAGAGTGGACGTTATCGTGATTACGTGGAAGCCAACATTGGCGATGTGTTGAGGAACAACAAACTTTGCGTGTTTAGTGTGGAAAAAGGTGCAAACATCCTCTCCGTTGAAGTCCCTGGTTGCGATGTTGATCTTGCTGGTCGCACGGATATGATCGTGCTGAGTGCTATAGTCCAAAAGTTTCCGCATTACTTACCCCATTTGCCTGGAGTGAAAATGTTGATCGAAGTGAAAAGGGAGGTGAAATCAGCATCCGAGTTCCAGGCTTTGTCGGAATTGATTGCAATGGATTTCATCGTCGACGAATCAGTGATGGCACTGCTCACGAACTTGACAAACCATTGGGAATTTTTATGGGTCTCCAACAAGAGCAACAACCGTCCCATCATAGCGACTACGACCTTAACCACGCCAGGTGAAGCATTTGAGGTGATTAGGACGCTACTTGCGCAGTCATCAACGGCGGATGCCGATATTATGCTTCCATGCTTGGCAGAACCCGTGAAGCGACGGAAGTTAAACCAGATGCTGCCGTTTATTGGCGAAGCTAGTGGAGATGGGATTCGTGAGAGCATCGAACGATACTATGACATCGCCAGCTGCTTGGGCCCCGACTTTGACATGGCGCGAGCTGTGGCTAGACAAGTCACTCGATCTATTCCCACGTTGAGTTATTTCAGTCCGGTGCGCCGGTGGTCGCAGCCGCAGTTCGAGAAGTGAGGCGCGCCTGGAGCGGCCGCGTCGACCGCCGAGAACGGTTAAG
+
7169999>777>?ED====>BBBBFFFHAAFFFFFFHMMVESEEEEV<<-00-78KLSeVWeeQQQWWSTTSSSSWeWSQQQQQeeeeeeZZZSSSSSSZZZeeeZSSSSTSeeeeeeeeeeeeeeeeeeeeeeeeeeeeeeeeZZZZeeeeeeeeeeZZZZZZZeeeeeeeeeeeeeeeeeeeeeeeeeeZeeeeeeeeeeeeeeeeeeeeee___________eeeeeeeeeeeeeeeeee_______________ee__________________eeeeeeee_______eeeeeeeeeeeeeeeeeeeeeeee_______eeeee_______U____eeeee_______e________________eeeee______eeeeeee{{{{{{{{zmlgggot{{tpeeelxyssyy{{{{{z{{{{zysrrikhjjus{{{{{{{zsu{{z{{y{{{{{{zyz{{{{{{{{wt{{{{{{{{{{{{{{{{{{{{{{{{{{{{{{{{{{{{{{{{{vx{{{x{{{{{{{{{{{{{{{{{{x{x{{{{{{{{{{{{{{{{{{{{{{{{{{{{{{{{{{{{{{z{{{{{{{{{{uuxxtpnkrtvyv{{{xttxx{{{{{{{{{zzz{{{{{{{zzmmhhhsq{{{{{{{{{{{{{{{{{{{{xtvwvx{{{z{{{{{{{{{{{{{{{{{{{{{{{{{{{{{{{zzssszo{{{{{{{{{{{{{{{qqq{{{zzq{y{{{veeeeeeeeeeeeeeeeeeeeeeeeeeeeeeeeeeeeeeeeeeeeeeeeeeeeeeeeeeeeeeeeeeeeeeeeeeeeeeeeeeeeeeeeeeeeeeeeeeeeeeeeeeeeeeeeeeeeeeeeeeeeeeeeeeeeeeeeeeeeeeeeeeeeeeeeeeeeeeeeeeeeeeeeeeeeeeeeeeeeeeeeeeeeeeeeeeeeeeeeeeeeeeeeeeeeeZZZZZZZZeeeeeeeZeeeeeeSSSTTSeeeeeeeeeeeeeeeeSSSSSSeeeSSSSTTTTSSSeeeeeeeeeeeeeSKK==EKQSSSSSSLPPSSSSSSSJSSSWWeSKKKKPPPPSSSSSSSSKGEEE@@87+++7644?9530
@PL3_3A10-PVX2 3A10-PVX2
GACGGATAGTTTCCATTGATACTCGAAAGAGGTCAGCACCAGCTAGCCTCTATGACTACAAAGACGATGACGACAAGGAGGGGGTAGTTGGCTCAGCGAGCGAGACTTCCAAAATGGATTTTGTAGTCGATAAGGTCAGCAAACTGTATGAACACTCTGTGCTGTCCAAGCGTACGCGATATGTCCACTCAGAAATGAGTTCAAGCAAGGGAAACAAACTTGTGAAAGAGTTGAAAATTCGTGTGACGCCTGTGGACGCAGTTCCATTCACCGGTGGAAGTCCGACTCCAGTTGAAGAATTTGAGTGGATAAAGGGCCGTACCGAGGAGCAGCAGAGTGGACGTTATCGTGATTACGTGGAAGCCAACATTGGCGATGTGTTGAGGAACAACAAACTTTGCGTGTTTAGTGTGGAAAAAGGTGCAAACATCCTCTCCGTTGAAGTCCCTGGTTGCGATGTTGATCTTGCTGGTCGCACGGATATGATCGTGCTGAGTGCTATAGTCCAAAGGTTTCTGCATTACTTACCCCATTTGCCTGGAGTGAAAATGTTGATCGAAGTGAAAAGGGAGGTGAAATCAGCATCCGAGTTCCAGGCTTTGTCGGAATTGATTGCAATGGATTTCATCGTCGACGAATCAGTGATGGCACTGCTCACGAACTTGACAAACCATTGGGAATTTTTATGGGTCTCCAACAAGAGCAACAACCGTCCCATCATAGCGACTACGACCTTAACCACGCCAGGTGAAGCATTTGAGGTGATTAGGACGCTACTTGCGCAGTCATCAACGGCGGATGCCGATATTATGCTTCCATGCTTGGCAGAACCCGTGAAGCGACGGAAGTTAAACCAGATGCTGCCGTTTATTGGCGAAGCTAGTGGAGATGGGATTCGTGAGAGCATCGAACGATACTGTGACATCGCCAGCTGCTTGGGCCCCGACTTTGACATGGCGCGAGCTGTGGCTAGACAAGTCACTCGATCTATTCCCACGTTGAGTTATTTCAGTCCGGCGCGCCGGTGGTCGCACCCGCAGTTCGAGAAGTGAGGCGCGCCTGGAGCGGCCGCGTCGACCGCCGATGAACGGTTAAGTT
+
4422++,5;??=BCC38155@CLVVPPPPKPPPPVPJJHFF>:1,******16=BBBBBPFHHHHHLQSSQQZZZQQQSSTeWWSQQQQQJJEEEPQQQWZZZSPPPSZeeZZ\\\\ee\ZZZZZPPQQQZZeeeeZZZZZZZSSSSSSZZeeeeeeeeZZZZZZZZeeeeeZZZZeeeeZeeZZZZeZZZZZZZeeeeeeeeeeeeeeee\\\\\\\eeZZ___eeeeeeeeeeeeeeeee________________________________eeeee________________eeee________eeeeee________eeesmwtx{{{{{{{{{ry{{{wqup{ptlw{_xmkjjbbomm{{{xuqsskz{{{{{{{{{{{{{{{{{{{zqppojlqw{{{{{{{{{ww{{{{{{{y{{{{{{vvvrrlttwu{xwzy{{{yzzvryyy{{{{{{{{{{{{{{{{{{{{{{{{{{{{{{{{{{{{{{{{{{{{{{{{{{{{{{{{{{{{{{{{{{{{{{{{{{{{{{{{{{vpq{{{{{{{{{{{{{{{{{{{{{{{{{{{{{{{{{{{{{{{{{{{{{{{{{zwrhiftpgkrtootyyukmkkkz{{{{{{{{uyz{{{{{{{{{{{{xxyx{{ssv{{{{{{{{{{{{{{{{{{{{{{{{{z{{{{soooppr{{{{{{{{x{{{{{{{{{{x{{{{{t{vywjZZZeeeeeeeeeeeeeeeeeeeeeeeeeeeeeeeeeeeeeeeeeeeeeeeeeeeeeeeeeeeeeeeeeeeeeeeeeeeeeeeeeeeeeeeeeeeeeeeeeeeeeeeeeeeeeeeeeeeeeeeeeeeeeeeeeeeeeeeeeeeeeeeeeeeeeeeeeeeeeeeeeeeeeeeeeeeeeeeeeeeeeeeeeeeeeeeeeeeeeee____ZeeeeeeeeeeeeeeeeeeeeeeeeeeeeeeeZZZZZZZeeeeeeeeeeeeeTTTTTeeeeeeeeeeeeeeeeeeeTTTTSSeeeSSTeTSSSSSSeeeeeeeeeeeeeZZZFDDQQSSSSSSJPWWWVSQQSSZZeWWWSPPPKPPPPSVPPLLLKVVSSEEBB@@B:89744@<AF370
@PL3_3G4-PVX2 3G4-PVX2
GTTGACGGTTAGTTTCCATTGCCACTCGAAAGAGGTCAGCACCAGCTCCCCCCTATGACTACAAAGACGATGACGACAAGGAGGGGGTAGTTCGCTCAGCGAGCGAGACTTCCAAAATGGATTTTGTAGTCGATAAGGTCAGCAAACTGTATGAACACTCTGTGCTGTCCAAGCGTACGCGATATGTCCACTCAGAAATGAGTTCAAGCAAGGGAAACAAACTTGTGAAAGAGTTGAAAATTCGTGTGACGCCTGTGGACGCAGTTCCATTCACCGGTGGAAGTCCGACTCCAGTTGAAGAATTTGAGTGGATAAAGGGCCGTACCGAGGAGCAGCAGAGTGGACGTTATCGTGATCACGTGGAAGCCAACATTGGCGATGTGTTGAGGAACAACAAACTTTGCGTGTTTAGTGTGGAAAAAGGTGCAAACATCCTCTCCGTTGAAGTCCCTGGTTGCGATGTTGATCTTGCTGGTCGCACGGATATGATCGTGCTGAGTGCTATAGTCCAAAAGTTTCCGCATTACTTACCCCATTTGCCTGGAGTGAAAATGTTGATCGAAGAGAAAAGGGAGGTGAAATCAGCATCCGAGTTCCAGGCTTTGTCGGAATTGATTGCAATGGATTTCATCGTCGACGAATCAGGGATGGCACTGCTCACGAACTTGACAAACCATTGGGAATTTTTATGGGTCTCCAACAAGAGCAACAACCGTCCCATCATAGCGACTACGACCTTAACCACGCCAGGTGAAGCATTTGAGGTGATTAGGACGCTACTTGCGCAGTCATCAACGGCGGATGCCGATATTATGCTTCCATGCTTGGCAGAACCCGTGAAGCGACGGAAGTTAAACCAGATGCTGCCGTTTATTGGCGAAGCTAGTGGAGATGGGATTCGTGAGAGCATCGAACGATACTATGACATCGCCAGCTGCTTGGGCCCCGACTTTGACATGGCGCGAGCTGTGGCTAGACAAGTCACTCGATCTATTCCCACGTTGAGTTATTTCAGTCCGGCGCGCCGGTGGTCGCACCCGCAGTTCGAGAAGTGAGGCGCGCCTGGAGCGGCCGCGTCGACCGCCGAGAACGGTTAAGT
+
/257/22==?BFCC30-0-++-++66?FBBBFPPE???=>FFB?74,-,2-,**,,-,-0148::-..7<FFFFFHD@;?ABBBS\\PC8-****04078@@LLQQQQQQSSZZVV\\\\\\\ZSSSQQQWWWZWeeeeWZWWWZZSSSOOSZZeeeeeeeeeeeeeeeeeeZZZZZZZZZZZeeeeeeeZZZZeeee\\\ZZZZZZ\\eeeeeZZZZZZZZZZZeeZ\\eeeeeeeeeeeeeeeZZZZUZUUUZZZZZZZZZZZZ____________eeee_____________e_____________eeeeeee_________________NUUU_______________qw{{{{pkll_ocddq{{{tpeqo{s{wtwwxewnlpppmm{{w{ukitlgmnvu{{{{vppppZrxz{xxwzw{rnnhiiiigmovwzyy{yyqqilqto{{{{{{{{{wwxyv{y{{{{{z{z{{{{{{{{{{{{{{x{xzz{{{{{{{{{{{{{{{{zy{{y{{{{{{{{{{{{{{{{{{{{zxvswxzz{{{{{{{{{{{{{{zv{{{zzz{{{{z{{ppv{tqposmztwwyuxuolkqz{kkrtrusuynjjknnv{yyz{{{{wwvus{{{qqvvllh__urqqZWQQ\\\\eeeeeeeeeeeeeeeeeeeeeeeeee\\\ZZZZeeee\\ZZZZZeeeeeee\\\\\\\\\\ZZZZZeeeeeeZ\\ZZZZZZZ\ZZZZZZZZ\\eeeeeeeeeeeeeee\\\\ee\\\\\\eeeeeeee________eeee_ee____eeeeeeeeeeeeeeeeeeeeeeeeeeeeee_______eeee____eeeeeeeee___eeeeeeeeeeeeeeeeeeeeeeeeeeeeee________eee__eeee___ee__eeeeeee___ZeZZeeeZZeeeeeeeee\eeeee\eeeeeeeeZZZZZZZeeeeeeeeeeeeeSTSSSSSSSSSTeeeeeeeeeeeeSSSSSeeeeSSSeSSSSSSSeeeeeeeeeeeeeSQKD8;FQQQOOLLLLLSSJLQLLJLLLQQPPKIFEFFPPPLLLLLKKEEDDD@@77**+7652;:<:20
@PL3_3E4-PVX2 3E4-PVX2
CCTCTCCGTTGACGGTTAGTTTCCATTGATACTCGAAAGAGGTCAGCACCAGCTAGCATCGATGACTACAAAGACGATGACGACAAGGAGGGGGTAGTTGGCTCAGCGAGCGAGACTTCCAAAATGGATTTTGTAGTCGATAAGGTCAGCAAACTGTATGAACACTCTGTGCTGTCCAAGCGTACGCGATATGTCCACTCAGAAATGAGTTCAAGCAAGGGAAACAAACTTGTGAAAGAGTTGAAAATTCGTGTGACGCCTGTGGACGCAGTTCCATTCACCGGTGGAAGTCCGACTCCAGTTGAAGAATTTGAGTGGATAAAGGGCCGTACCGAGGAGCAGCAGAGTGGACGTTATCGTGATTACGTGGAAGCCAACATTGGCGATGTGTTGAGGAACAACAAACTTTGCGTGTTTAGTGTGGAAAAAGGTGCAAACATCCTCTCCGTTGAAGTCCCTGGTTGCGATGTTGATCTTGCTGGTCGCACGGATATGATCGTGCTGAGTGCTATAGTCCAAAAGTTTCCGCATTACTTACCCCATTTGCCTGGAGTGAAAATGTTGATCGAAGTGAAAAGGGAGGTGAAATCAGCATCCGAGTTCCAGGCTTTGTCGGAATTGATTGCAATGGATTTCATCGTCGACGAATCAGTGATGGCACTGCTCACGAACTTGACAAACCATTGGGAATTTTTATGGGTCTCCAACAAGAGCAACAACCGTCCCATCATAGCGACTACGACCTTAACCACGCCAGGTGAAGCATTTGAGGTGATTAGGACGCTACTTGCGCAGTCATCAACGGCGGATGCCGATATTATGCTTCCATGCTTGGCAGAACCCGTGAAGCGACGGAAGTTAAACCAGATGCTGCCGTTTATTGGCGAAGCTAGTGGAGATGGGATTCGTGAGAGCATCGAACGATACTATGACATCGCCAGCTGCTTGGGCCCCGACTTTGACATGGCGCGAGCTGTGGCTAGACAAGTCACTCGATCTATTCCCACGTTGAGTTATTTCAGTCCGGCGCGCCGGTGGTCGCACCCGCAGTTCGAGAAGTGAGGCGCGCCTGGAGCGGCCGCGTCGACCGCCGATGAACGGTAAGT
+
6::=?;::0364528+,,;;PDE???>BBBBFFHMAA;????BFHMMVVGGKKVLLKKKKPQVVPPPeeeSVWWWWWeeeeeeeeSSSSSSeeeeeeeeZZZZZZZeeeeeeeTSSSTeeeeeeeeeeeeeeeeeeeeeeeeeeeeeeeeeeeeeeeeeeeeeeeeZZZZZZZeeeeeeeeeeeeeeeeeeeeeeeeeeeeeeeeeeeeeeeeeeeeeeeeeeeeeeeeeeeeeeeeeeeeeeeeeeeeeee_______e______________eeee_______eeeeeeee_________eeeeeeeeeeeeeeeeeeeeeeeeeeeeeeeee_____e_______eeeeeeeeeeeeeee___________eeeeeeeeeeeeeeeeeeeeeeeeeeeeeeeeeeeeeeeeeeeeeeeeeeeeeeeeeeeeeeeeeeeeeeeeeeeeewx{vgggjjzxoiivvxsrplzuzuuxx{{sz{wvnnrz{{{{{{yx{{{{{{{{{{x{pmqjihhosz{{{{{{{z{{yy{{{{{{{{{{x{{xroxx{{{{{{{{{{xxuommmhuphhzq_daaemohhmtkhtxxx{{{yja`c^`abffc\kkekokk_XSWW^dliillxrxfhedjtuljjrpa^YYYa_c_WWXbcqinqvvvu{{{wuxp{{{{{{{ywz{{{{{v_allZgdegkiekrxsvyxtnnZmoljlprlfUaa`iZphnq{oi_SRTM[W_]ccggmqpkZljcbZdfcbdfZjjlzw{lrpZid_c^deZhgfhtZs`Utoqorw{{ymmor____________U_UUUU__UU_________UU___________________________________UUU______eeeeeee_________ee_________UUU___________________ZZZZZZZZZZZZZUZZZZZZZZZ\\ZZZUUUZZZZZZZZZZ\ZZZZZZZZZZSSSSSZZZUSSSSSZUZUZUZZZSQQOOOPPPSSSSZSSEE>??DDFMMPQQPPPZZJE?888E?KJEED==HEEB@@<:56=KF<;10+00;=BKKLME96111;2133379>?B5574204439:
@PL4_4E10-PVX2 4E10-PVX2
CTGTATGAACACTCTGTGCTGTCCAAGCGTACGCGATATGTCCACTCAGAAATGAGTTCAAGCAAGGGAAACGAACTTGTGAAAGAGTTGAAAATTCGTGTGACGCCTGTGGACGCAGTTCCATTCACCGGTGGAAGTCCGACTCCAGTTGAAGATTTTGAGTGGATAAAGGGCCGTACCGAGGAGCAGCAGAGTGGACGTTATCGTGATTACGTGGAAGCCAACATTGGCGATGTGTTGAGGAACAACAAACTTTGCGTGTTTAGTGTGGAAAAAGGTGCAAACATCCTCTCCGTTGAAGTCCCTGGTTGCGATGTTGATCTTGCTGGTCGCACGGATATGATCGTGCTGAGTGCTATAGTCCAAAAGTTTCCGCATTACTTACCCCATTTGCCTGGAGTGAAAATGTTGATCGAAGTGGAAAGGGAGGTGAAATCAGCATCCGAGTTCCAGGCTTTGTCGGAATTGATTGCAATGGATTTCATCGTCGACGAATCAGTGATGGCACTGCTCACGAACTTGACAAACCATTGGGAATTTTTATGGGTCTCCAACAAGAGCAACAACCGTCCCATCATAGCGACTACGACCTTAACCACGCCAGGTGAAGCATTTGAGGTGATTAGGACGCTACTTGCGCAGTCATCAACGGCGGACGCCGATATTATGCTTCCATGCTTGGCAGAACCCGTGAAGCGACGGAAGTTAAACCAGATGCTGCCGTTTATTGGCGAAGCTAGTGGAGATGGGATTCGTGAGAGCATCGAACGATACTATGACATCACCAGCTGCTTGGGCCCCGACTTTGACATGGCGCGA
+
88FFFFSSSVVZVSSSSSSVVVVVVVVVeeeeeeeeeeeeeeeeeVZZeeeeeeeeeeeeeeeeeeeee\\\\Z\eeeeeeeeeeeeeeeeeeeeeeeeeeeeeeeeeeeeZZZZZZZZZZZZZZeeeeeeeeeeeeZZZZZZeeeeeeeeeeeeeeeeeeeeeeeeeeee\___________eeeeeeeeeeeeeeeeeeeeeeeee_______________eeeeeeeeeeeeeeeeeeeeetyy{{{{{{{{{{{{{{{{{{{{{{{{{{{{{{{{{{{zzsqnnnntt{v{{{{{{uhhjnqivxxx{{{{{z{{{{{{{{{{tu{{{{{{{{{{{{{{{{wxonnx{{{{{{{{{{{{{{{{{{{qpv{{{{{{{{{{{{{ww{{{z{xx{{{{{{{{{{{{{{{{{{{{utvvmmmr{{{{{{{{{{{{{{{{{{{{{{{{{{{{{{{{{{{{{{{xsssux{{{{{{{{{{{{{{{{{{{{qqhfdmmmts{{{{{{{{{{{{{{{{ooo{{{{uuwuqeqwyeeeeeeeeeZ\\\\ZZZZZZeeeeee\ee\\\\eeee_____eeeeeeeeeee____eeeeeeeeeeee____eeeeeeeeeeeeeeeeeeeeeeeeeeeeee_eeeeeeeee____ZZZeeee\\ZZZZZeeeeeZZZZZZZeeeeeeeeeeeeeeeeeeeeeeeeeeeeeeeeeeeZZ\\\ZZZ\\\\UWWZZeeeZZZZZZZZZZeeeeeeZZZZZZ\\\eeeeeeeeeeZZZWWZWTTSSTTWeeeeTPLLLQKKWZZZZ\\\ZZSSVVVVZPSEEBBP\PPH<<
@PL4_4E6-PVX2 4E6-PVX2
GGGTAGTTGGCTCAGCGAGCGAGACTTCCAAAATGGATTTTGTAGTCGATAAGGTCAGCAAACTGTATGAACACTCTGTGCTGTCCAAGCGTACGCGATATGTCCACTCAGAAATGAGTTCAAGCAAGGGAAACAAACTTGTGAAAGAGTTGAAAATTCGTGTGACGCCTGTGGACGCAGTTCCATTCACCGGTGGAAGTCCGACTCCAGTTGAAGAATTTGAGTGGATAAAGGGCCGTACCGAGGAGCAGCAGAGTGGACGTTATCATGATTACGTGGAAGCCAATATTGGCGATGTGTTGAGGAACAACAAACTTTGCGTGTTTAGTGTGGAAAAAGGTGCAAACATCCTCTCCGTTGAAGTCCCTGGTTGCGATGTTGATCTTGCTGGTCGCACGGATATGATCGTGCTGAGTGCTATAGTCCAAAAGTTTCCGCATTACTTACCCCATTTGCCTGGAGTGAAAATGTTGATCGAAGTGAAAAGGGAGGTGAAATCAGCATCCGAGTTCCAGGCTTTGTCGGAATTGATTGCAATGGATTTCATCGTCGACGAATCAGTGATGGCACTGCTCACGAACTTGACAAACCATTGGGAATTTTTATGGGTCTCCAACAAGAGCAACAACCGTCCCATCATAGCGACTACGACCTTAACCACGCCAGGTGAAGCATTTGAGGTGATTAGGACGCTACTTGCGCAGTCATCAACGGCGGATGCCGAAATTATGCTTCCATGCTTGGCAGAACCCGTGAAGCGACGGAAGTTAAACCAGATGCTGCCGTTTATTGGCGGAGCTAGTGGAGATGGGATTCGTGAGAGCATCGAACGATACTATGACATCGCCAGCTGCTTGGGCCCCGACTTTGACATGGCGCGA
+
<:HJKFFF>BB<<KQQQQVVZZVVVVVVeeeeeeeeeeeeeeeeeeeeeeeeeeeeeeeeeeeTTTTTeeeeeeeeeeeeeeeeeeeeeeeeeeeeeeeeeeeeeeeeeeeeeeeeeeeeeeeeeeeeeeeeeeeeeeeeeeeeeeeeeeeeeeeeeeeeeeeeeeeeeZZZ__ee____eeeeeeeeeeeeeeeeeeeeeeeeeeeeeeeeeeeeeeeeeeeeeeeeeeeeeeeeeeeeeeeeeeeeeewy{{{{{{{{uuepppquv{xu__ggi_p{urttsxsspeqnww{{yyyysvvevqqs{{{{{{{{x{v{uwtsssxwy{{e{{{{{{{{{{{{{{{{{{{{{{{{{{{{{{rrnnv{{{{{{{{{{{{{{{wtstv{{{{{{{{{{{{{{{{{{{{{{{{{{{{{{{{{{{{{{{{{{xxnnnnl{{{{{{{{{{{{{{{{{{{{{{{{{{{{{{{{{{{{{{{{{{z{{{{{{{{{{{xxz{{{{{{{{{{{{{nnpbi_ppdgmorwv{{uhkkkss{{x{{{{{mrsknt{{{{{{{{uuswy{{{{{{{{{{{{{{{{{{{{zw{{{{{{{{{zzz{spppqps{{{{{{{{{lnspxy{yyyw{{{{{{{yzxz{vlllz{{{{wwy{{{xsddbZceyhvysnorerljjjlwr{zwtttmkjeeenssoooqpr{y{{xunmrrqxxq__eeeeeeeeeeee\\\\\eeeeeeZZZZeeeeZZZZZZeeeeeeeeeeeeeeeeeeeeeeeeeeeeeeeZZZ\\\ZZZZZZZZZ\\eeeeeeZZZZZZZZZZZZZ\\ZZZeZZZZZZZZeeeeeeSSSQQSWeeeeeeeeZZZZ\\\\\ZZZ\\VVVSSSVSEEE@@BFPPF88
@PL4_4A6-PVX2 4A6-PVX2
GGGTAGTTGGCTCAGCGAGCGAGACTTCCAAAATGGATTTTGTAGTCGATAAGGTCAGCAAACTGTATGAACACTCTGTGCTGTCCAAGCGTACGCGATATGTCCACTCAGAAATGAGTTCAAGCAAGGGAAACAAACTTGTGAAAGAGTTGAAAATTCGTGTGACGCCTGTGGACGCAGTTCCATTCACCGGTGGAAGTCCGACTCCAGTTGAAGAATTTGAGTGGATAAAGGGCCGTACCGAGGAGCAGCAGAGTGGACGTTATCGTGATTACGTGAAAGCCAACATTGGCGATGTGTTGAGGAACAACAAACTTTGCGTGTTTAGTGTGGAAAAAGGTGCAAACATCCTCTCCGTTGAAGTCCCTGGTTGCGATGTTGATCTTGCTGGTCGCACGGATATGATCGTGCTGAGTGCTATAGTCCAAAAGTTTCCGCATTACTTACCCCATTTGCCTGGAGTGAAAATGTTGATCGAAGTGAAAAGGGAGGTGAAATCAGCATCCGAGTTCCAGGCTTTGTCGGAATTGATTGCAATGGATTTCATCGTCGACGAATCAGTGATGGCACTGCTCACGAACTTGACAAACCATTGGGAATTTTTATGGGTCTCCAACAAGAGCAACAACCGTCCCATCATAGCGACTACGACCTTAACCACGCCAGGTGAAGCATTTGAGGTGATTAGGACGCTACTTGCGCAGTCATCAACGGCGGATGCCGATATTATGCTTCCATGCTTGGCAGAACCCGTGAAGCGACGGAAGTTAAACCAGATGCTGCCGTTTATTGGCGAAGCTAGTGGAGATGGGATTCGTGAGAGCATCGAACGATACTATGACATCGCCAGCTGCTTGGGCCCCGACTTTGACATGGCGCGAGCTGTGGCTAGACAAGTCAC
+
<:HFFFFLLBB@@CHSVVVVVPLLLLLLWZZZ\\eeeeeeeVSQQQWQWWZZZWZZZZZZZZeeeeeeeMMDDDLKSSOOOZZZZZZeeeeeeZeeeeeeeeeZZULAGGZeeeee\ZZZZZZeeeeeeeZZZZZZZZZZZeeeeeeeeeeeeeeeZZZZZZZZZZZUZZZZ________U______eeeeeeZZZZZZZZZUUZZZUUZZZZZZeZZ\\Z\\eeeeeeeeZ\ZUUUZUZZWZZZZZZZZZZZZZZZZZeeeeeeeeeeeZZZZPAC0..;;WZ\ZZZZZZZeeeeeeeeeeeeZZZZZZZZWWW\\\WWW\\\\\\\eeeeSSVVZZ\\\\\\\\\ZQQQQQKKKJHHFA@AFFFOLLQQQ\\ry{{zyvmjtppidkddcqr{{{{y{{{{{{{{{{{{{zx{v{{{{{ntr{{{{{yzuuz{{vvvvvv{{{{{{vqvpppvpikfekr{{{s{{{{yyxqqqj``jogmxssszoqyvx{{vv{{zvvtttqqtpee^`c``foffoomkojkbcf{{w{zww{kiiiigqqhfe_SVWWWd`lljlxupwttv{{{{{{vpnljnrvv{{{y{y{{s{wwztottyy{{{oZZZPPZZZeeee\\\\\\\\ZZZZZZZeeeeeeee\\\ZZZZ\ZZZZZZZ\\\\ee\\ZZZZZeee\\\\ZZZZZZZZ\\\ee\e\______e____________________________e_\\ZZZeeeeeeeeeeZZZZZZ\ZZZZZZ\ZZeZZZZZZZZZZeeeeeZZ\LLL\\\ZZSSFFJSSSSSSSTZeZZZZZZZZZZZZWW\ZZZZZZZZZZZZZZZZZeeeZZZZZZZeeeZZZZZZWWWZZZ\ZZZZZZeeTPPPPISSZ\SSSSSLSZZVGGEEBMHFFBB66
@PL4_4C12-PVX2 4C12-PVX2
GGGTAGTTGGCTCAGCGAGCGAGACTTCCAAAATGGATTTTGTAGTCGATAAGGTCAGCAAACTGTATGAACACTCTGTGCTGTCCAAGCGTACGCGATATGTCCACTCAGAAATGAGTTCAAGCAAGGGAAACAAACTTGTGAAAGAGTTGAAAATTCGTGTGACGCCTGTGGACGCAGTTCCATTCACCGGTGGAAGTCCGACTCCAGTTGAAGAATTTGAGTGGATAAAGGGCCGTACCGAGGAGCAGCAGAGTGGACGTTATCGTGATTACGTGGAAGCCAACATTGGCGATGTGTTGAGGAACAACAAACTTTGCGTGTTTAGTGTGGAAAAAGGTGCAAACATCCTCTCCGTTGAAGTCCCTGGTTGCGATGTTGATCTTGCTGGTCGCACGGATATGATCGTGCTGAGTGCTATAGTCCAAAAGTTTCCGCATTACTTACCCCATTTGCCTGGAGTGAAAATGTTGATCGAAGTGAAAAGGGAGGTGAAATCAGCATCCGAGTTCCAGGCTTTGTCGGAATTGATTGCAATGGATTTCATCGTCGACGAATCAGTGATGGCACTGCTCACGAACTTGACAAACCATTGGGAATTTTTATGGGTCTCCAACAAGAGCAACAACCGTCCCATCATAGCGACTACGACCTTAACCACGCCAGGTGAAGCATTTGAGGTGATTAGGACGCTACTTGCGCAGTCATCAACGGCGGATGCCGATATTATGCTTCCATGCTTGGCAGAACCCGTGAAGCGACGGAAGTTAAACCAGATGCTGCCGTTTATTGGCGAAGCTAGTGGAGATGGGATTCGTGAGAGCATCGAACGATACTATGACATCGCCAGCTGCTTGGGCCCCGACTTTGACATGGCGCGAGCTGTGGCTAGACAAGTCACTCGATCTATTCCCACGTTGAGTTATTTCAGTCCGGC
+
>>\\PPP\\\QLLLLS\\\\\ZZZZZVVeeeeeeeeeeeeeeeeeeeeeeeeeeeeeeeeeeeTSSTTeeeeeeeeeeeeeeeeeeeeeeeeeeeeeeeeZZZZZZZZeeeeeeeeeeeeeeeeeeeeeeeeeeeeeeeeeeeeeeeeeeeeeeeeeeeee\\ZZZ\\eeeee________eeeeeeeeeeeeeeeeeeeee________eee______eeeeeeeeeeeeee___________eeeeeeeeeeeeeeeeeeeeeeeeeeeeeeee____U__eeeeeeeeeeeeeeeeeeeeeeeeeeeeeeeeeeeeeeeee\\ZZZ\\eeeeZZZZZZ\eeeeeeeeeeee\\ZZrnniee```kwzwx{{{{{{ssktotex{zvopppillkho{{{{{{{{v{nnp{{{{xx{{{{{r{{{{{{{{{{{{{{{{{{{{{{{wuu{{{vussxmmqx{{{zxxxxuvji\ZZdervvqqqsrhb]\\`qbbhmuu{{{{{ooqoeeh{{defjhtbcaccehvimrrowz{{{vvuc\^mjnnqiiqpqqmnlnbfgq^e_dju{qppppv{sprtxz{{{{{{{{{{{{{xeteu{{{{u_[WNRfr{{{{{nvpppuk{oomkrxhkgggtq{vttkkqjjZ\ZWZZZZeeZZZeeeeZZZZZZ\eeeZZZZZ\\eeeeeee\\ZZZZeeeeee\\\\ZeZeeeeeeeeeeeeeeeeeeeeeeeeeeeeeee______eeeeeeeeee_______ee_\ZZZZZeZZZZZZ\eeeeeeeeeeeZZZZZZZZZZZZZZZZZZZZZZZZeeeeeeZZZZZ\\eeeeeeZZZZZZZZZZZZ\ZZZZZZ\\eeeeeeeeeeeeeeeeZZZZZZ\eeeeZZWWW\ZeeeeeZSSWWWZ\eeeeeeeeVVV\\\\ZZZQZZZQLC=0333<8LL<<
@PL4_4E9-PVX2 4E9-PVX2
GTTAGTTTCCATTGATACTCGAAAGAGGTCAGCACCAGCTAGCACAACACAGCCCATAGGGTCAAACGACNNGGAGGGGGTAGTTGCCTCAGCGAGCGAGACTTCCAAAATGGATTTTGTAGTCGATAAGGTCAGCAAACTGTATGAACACTCTGTGCTGTCCAAGCGTACGCGATATGTCCACTCAGAAATGAGTTCAAGCAAGGGAAACAAACTTGTGAAAGAGTTGAAAATTCGTGTGACGCCTGTGGACGCAGTTCCATTCACCGGTGGAAGTCCGACTCCAGTTGAAGAATTTGAGTGGATAAAGGGCCGTACCGAGGAGCAGCAGAGTGGACGTTATCGTGATTACGTGGAAGCCAACATTGGCGATGTGTTGAGGAACAACAAACTTTGCGTGTTTAGTGTGGAAAAAGGTGCAAACATCCTCTCCGTTGAAGTCCCTGGTTGCGATGTTGATCTTGCTGGTCGCACGGATATGATCGTGCTGAGTGCTATAGTCCAAAAGTTTCCGCATTACTTACCCCATTTGCCTGGAGTGAAAATGTTGATCGAAGTGAAAAGGGAGGTGAAATCAGCATCCGAGTTCCAGGCTTTGTCGGAATTGAATGCAATGGATTTCATCGTCGACGAATCAGTGTTGGCACTGCTCACGAACTTGACAAACCATTGGGAATTTTTATGGGTCTCCAACAAGAGCAACAACCGTCCCATCATAGCGACTACGACCTTAACCACGCCAGGTGAAGCATTTGAGGTGATTAGGACGCTACTTGCGCAGTCATCAACGGCGGATGCCGATATTATGCTTCCATGCTTGGCAGAACCCGTGAAGCGACGCAAGTTAAACCAGATGCTGCCGTTTATTGGCGAAGCTAGTGGAGATGGGATTCGTGAGAGCATCGAACGATACTATGACATCGCCAGCTGCTTGGGCCCCGACTTTGACATGGCGCGAGCTGTGGCTAGACAAGTCACTCGATCTATTCCCACGTTGAGTTATT
+
=4:AF88490488:==@FBFF===?:77????BFFBBB==77599??A?=9976>>>D@@BBB78-8,,$!!$66BBFFHF?3,++++46578=FLLVSSSWWeeeeeeeeeeeeeeeeeeSSZZZZZZZZZZZZ\\ZeeeeeeeeeeeeeeSSSSSSTeeeeeeZZWUUZZeeeeeeeeeeeeZZZ\W\\\\\ZZZZZZ\ZZZ\\eeeeeZZZZZZZeeZ\ZZZZZZeeeeZZZUUZZZZZZZZ__________U____U____________eeeee__U_____U_________eeeeeeeeeeeeeeeeeeee______________________________________________eeeeeeeeeeeeeeeeeeeeeeZZZZZZZZZZ\ZZZZZUUZUUUUUUZ\\ZZWWWZ\ee\\WWW\\ZWU\\ZZZZeZdfSRW`^u{wy{{{{{{{{{{wttwwz{s{wulbann{{{{{{{znommouuzzzz{{vryy{{{{{{{{vvu{x{{{{{{{{{{{{rc_POSZYg_lsuvnieddfoqww{{{zjjllls{{x{{{{qqv{{{{{{tz{{z{{{{{{{pz{{{{{zv{{{{{{pqv{{{{{zyvxwwvp{x{rmjro`chlhghx{{{{{{{{giiiodyy{{{{{{{{zzw{psvrrv{wwiqe\ekww{{{zwyxzz{{{{{{lpgggkkxo\ikgiZeeeZZZZ\\ZZ__________________eeeeeeeeeeeee________eeeeee_____eeeeee______________eeeeeeeeeeeeeeeee_______eeeeeeeeeeeeeeeeeeeeeZ64)))68ZZZZZZZZZZZ\\\\ZZZZZeeeeeeeZZZZZZZZZZZZZZZZZZZZZZZZZeeeeZZZZeeeeeeZZZZZZeeeeeeZZLL==@KMZZZZZ\\ZeeeeeeSQQQOOPZZZSSTSSWWW\SSSKKKSSSeeeeVVZZZQQVVVVVGGEE>;400.0./-4
@PL4_4F4-PVX2 4F4-PVX2
AAGACGATGACGACAAGGAGGGGGTAGTTGCCTCAGCGAGCGAGACTTCCAAAATGGATTTTGTAGTCGATAAGGTCAGCAAACTGTATGAACACTCTGTGATGTCCAAGCGTACGCGATATGTCCACTCAGAAATGAGTTCAAGCAAGGGAAACAAACTTGTGAAAGAGTTGAAAATTCGTGTGACGCCTGTGGACGCAGTTCCATTCACCGGTGGAAGTCCGACTCCTGTTGAAGAATTTGAGTGGATAAAGGGCCGTACCGAGGAGCAGCAGAGTGGACGTTATCGTGATTACGTGGAAGCCAACATTGGCGATGTGTTGAGGAACAACAAACTTTGCGTGTTTAGTGTGGAAAAAGGTGCAAACATCCTCTCCGTTGAAGTCCCTGGTTGCGATGTTGATCTTGCTGGTCGCACGGATATGATCGTGCTGAGTGCTATAGTCCAAAAGTTTCCGCATTACTTACCCCATTTGCCTGGAGTGAAAATGTTGATCGAAGTGAAAAGGGAGGTGAAATCAGCATCCGAGTTCCAGGCTTTGTCGGAATTGATTGCAATGGATTTCATCGTCGACGAATCAGTGATGGCACTGCTCACGAACTTGACAAACCATTGGGAATTTTTATGGGTCTCCAACAAGAGCAACAACCGTCCCATCACAGCGACTACGACCTTAACCACGCCAGGTGAAGCATTTGAGGTGATTAGGACGCTACTTGCGCAGTCATCAACGGCGGATGCCGATATTATGCCTCCATGCTTGGCAGAACCCGTGAAGCGACGGAAGTTAAACCAGATGCTGCCGTTTATTGGCGAAGCTAGTGGAGATGGGATTCGTGAGAGCATCGAACGATACTATGACATCGCCAGCTGCTTGGGCCCCGACTTTGGCATGGCGCGAGCTGTGGCTAGACAAGTCACTCGATCTATTCCCACGTTGAGTTATTTCAGTCCGGCGCGCCGGTGGTCCCACCCGCAGTTCGAGAAGTGAGGCGCGCCTGGAGCGGCCGCGTCGACCGCCGAGAACGGTTAAGT
+
;<@@=8C==AF?QSSSEEEE@JSSF:8,*,+,+++-,-07:BHJIFFPPSVZZZQQSQZZZVQQKKEAAHLQWWWWWZWWWZZeSSSeeeeeeeeeeeeeeeeeeeeeeeeeeZZZZZZZeeZZZZZZZZZLLZZ\eeeeeeeeeeeeeee\\ZZZZZZZZZeeZ\\eeeeeeeeeeZZZZZZZZZZZUUNZZZZZZZZUZZZZUUZZZZ_____eee____U__UU_________UU___eeeeeeeeeeee___UUU___________UUUU______ZZZZ\\\ZZZZZZZZUUZZUUNUUZ\\eeZZZZZZZZZZeeeeZZZZZZZZ\\eeeZZZZWW\\e\\WWWZZZZZZZZPPPZ\ZZZZQQQSQZZ\\ehmp{wwk^QUVWXeqeukif]^llffevoy{z{w{{{{{oonq{{{{{vtt{{xztssxvmqxrnouuotuw{j_QW\iinptnvzzppzntmooeljo]\nahjrss{qmgmmp{nmlmlgchhaYKHMXXlkgglmfee]gdjmmdmdkd^UXY\b[^aaXWX\aeef[\\Q\ggbsqPl`ghc`ejkncb`UXWQQTWW\Tfhss{oyhntxrrrlhnolnnpoptt\eeeee\\\\ZZZZee\\\ZZZZQQZZZZZZZZZZZZZZZZZWZZZZZZZZZZZ\\ZSSSSSZZZZZZZZ\\\\e\\\ZZZZeeeeeee\\Z\\\\ZZZ\\eeee\ZZZZZZZ\\ZZZZZZZeeZZZZe\_eee_______eeeeeeeeeeeeeeeeeeeeeeeee________eeee_______eeeee______________eeee_____ZZeZZZZZZZZZ\\ZUUZZZZZZZZZeeeeZZZZZZZeZZZZZZZeeeeeeeeeZZZ\\\\\ZZZZZZZeeeZeeeee\ZZZZZZeeeeTTSSSZZZeSTTTTTeeeeeeeeeTTTSSQZPPPPPP:8++++68OOZZZeeeeeZSA6/,+.26>???>97429?940,,037366??<?@==>??=ABCCKKGCA====924++*764/548345
@PL4_4C2-PVX2 4C2-PVX2
GATACTCGAAAGAGGTCAGCACCAGCTAGCCTCGATGACTACAAAGACGATGACGACAAGGAGGGGGTAGTTGGCTCAGCGAGCGAGACTTCCAAAATGGATTTTGTAGTCGATAAGGTCAGCAAACTGTATGAACACTCTGTGCTGTCCAAGCGTACGCGATATGTCCACTCAGAAATGAGTTCAAGCAAGGGAAACAAACTTGTGAAAGAGTTGAAAATTCGTGTGACGCCTGTGGACGCAGTTCCATTCACCGGTGGAAGTCCGACTCCAGTTGAAGAATTTGAGTGGATAAAGGGCCGTACCGAGGAGCAGCAGAGTGGACGTTATCGTGATTACGTGGAAGCCAACATTGGCGATGTGTTGAGGAACAACAAACTTTGCGTGTTTAGTGTGGAAAAAGGTGCAAACATCCTCTCCGTTGAAGTCCCTGGTTGCGATGTTGATCTTGCTGGTCGCACGGATATGATCGTGCTGAGTGCTATAGTCCAAAAGTTTCCGCATTACTTACCCCATTTGCCTGGAGTGAAAATGTTGATCGAAGAGAAAAGGGAGGTGAAATCAGCATCCGAGTTCCAGGCTTTGTCGGAATTGATTGCAATGGATTTCATCGTCGACGAATCAGTGATGGCACTGCTCACGAACTTGACAAACCATTGGGAATTTTTATGGGTCTCCAACAAGAGCAACAACCGTCCCATCATAGCGACTACGACCTTAACCACGCCAGGTGAAGCATTTGAGGTGATTAGGACGCTACTTGCGCAGTCATCAACGGCGGATGCCGATATTATGCTTCCATGCTTGGCAGAACCCGTGAAGCGACGGAAGTTAAACCAGATGCTGCCGTTTATTGGCGAAGCTAGTGGAGATGGGATTCGTGAGAGCATCGAACGATACTATGACATCGCCAGCTGCTTGGGCCCCGACTTTGACATGGCGCGAGCTGTGGCTAGACAAGTCACTCGATCTATTCCCACGTTGAGTTATTTCAGTCCGGCGCGCCGGTGGTCGCACCCGCAGTTCGAGAAGTGAGGCGCGCCTGGAGCGGCCGCGTCGACCGCCG
+
05544??HHFA=42-0/9CFFHFFF<=8-+++).<FKPQKK778KKQQQQ\\\eWWLK@EIKLLSeeeZZZZOPPMMMZZZZZZZZZZZZZZZZZZ\\\\eeeeeeeeeZZZZZZZZWZZZZ\\ZZZZUUUZZeeeeeeeeeeeeeeeeeeeeeee\ZZZZZZeeZZZZZZZZeZZZZ\ZZZZZZZZeeeeeeeZZ\\\ZZZeeeeee\\ZZZ\\eeeee\\\\\Z\UUUZZZZZZZee\\\ZSSLSUZZZZZZZSSSSSZZZZZZZZZZZZZPPPZZZZZZeZZZZZ\\eeeeee\\ZWWWZZ\\\eeeeWWZZZZWQQQSZ\\\\\\\\ZVSSSQQQQSPFFFFFFAAFHHJKFHJJPPSSSSZ\\SSSPPQQZZ\\ZVSSSSZ\\ZZQQQQ\PPPPFFF@@FMMHCCHHHP\SSQMPPPPPSSL\HLJ\\JFFJJJJOIKQQQQQZZih_^_lecch_dhdfffmmnekkfljfgdd\j\\`\a^\X^^\b\ggedX[fdiebfXX\_bjeeeegjb_f]Zd^^^gcfff^[`efeif\JPNMIHFIUUXaTP[_bY\be\]`^T_UTTTLPSfh\bh^_[X[XS\YY]bfjceccUFW]USRHEFPQQT]UVTPFOPUfglqk{rfhbbbmmpjid^ifholinssndkojjjy{m[Ycbjt{xxloji\\L\\\\\\ZeeeeSSSSSSZZZZZZZZZZZ\\SLLEEH\\MHFMMM\\PPQQQSQSQPP\\\\MJJLL\\\\PQQ\\ZZZVQQQQQVVZ\\QQQWQQQeeeeeeeeeeeeeeeeeeeeeeeeeeeeeeeeeeZZZeeeeeeeeeeeeeeeeeee\\ZZZZZZZZZeZZee\\ZeeeeZZZZ\ZeZZZZZZZZZZZZZZZZZZ\ZUUZZZZZZZZZZZZZeeeeZZZZZZZZZZZZZZZZZZZZZeZZee\\ZeeeeeeZZZZZZZZ\eeZZZZZZ\\ZTSSSTeeeeeeZZeeeeeeeeeeeTTTTTTTSSQOOQKQJJJEQZZZZZZeeeeeZZZ:8,++66JJJJE>63/;<?97:>@9A410:6KBFLLEFCCHFFCC@AA?==;==77
@PL4_4A10-PVX2 4A10-PVX2
GTTTCCATTGCTACTCGAAAGAGGTCAGCACCAGCTAGCCTCTATGACTACAAAGACGATGACGACAAGGAGGGGGTAGTTGGCTCAGCGAGCGAGACTTCCAAAATGGATTTTGTAGTCGATAAGGTCAGCAAACTGTATGAACACTCTGTGCTGTCCAAGCGTACGCGATATGTCCACTCAGAAATGAGTTCAAGCAAGGGAAACAAACTTGTGAAAGAGTTGAAAATTCGTGTGACGCCTGTGGACGCAGTTCCATTCACCGGTGGGAGTCCGACTCCAGTTGAAGAATTTGAGTGGATAAAGGGCCGTACCGAGGAGCAGCAGAGTGGACGTTATCGTGATTACGTGGAAGCCAACATTGGCGATGTGTTGAGGAACAACAAACTTTGCGTGTTTAGTGTGGAAAAAGGTGCAAACATCCTCTCCGTTGAAGTCCCTGGTTGCGATGTTGATCTTGCTGGTCGCACGGATATGATCGTGCTGAGTGCTATAGTCCAAAAGTTTCCGCATTACTTACCCCATTTGCCTGGAGTGAAAATGTTGATCGAAGTGAAAAGGGAGGAGAAATCAGCATCCGAGTTCCAGGCTTTGTCGGAATTGATTGCAATGGATTTCATCGTCGACGAATCAGTGATGGCACTGCTCACGAACTTGACAAACCATTGGGAATTTTTATGGGTCTCCAACAAGAGCAACAACCGTCCCATCATAGCGACTACGACCTTAACCACGCCAGGTGAAGCATTTGAGGTGATTAGGACGCTACTTGCGCAGTCATCAACGGCGGATGCCGATATTATGCTTCCATGCTTGGCAGAACCCGTGAAGCGACGGAAGTTAAACCAGATGCTGCCGTTTATTGGCGAAGCTAGTGGAGATGGGATTCGTGAGAGCATCGAACGATACTATGACATCGCCAGCTGCTTGGGCCCCGACTTTGACATGGCGCGAGCTGTGGCTAGACAAGTCACTCGATCTATTCCCACGTTGAGTTATTTCAGTCCGGCGCGCCGGTGGTCCCACCCGCAGTTCGAGAAGTGAGGCGCGCCTGGAGCGGCCGCGTCGACCGCCG
+
25:===7-0+++08EVPPKCCCCCBHHHJQJBB>62+++++*..6;?B?AEL??9HEBCCCKLLVSSSSSSSTeTTPPKKEEJJ>>JPWWWeeeZZZZZZZeeeeeeeeeeeeeZSSSSPPWZZeeeeZZZ\\ZZSSSSSTeeeeeeeeeeeeeeeeeeeeZZZZZZZeeeeZeeeeeeZZZZ\\eeeeeeZZZZZZ\eeeeeZZ\ZZZZZeZZ_____eeeeeeeeee_________U_________NLL_____UU________LL666LL_______L___________________eeeee_________________UUU______________________UU__LLHLL_________ZZZZZeeeeeZZZZZZZZ\\eee\\ZZZZZZeZZUUUZZZZ\\\\UUUiomsqtgggiiikksovtmuwrllSWPUUgdlz{{xlffiddhss{{{{{{xxx{xvsu{{{{{{y{x{{{{{{{{{z{{{{{{{{{{{{{{{{{{vvxx{ww{{{{{{kqqqh_ZZcZclqvvtswqqqhfnoonha`mmsopusssqhebekkgklvv{{{{{vzsoiebecccfq{{{qlysrrsqv{{x{{{y{{w{{{{uibVZZ_lf]\jknyqqhww{{{{{{{{{{{zyqpprmksrrouyuv{xme\ciggihlegicZ`smjojillpZuskhZZZ\\UUUZZeeeeeeZ\ZZZ_WW______________e_________e_______________eeeeee_______________ee____ee_______eeeeeeee_______e________________________________________________eeeee_____UU__e____________________________eee__ZZZZeeeeeeeeeeeeeeZZZ\\\\\ZeeeeeeZZZZZZZZZeeZeZZZZZZZeeeeeZZZeeeZeeeeeeeeSSSeSTSSSeeeeSSTeTSPSPPSZZZZZZZZZZeeeL:6,++46?ADD>=5539=;600199>=>>B>FFKEFCC>==CCEB?=======@77
@PL4_4C4-PVX2 4C4-PVX2
CTCGAAAGAGGTCAGCACCAGCTAGCCTCTATAACTACAAAGACGATGACGACAAGGAGGGGGTAGTTGGCTCAGCGAGCGAGACTTCCAAAATGGATTTTGTAGTCGATAAGGTCAGCAAACTGTATGAACACTCTGTGCTGTCCAAGCGTACGCGATATGTCCACTCAGAAATGAGTTCAAGCAAGGGAAACAAACTTGTGAAAGAGTTGAAAATTCGTGTGACGCCTGTGGACGCAGTTCCATTCTCCGGTGGAAGTCCGACTCCAGTTGAAGAATTGGAGTGGATAAAGGGCCGTACCGAGGAGCAGCAGAGTGGACGTTATCGTGATTACGTGGAAGCCAACATTGGCGATGTGTTGAGGAACAACAAACTTTGCGTGTTTAGTGTGGAAAAAGGTGCAAACATCCTCTCCGTTGAAGTCCCTGGTTGCGATGTTGATCTTACTGGTCGCACGGATATGATCGTGCTGAGTGCTATAGTCCAAAAGTTTCCGCATTACTTACCCCATTTGCCTGGAGTGAAAATGTTGATCGAAGTGAAAAGGGAGGTGAAATCAGCATCCGAGTTCCAGGCTTTGTCGGAATTGATTGCAATGGATTTCATCGTCGACGAATCAGTGATGGCACTGCTCACGAACTTGACAAACCATTGGGAATTTTTATGGGTCTCCAACAAGAGTAACAACCGTCCCATCATAGCGACTACGACCTTAACCACGCCAGGTGAAGCATTTGAGGTGATTAGGACGCTACTTGCGCAGTCATCAACGGCGGATGCCGATATTATGCTTCCATGCTTGGCAGAACCCGTGAAGCGACGGAAGTTAAACCAGATGCTGCCGTTTATTGGCGAAGCTAGTGGAGATGGGATTCGTGAGAGCATCGAACGATACTATGACATCGCCAGCTGCTTGGGCCCCGACTTTGACATGGCGCGAGCTGTGGCTAGACAAGTCACTCGATCTATTCCCACGTTGAGTTATTGCAGTCCGGCGCGCCGGTGGTCGCACCCGCAGTTCGAGATATAGGGGCGCCTGGAGCGGCCGCGTCGACCGCCGATGAACGGTAAGTTC
+
5:FF==AFFFFFFJJJFFBBB=0,))*)+-1****-77??:3666@===E<VVVPPPPPPPPPPK;2++.02249AKKWSSSSSSSSSZZZZeeeeeeeeeeSSSSeeeeZeeeeeeeeeeeTSSSSSeeeeeeeeeeeeeeeeeeeeeeeZZZZZZZZeZZZZZZZZZZ\\eeeeeeeeeeZ\\\\\eeeeeeeeeeeeeeeZZZZeeeeeeeee______________eee__ULL_______________eeeeee____MMLL@MM_______________eeeeeee_________________U_______e__UUU___________U______UUZ\\ZZZZZZZZZZZe\ZZZZZZeeZZZZZ\\ZZ\ZWWZ\UUUZZDDDZZeeemjrroyz{yvo__]]]akovwoddfnnvmlswokhgex{{{{{wyrrsjgquj]a\bhrr{{{{{{{{{{{{{{{{{{s{txq{q{qcb``op{{{{{v{{{{somqqqlzpheaecjhld_khjou{{{{{{{{{{vmib`efmrr{z{{{yrh^^dv{rrwzu{yyxxuxun]VN_]VY]jiliooZSSS[\fuooslnlkintpwsx`ZShhjg___nihb\TomjxfYWOP]bovww{ljilon{uununwyxe\\\ZeeZZZee\\WZZZZZZZee\\\\\\\eeeZZWWWZZeeeeeeZ\\ZZZZZZ\ZZZZZZZZZZZeeeeZZZZ\\\\\\\\eZZeeeeeeeeeeeeeeee_eeee___ee___________eeeeeeeeeee________eee_______eeeeeeeeeeZZZZZZZeZZeZZZZZZZZZZZZ\\\\ZZZZZeeeeeeZZZZZZZZMZFLLZZZWWZZZeeeeZZZZZZZZZeeeeeeeeeeeeeeeeeeeeZZZZeeeZZZZe\\ZeeeeeZSSSSSSSee\ZZZZZSeeeeSPPPPePLLLPVVVVZZZZZVVVVGGDD?BFFFBB<1*****+68FKSSSSSVZZZZPCA954363579911---53,****,.4/99<?B===9437@@EB?CCC==7>>>=66459=<<AFEA:42
@PL4_4D3-PVX2 4D3-PVX2
GTTAGTTTCATTGCTACTCGAAAGAGGTCAGCACCAGCTAGCCTCTATGACTACAAAGACGATGACGACAAGGAGGGGGTAGTTGGCTCAGCGAGCGAGACTTCCAAAATGGATTTTGTAGTCGATAAGGTCAACAAACTGTATGAACACTCTGTGCTGTCCAAGCGTACGCGATATGTCCACTCAGAAATGAGTTCAAGCAAGGGAAACAAACTTGTGAAAGAGTTGAAAATTCGTGTGACGCCTGTGGACGCAGTTCCATTCACCGGTGGAAGTCCGACTCCAGTTGAAGAATTTGAGTGGATAAAGGGCCGTACCGAGGAGCAGCAGAGTGGACGTTATCGTGATTACGTGGAAGCCAACATTGGCGATGTGTTGAGGAACAACAAACTTTGCGTGTTTAGTGTGGAAAAAGGTGCAAACATCCTCTCCGTTGAAGTCCCTGGTTGCGATGTTGATCTTGCTGGTCGCACGGATATGATCGTGCTGAGTGCTATAGTCCAAAAGTTTCCGCATTACTTACCCCATTTGCCTGGAGTGAAAATGTTGATCGAAGTGAAAAGGGAGGTGAAATCAGCATCCGAGTTCCAGGCTTTGTCGGAATTGATTGCAATGGATTTCATCGTCGACGAATCAGTGATGGCACTGCTCACGAACTTGACAAACCATTGGGAATTTTTATGGGTCTCCAACAAGAGCAACAACCGTCCCATCATAGCGACTACGACCTTAACCACGCCAGGTGAAGCATTTGAGGTGATTAGGACGCTACTTGCGCAGTCATCAACGGCGGATGCCGATATTATGCTTCCATGCTTGGCAGAACCCGTGAAGCGACGGAAGTTAAACCAGATGCTGCCGTTTATTGGCGAAGCTAGTGGAGATGGGATTCGTGAGAGCATCGAACGATACTATGACATCGCCAGCTGCTTGGGCCCCGACTTTGACATGGCGCGAGCTGTGGCTAGACAAGTCACTCGATCTATTCCCACGTTGAGTTATTTCAGTCCGGCGCGCCGGTGGTCGCACCCGCAGTTCGAGAAGTGAGGCGCGCCTGGAGCGGCCGCGTCGACCGCCG
+
0004<=43.4++----::AA===?:66:AFFFKPB@6/++++--22/-,+0286B?<6875A@BCFLLEEAFFIIPTTTPL;8-100464=?HHZZZZSPPPTZeeZZZZZZZZZZZZZPPPQPPZZZZZSSLLL\ZZSSSSSSeeeeeeeSSSSSSSeeeZZeeeeZZZZeeeeeeeeeeeZeZZZZZZeeeeeeeeeeeeeee\\\\Z\ZZeeeeeeeeeeeeeeeeeeeeeeee______________UUU__________________ee____________eee______e___eeeeeeeee_________________________eeeeeee___eee____U___UUUUU___eeeeeZZZilkvvwetgsooq{{{{{{{{{{xktrqqrl\qhqnnfhjmolZzsxz{{tugggggghhrr{xy{wp``U[cmly{{{{{{{{vuiihrny{{{{y{{{{{{{z{{{{{{{{{{{{{yy{{z{{{{twuvz{{{{{{{{{{xx{{{{zy{{{xvvvnoojffh_c{ttt{vx{vv{{y{xvsoytuy{{{{{{{{{pwy{psssmuv{ytorqfd^^bnhloojjqsqmb`cimq{{{zzxtxrtvkkn{vmgefeeh^[^_`d`pp{{{yyz{{{{{{{ysxrw{{{{{{tzzyez{uxtvuu{{{{rxqqnw{{ww{yuxx\ee\ZZZZZZZZZZZeeeeeeeeee\\UUZ\\ZZZZZZZZZZZZ\\Zeeeeeeeeee\ZZZZZZZZ\\\eeee\______eeeGGDDDMMeeeeeeeeeeeeeeeeeeeeeeeeeeeeeeeeeeee_______ee_______ee___e_____eeeeeeeee___eeeeeeeeeee_______e_______________________eeeeeee___ZeZZeeZZZeeeeeeeeeZeeeeeZeeeeeeeeeZZZZZeeeZZZZZZZeeeeTSSSSSSSeSTTTTTeeeeeeeeeSSSSSSZZZSTSeSSPPPPSZZZZZZZeeeeZZL<6,++47JJJJEA>95?EB=B??BFOJLLQLEEEKKKFCCCLLKEA=D???==;24
@PL4_4F5-PVX2 4F5-PVX2
[truncated: 720,478 more chars]
