# Supplementary material for: Random mutagenesis screen shows that Phytophthora capsici CRN83_152‐mediated cell death is not required for its virulence function(s)
Source: Mol Plant Pathol. 2017 Oct 24;19(5):1114–26. doi: 10.1111/mpp.12590 (PMC5947615; doi:10.1111/mpp.12590)
Supplement: Supplementary file 7 — Appendix S2 Mutation profile of the 307 clones analysed in this study. [file MPP-19-1114-s007.xlsx]

## Sheet: Sheet1
Sequence id	nt position	quality	reference nt	mutant nt	snp effect	reference aa	mutant aa	aa position	Phenotype	AA-mutation-specificity
PL1_25-pvx	154	62	T	C	non-synonymous	F	L	52	CD	spe-CD
PL1_26-pvx	51	68	G	A	synonymous	L	L	17	NCD	NA
PL1_26-pvx	437	78	T	C	non-synonymous	M	T	146	NCD	spe-NCD
PL1_26-pvx	689	68	C	T	non-synonymous	A	V	230	NCD	shared-CD-NCD
PL1_26-pvx	755	68	T	C	non-synonymous	F	S	252	NCD	spe-NCD
PL1_30-pvx	360	41	T	C	synonymous	G	G	120	CD	NA
PL1_30-pvx	528	46	A	T	synonymous	S	S	176	CD	NA
PL1_34-pvx	699	68	G	A	non-synonymous	M	I	233	CD	spe-CD
PL1_92-pvx	36	68	T	C	synonymous	Y	Y	12	CD	NA
PL1_92-pvx	69	68	T	C	synonymous	Y	Y	23	CD	NA
PL1_92-pvx	183	68	A	T	non-synonymous	E	D	61	CD	shared-CD-NCD
PL1_92-pvx	561	50	T	C	synonymous	H	H	187	CD	NA
PL1_92-pvx	749	68	T	C	non-synonymous	L	P	250	CD	spe-CD
PL2_PL2_2A10-pvx2	352	67	C	A	non-synonymous	L	I	118	NCD	spe-NCD
PL2_PL2_2A12-pvx2	771	57	T	G	non-synonymous	S	R	257	CD	shared-CD-NCD
PL2_PL2_2B5-pvx2	487	90	T	C	synonymous	L	L	163	NCD	NA
PL2_PL2_2B5-pvx2	496	90	T	A	non-synonymous	L	M	166	NCD	spe-NCD
PL2_PL2_2B5-pvx2	834	68	C	T	synonymous	D	D	278	NCD	NA
PL2_PL2_2B8-pvx2	189	68	T	G	non-synonymous	F	L	63	NCD	shared-CD-NCD
PL2_PL2_2B8-pvx2	439	90	T	C	synonymous	L	L	147	NCD	NA
PL2_PL2_2C12-pvx2	743	68	A	G	non-synonymous	Q	R	248	CD	spe-CD
PL2_PL2_2C1-pvx2	149	62	T	A	non-synonymous	V	D	50	CD	spe-CD
PL2_PL2_2C8-pvx2	622	68	T	C	synonymous	L	L	208	CD	NA
PL2_PL2_2C9-pvx2	147	68	A	G	synonymous	A	A	49	CD	NA
PL2_PL2_2D10-pvx2	61	68	A	T	non-synonymous	T	S	21	NCD	spe-NCD
PL2_PL2_2D10-pvx2	245	57	T	C	non-synonymous	V	A	82	NCD	spe-NCD
PL2_PL2_2D10-pvx2	360	90	T	A	synonymous	G	G	120	NCD	NA
PL2_PL2_2D12-pvx2	524	43	A	T	non-synonymous	E	V	175	CD	shared-CD-NCD
PL2_PL2_2D12-pvx2	573	48	A	G	synonymous	L	L	191	CD	NA
PL2_PL2_2E10-pvx2	854	68	T	A	non-synonymous	V	E	285	CD	shared-CD-NCD
PL2_PL2_2E3-pvx2	199	54	A	C	non-synonymous	K	Q	67	CD	spe-CD
PL2_PL2_2E6-pvx2	258	62	T	A	synonymous	I	I	86	CD	NA
PL2_PL2_2F10-pvx2	478	56	T	C	non-synonymous	F	L	160	NCD	spe-NCD
PL2_PL2_2F11-pvx2	114	52	A	T	non-synonymous	K	N	38	CD	shared-CD-NCD
PL2_PL2_2F11-pvx2	118	35	T	C	synonymous	L	L	40	CD	NA
PL2_PL2_2F8-pvx2	187	68	T	A	non-synonymous	F	I	63	NCD	spe-NCD
PL2_PL2_2F8-pvx2	589	57	A	T	non-synonymous	S	C	197	NCD	spe-NCD
PL2_PL2_2G6-pvx2	154	62	T	C	non-synonymous	F	L	52	CD	spe-CD
PL2_PL2_2G9-pvx2	149	62	T	A	non-synonymous	V	D	50	CD	spe-CD
PL2_PL2_2H10-pvx2	155	68	T	C	non-synonymous	F	S	52	CD	shared-CD-NCD
PL2_PL2_2H3-pvx2	299	54	T	A	non-synonymous	V	E	100	NCD	spe-NCD
PL2_PL2_2H7-pvx2	689	35	C	T	non-synonymous	A	V	230	CD	shared-CD-NCD
PL3_3A10-PVX2	398	90	A	G	non-synonymous	K	R	133	NCD	spe-NCD
PL3_3A10-PVX2	404	90	C	T	non-synonymous	P	L	135	NCD	spe-NCD
PL3_3A10-PVX2	806	68	A	G	non-synonymous	Y	C	269	NCD	spe-NCD
PL3_3A12-PVX2	207	86	T	A	synonymous	R	R	69	NCD	NA
PL3_3A12-PVX2	256	78	A	G	non-synonymous	I	V	86	NCD	shared-CD-NCD
PL3_3A12-PVX2	382	90	A	G	non-synonymous	S	G	128	NCD	spe-NCD
PL3_3A12-PVX2	595	90	A	G	non-synonymous	N	D	199	NCD	spe-NCD
PL3_3A12-PVX2	832	68	G	A	non-synonymous	D	N	278	NCD	spe-NCD
PL3_3A8-PVX2	185	68	A	G	non-synonymous	E	G	62	CD	spe-CD
PL3_3A9-PVX2	189	52	T	C	synonymous	F	F	63	NCD	NA
PL3_3A9-PVX2	239	62	A	T	non-synonymous	D	V	80	NCD	spe-NCD
PL3_3A9-PVX2	371	89	T	C	non-synonymous	M	T	124	NCD	spe-NCD
PL3_3A9-PVX2	400	61	T	G	non-synonymous	F	A	134	NCD	spe-NCD
PL3_3A9-PVX2	401	73	T	C	non-synonymous	F	A	134	NCD	spe-NCD
PL3_3A9-PVX2	729	62	A	T	synonymous	R	R	243	NCD	NA
PL3_3B1-PVX2	32	51	T	A	non-synonymous	L	Q	11	NCD	shared-CD-NCD
PL3_3B1-PVX2	110	68	T	A	non-synonymous	V	E	37	NCD	shared-CD-NCD
PL3_3B1-PVX2	162	57	T	C	synonymous	G	G	54	NCD	NA
PL3_3B1-PVX2	454	90	A	T	non-synonymous	R	W	152	NCD	spe-NCD
PL3_3B1-PVX2	465	85	A	G	synonymous	K	K	155	NCD	NA
PL3_3B1-PVX2	539	88	T	C	non-synonymous	L	P	180	NCD	spe-NCD
PL3_3B1-PVX2	587	57	A	C	non-synonymous	K	T	196	NCD	spe-NCD
PL3_3B1-PVX2	764	68	A	T	non-synonymous	E	V	255	NCD	spe-NCD
PL3_3B1-PVX2	789	68	G	A	synonymous	E	E	263	NCD	NA
PL3_3B1-PVX2	874	68	T	C	non-synonymous	S	P	292	NCD	spe-NCD
PL3_3B6-PVX2	35	68	A	T	non-synonymous	Y	F	12	NCD	spe-NCD
PL3_3B6-PVX2	107	68	T	A	non-synonymous	L	H	36	NCD	spe-NCD
PL3_3B6-PVX2	496	68	T	A	non-synonymous	L	M	166	NCD	spe-NCD
PL3_3B6-PVX2	711	68	G	A	synonymous	L	L	237	NCD	NA
PL3_3B6-PVX2	736	68	T	A	non-synonymous	L	I	246	NCD	spe-NCD
PL3_3B6-PVX2	782	68	T	A	non-synonymous	I	N	261	NCD	spe-NCD
PL3_3C11-PVX2	723	68	G	A	synonymous	V	V	241	NCD	NA
PL3_3C11-PVX2	734	68	A	C	non-synonymous	K	T	245	NCD	spe-NCD
PL3_3C11-PVX2	776	62	A	G	non-synonymous	D	G	259	NCD	shared-CD-NCD
PL3_3C12-PVX2	512	82	T	C	non-synonymous	F	S	171	CD	shared-CD-NCD
PL3_3C12-PVX2	596	90	A	T	non-synonymous	N	I	199	CD	shared-CD-NCD
PL3_3C12-PVX2	600	90	T	C	synonymous	R	R	200	CD	NA
PL3_3C12-PVX2	604	90	A	G	non-synonymous	I	V	202	CD	spe-CD
PL3_3C1-PVX2	44	68	C	T	non-synonymous	S	F	15	CD	spe-CD
PL3_3C1-PVX2	547	88	A	G	non-synonymous	N	D	183	CD	shared-CD-NCD
PL3_3C1-PVX2	773	68	G	A	non-synonymous	G	E	258	CD	spe-CD
PL3_3C2-PVX2	139	62	G	A	non-synonymous	V	M	47	NCD	spe-NCD
PL3_3C2-PVX2	665	57	T	A	non-synonymous	L	Q	222	NCD	spe-NCD
PL3_3C2-PVX2	666	57	T	A	non-synonymous	L	Q	222	NCD	spe-NCD
PL3_3C2-PVX2	828	57	C	A	synonymous	G	G	276	NCD	NA
PL3_3C3-PVX2	145	68	G	A	non-synonymous	A	T	49	NCD	spe-NCD
PL3_3C3-PVX2	277	90	A	G	non-synonymous	N	D	93	NCD	spe-NCD
PL3_3C3-PVX2	529	90	G	A	non-synonymous	V	M	177	NCD	spe-NCD
PL3_3C3-PVX2	536	89	C	T	non-synonymous	A	V	179	NCD	spe-NCD
PL3_3C3-PVX2	752	68	C	T	non-synonymous	P	L	251	NCD	spe-NCD
PL3_3C4-PVX2	189	52	T	C	synonymous	F	F	63	NCD	NA
PL3_3C4-PVX2	239	57	A	T	non-synonymous	D	V	80	NCD	spe-NCD
PL3_3C4-PVX2	371	77	T	C	non-synonymous	M	T	124	NCD	spe-NCD
PL3_3C4-PVX2	400	44	T	G	non-synonymous	F	A	134	NCD	spe-NCD
PL3_3C4-PVX2	401	52	T	C	non-synonymous	F	A	134	NCD	spe-NCD
PL3_3C4-PVX2	729	57	A	T	synonymous	R	R	243	NCD	NA
PL3_3C6-PVX2	258	89	T	C	synonymous	I	I	86	CD	NA
PL3_3C6-PVX2	669	68	G	A	synonymous	A	A	223	CD	NA
PL3_3C6-PVX2	812	68	T	C	non-synonymous	I	T	271	CD	spe-CD
PL3_3C6-PVX2	876	68	T	A	synonymous	S	S	292	CD	NA
PL3_3C8-PVX2	112	68	A	C	non-synonymous	K	Q	38	CD	spe-CD
PL3_3C8-PVX2	764	68	A	G	non-synonymous	E	G	255	CD	spe-CD
PL3_3C9-PVX2	30	68	A	G	synonymous	K	K	10	CD	NA
PL3_3F11-PVX2	140	62	T	A	non-synonymous	V	E	47	NCD	spe-NCD
PL3_3F11-PVX2	174	68	T	A	synonymous	T	T	58	NCD	NA
PL3_3F11-PVX2	230	77	G	A	non-synonymous	R	H	77	NCD	spe-NCD
PL3_3F11-PVX2	274	90	A	T	non-synonymous	N	F	92	NCD	spe-NCD
PL3_3F11-PVX2	275	62	A	T	non-synonymous	N	F	92	NCD	spe-NCD
PL3_3F11-PVX2	320	89	T	C	non-synonymous	L	P	107	NCD	spe-NCD
PL3_3F11-PVX2	572	84	T	C	non-synonymous	L	S	191	NCD	spe-NCD
PL3_3F11-PVX2	628	62	A	G	non-synonymous	T	A	210	NCD	spe-NCD
PL3_3F11-PVX2	837	57	T	C	synonymous	F	F	279	NCD	NA
PL3_3F1-PVX2	129	62	T	A	synonymous	R	R	43	CD	NA
PL3_3F1-PVX2	504	81	A	G	synonymous	A	A	168	CD	NA
PL3_3F1-PVX2	774	68	A	T	synonymous	G	G	258	CD	NA
PL3_3F3-PVX2	61	68	A	C	non-synonymous	T	P	21	CD	spe-CD
PL3_3F4-PVX2	103	68	A	G	non-synonymous	K	E	35	NCD	spe-NCD
PL3_3F4-PVX2	499	87	A	G	non-synonymous	I	V	167	NCD	spe-NCD
PL3_3F4-PVX2	550	90	T	C	synonymous	L	L	184	NCD	NA
PL3_3F4-PVX2	605	68	T	C	non-synonymous	I	T	202	NCD	shared-CD-NCD
PL3_3F4-PVX2	759	68	T	C	synonymous	I	I	253	NCD	NA
PL3_3G10-PVX2	25	68	A	G	non-synonymous	S	G	9	CD	spe-CD
PL3_3G10-PVX2	243	90	C	T	synonymous	Y	Y	81	CD	NA
PL3_3G10-PVX2	749	62	T	C	non-synonymous	L	P	250	CD	spe-CD
PL3_3G3-PVX2	145	57	G	A	non-synonymous	A	T	49	NCD	spe-NCD
PL3_3G3-PVX2	277	48	A	G	non-synonymous	N	D	93	NCD	spe-NCD
PL3_3G3-PVX2	529	90	G	A	non-synonymous	V	M	177	NCD	spe-NCD
PL3_3G3-PVX2	536	75	C	T	non-synonymous	A	V	179	NCD	spe-NCD
PL3_3G3-PVX2	752	68	C	T	non-synonymous	P	L	251	NCD	spe-NCD
PL3_3G9-PVX2	232	84	T	A	non-synonymous	Y	N	78	NCD	spe-NCD
PL3_3G9-PVX2	330	90	A	T	non-synonymous	E	D	110	NCD	spe-NCD
PL3_3G9-PVX2	561	90	T	A	non-synonymous	H	Q	187	NCD	shared-CD-NCD
PL3_H5-PVX2	122	68	A	T	non-synonymous	K	I	41	NCD	spe-NCD
PL3_H5-PVX2	350	52	A	T	non-synonymous	D	V	117	NCD	shared-CD-NCD
PL3_H5-PVX2	692	68	A	C	non-synonymous	D	A	231	NCD	spe-NCD
PL3_H5-PVX2	722	62	T	C	non-synonymous	V	A	241	NCD	spe-NCD
PL3_H5-PVX2	757	68	A	T	non-synonymous	I	F	253	NCD	spe-NCD
PL3_H5-PVX2	877	68	A	G	non-synonymous	I	V	293	NCD	spe-NCD
PL4_4A11-PVX2	297	68	T	A	non-synonymous	S	R	99	CD	spe-CD
PL4_4A1-PVX2	314	39	A	C	non-synonymous	N	T	105	CD	shared-CD-NCD
PL4_4A1-PVX2	824	57	T	C	non-synonymous	L	S	275	CD	spe-CD
PL4_4A3-PVX2	647	59	A	G	non-synonymous	E	G	216	CD	spe-CD
PL4_4A9-PVX2	419	75	A	G	non-synonymous	H	R	140	NCD	spe-NCD
PL4_4B10-PVX2	490	90	T	A	non-synonymous	S	T	164	CD	shared-CD-NCD
PL4_4B12-PVX2	61	68	A	T	non-synonymous	T	S	21	NCD	spe-NCD
PL4_4B12-PVX2	245	67	T	C	non-synonymous	V	A	82	NCD	spe-NCD
PL4_4B12-PVX2	360	90	T	A	synonymous	G	G	120	NCD	NA
PL4_4C10-PVX2	14	57	T	C	non-synonymous	V	A	5	CD	spe-CD
PL4_4C2-PVX2	449	45	T	A	non-synonymous	V	E	150	NCD	spe-NCD
PL4_4C7-PVX2	168	68	T	A	non-synonymous	S	R	56	CD	spe-CD
PL4_4C7-PVX2	831	68	C	T	synonymous	P	P	277	CD	NA
PL4_4D11-PVX2	807	57	T	C	synonymous	Y	Y	269	CD	NA
PL4_4D11-PVX2	874	68	T	A	non-synonymous	S	T	292	CD	spe-CD
PL4_4D3-PVX2	26	43	G	A	non-synonymous	S	N	9	CD	spe-CD
PL4_4D6-PVX2	357	41	T	A	synonymous	A	A	119	CD	NA
PL4_4D9-PVX2	299	76	T	A	non-synonymous	V	E	100	NCD	spe-NCD
PL4_4E11-PVX2	294	90	T	A	non-synonymous	F	L	98	NCD	spe-NCD
PL4_4E11-PVX2	478	72	T	A	non-synonymous	F	I	160	NCD	spe-NCD
PL4_4E11-PVX2	814	68	G	A	non-synonymous	A	T	272	NCD	spe-NCD
PL4_4E12-PVX2	500	89	T	A	non-synonymous	I	N	167	NCD	spe-NCD
PL4_4E12-PVX2	532	57	A	T	non-synonymous	M	L	178	NCD	spe-NCD
PL4_4E2-PVX2	5	43	A	C	non-synonymous	D	A	2	NCD	spe-NCD
PL4_4E2-PVX2	155	43	T	C	non-synonymous	F	S	52	NCD	shared-CD-NCD
PL4_4E2-PVX2	531	52	G	A	synonymous	V	V	177	NCD	NA
PL4_4E2-PVX2	555	64	A	T	synonymous	T	T	185	NCD	NA
PL4_4E2-PVX2	665	62	T	C	non-synonymous	L	P	222	NCD	spe-NCD
PL4_4E2-PVX2	706	62	T	C	non-synonymous	C	R	236	NCD	spe-NCD
PL4_4E2-PVX2	776	52	A	G	non-synonymous	D	G	259	NCD	shared-CD-NCD
PL4_4E3-PVX2	11	68	T	A	non-synonymous	V	E	4	NCD	spe-NCD
PL4_4E3-PVX2	23	68	T	C	non-synonymous	V	A	8	NCD	spe-NCD
PL4_4E3-PVX2	431	83	T	C	non-synonymous	V	A	144	NCD	spe-NCD
PL4_4E3-PVX2	512	90	T	C	non-synonymous	F	S	171	NCD	shared-CD-NCD
PL4_4E3-PVX2	518	76	T	A	non-synonymous	V	D	173	NCD	spe-NCD
PL4_4E3-PVX2	566	90	A	T	non-synonymous	E	V	189	NCD	spe-NCD
PL4_4E3-PVX2	666	50	T	G	synonymous	L	L	222	NCD	NA
PL4_4F10-PVX2	26	68	G	A	non-synonymous	S	N	9	CD	spe-CD
PL4_4F10-PVX2	36	50	T	C	synonymous	Y	Y	12	CD	NA
PL4_4F12-PVX2	94	68	A	G	non-synonymous	K	E	32	NCD	spe-NCD
PL4_4F12-PVX2	101	57	A	T	non-synonymous	N	I	34	NCD	spe-NCD
PL4_4F12-PVX2	274	34	A	G	non-synonymous	N	D	92	NCD	spe-NCD
PL4_4F12-PVX2	555	57	A	G	synonymous	T	T	185	NCD	NA
PL4_4F1-PVX2	112	68	A	C	non-synonymous	K	Q	38	CD	spe-CD
PL4_4F1-PVX2	764	62	A	G	non-synonymous	E	G	255	CD	spe-CD
PL4_4F8-PVX2	26	68	G	A	non-synonymous	S	N	9	CD	spe-CD
PL4_4F8-PVX2	36	57	T	C	synonymous	Y	Y	12	CD	NA
PL4_4G3-PVX2	304	69	A	G	non-synonymous	K	E	102	NCD	spe-NCD
PL4_4G3-PVX2	533	62	T	A	non-synonymous	M	K	178	NCD	shared-CD-NCD
PL4_4G8-PVX2	398	90	A	G	non-synonymous	K	R	133	NCD	spe-NCD
PL4_4G8-PVX2	404	83	C	T	non-synonymous	P	L	135	NCD	spe-NCD
PL4_4G8-PVX2	806	57	A	G	non-synonymous	Y	C	269	NCD	spe-NCD
PL4_H11-PVX2	171	62	G	T	synonymous	P	P	57	NCD	NA
PL4_H11-PVX2	312	89	A	T	synonymous	A	A	104	NCD	NA
PL4_H11-PVX2	373	85	A	G	non-synonymous	I	V	125	NCD	spe-NCD
PL4_H11-PVX2	743	62	A	C	non-synonymous	Q	P	248	NCD	spe-NCD
PL4_H1-PVX2	108	62	T	C	synonymous	L	L	36	NCD	NA
PL4_H1-PVX2	377	77	T	C	non-synonymous	V	A	126	NCD	spe-NCD
PL4_H1-PVX2	547	65	A	G	non-synonymous	N	D	183	NCD	shared-CD-NCD
PL4_H1-PVX2	624	48	A	G	synonymous	L	L	208	NCD	NA
PL4_H1-PVX2	687	57	T	G	non-synonymous	D	E	229	NCD	spe-NCD
PL4_H1-PVX2	807	57	T	C	synonymous	Y	Y	269	NCD	NA
PL4_H2-PVX2	26	68	G	A	non-synonymous	S	N	9	CD	spe-CD
PL4_H2-PVX2	36	50	T	C	synonymous	Y	Y	12	CD	NA
PL4_H8-PVX2	90	68	A	G	synonymous	S	S	30	NCD	NA
PL4_H8-PVX2	372	90	G	T	non-synonymous	M	I	124	NCD	spe-NCD
PL4_H8-PVX2	402	90	T	A	non-synonymous	F	L	134	NCD	spe-NCD
PL4_H8-PVX2	412	90	T	A	non-synonymous	L	I	138	NCD	spe-NCD
PL4_H8-PVX2	650	59	T	C	non-synonymous	V	A	217	NCD	spe-NCD
PL4_H8-PVX2	815	68	C	G	non-synonymous	A	G	272	NCD	spe-NCD
PL5_PL5_A1	701	68	T	A	non-synonymous	L	H	234	NCD	spe-NCD
PL5_PL5_A12	129	51	T	A	synonymous	R	R	43	NCD	NA
PL5_PL5_A12	458	78	A	G	non-synonymous	E	G	153	NCD	spe-NCD
PL5_PL5_A12	613	50	A	T	non-synonymous	T	S	205	NCD	spe-NCD
PL5_PL5_A4	683	68	C	T	non-synonymous	A	V	228	CD	spe-CD
PL5_PL5_A5	437	90	T	C	non-synonymous	M	T	146	NCD	spe-NCD
PL5_PL5_A8	81	35	A	G	synonymous	E	E	27	CD	NA
PL5_PL5_A8	763	52	G	A	non-synonymous	E	K	255	CD	spe-CD
PL5_PL5_A9	407	46	A	G	non-synonymous	H	R	136	CD	spe-CD
PL5_PL5_B2	257	79	T	C	non-synonymous	I	T	86	CD	spe-CD
PL5_PL5_B2	780	62	G	A	synonymous	G	G	260	CD	NA
PL5_PL5_B3	340	90	T	C	non-synonymous	C	R	114	CD	spe-CD
PL5_PL5_B7	511	90	T	G	non-synonymous	F	V	171	CD	spe-CD
PL5_PL5_B7	600	90	T	C	synonymous	R	R	200	CD	NA
PL5_PL5_B9	693	68	T	C	synonymous	D	D	231	CD	NA
PL5_PL5_C12	795	50	C	T	synonymous	I	I	265	CD	NA
PL5_PL5_C3	186	64	A	G	synonymous	E	E	62	CD	NA
PL5_PL5_C5	505	84	A	T	non-synonymous	M	L	169	CD	shared-CD-NCD
PL5_PL5_C6	490	90	T	A	non-synonymous	S	T	164	CD	shared-CD-NCD
PL5_PL5_C8	854	68	T	A	non-synonymous	V	E	285	CD	shared-CD-NCD
PL5_PL5_C9	237	42	T	A	synonymous	R	R	79	NCD	NA
PL5_PL5_C9	509	48	A	C	non-synonymous	D	A	170	NCD	spe-NCD
PL5_PL5_D2	116	68	A	T	non-synonymous	E	V	39	CD	spe-CD
PL5_PL5_D4	30	47	A	C	non-synonymous	K	N	10	CD	shared-CD-NCD
PL5_PL5_D5	189	68	T	G	non-synonymous	F	L	63	CD	shared-CD-NCD
PL5_PL5_D5	439	90	T	C	synonymous	L	L	147	CD	NA
PL5_PL5_D7	153	62	A	G	synonymous	P	P	51	CD	NA
PL5_PL5_D7	607	79	A	G	non-synonymous	I	V	203	CD	spe-CD
PL5_PL5_E11	92	68	G	A	non-synonymous	S	N	31	CD	spe-CD
PL5_PL5_E11	624	88	A	G	synonymous	L	L	208	CD	NA
PL5_PL5_E11	837	68	T	C	synonymous	F	F	279	CD	NA
PL5_PL5_E3	41	68	A	G	non-synonymous	H	R	14	NCD	spe-NCD
PL5_PL5_E4	290	52	T	C	non-synonymous	V	A	97	NCD	spe-NCD
PL5_PL5_E5	34	68	T	C	non-synonymous	Y	H	12	CD	spe-CD
PL5_PL5_E5	776	68	A	G	non-synonymous	D	G	259	CD	shared-CD-NCD
PL5_PL5_E6	116	68	A	C	non-synonymous	E	A	39	CD	spe-CD
PL5_PL5_E9	490	90	T	A	non-synonymous	S	T	164	CD	shared-CD-NCD
PL5_PL5_F5	647	68	A	G	non-synonymous	E	G	216	CD	spe-CD
PL5_PL5_G11	854	68	T	A	non-synonymous	V	E	285	CD	shared-CD-NCD
PL5_PL5_G2	678	62	A	G	synonymous	S	S	226	CD	NA
PL5_PL5_G2	765	62	A	G	synonymous	E	E	255	CD	NA
PL5_PL5_G2	772	62	G	A	non-synonymous	G	R	258	CD	spe-CD
PL5_PL5_H1	453	89	A	T	non-synonymous	K	N	151	CD	spe-CD
PL5_PL5_H10	311	90	C	T	non-synonymous	A	V	104	NCD	spe-NCD
PL5_PL5_H10	643	68	T	C	non-synonymous	F	L	215	NCD	spe-NCD
PL5_PL5_H11	129	45	T	A	synonymous	R	R	43	NCD	NA
PL5_PL5_H11	458	37	A	G	non-synonymous	E	G	153	NCD	spe-NCD
PL5_PL5_H11	613	40	A	T	non-synonymous	T	S	205	NCD	spe-NCD
PL5_PL5_H12	270	68	G	A	synonymous	L	L	90	CD	NA
PL5_PL5_H12	386	75	C	A	non-synonymous	A	D	129	CD	spe-CD
PL5_PL5_H2	157	39	A	T	non-synonymous	T	S	53	CD	spe-CD
PL5_PL5_H3	896	50	T	A	non-synonymous	F	Y	299	CD	shared-CD-NCD
PL5_PL5_H5	442	78	A	T	non-synonymous	I	F	148	NCD	spe-NCD
PL5_PL5_H5	675	68	A	G	synonymous	S	S	225	NCD	NA
PL5_PL5_H5	852	68	T	C	synonymous	A	A	284	NCD	NA
PL5_PL5_H8	196	68	A	T	non-synonymous	I	L	66	NCD	spe-NCD
PL5_PL5_H8	479	89	T	C	non-synonymous	F	S	160	NCD	spe-NCD
PL5_PL5_H8	508	88	G	A	non-synonymous	D	N	170	NCD	spe-NCD
PL5_PL5_H8	777	68	T	G	non-synonymous	D	E	259	NCD	spe-NCD
PL6_PL6_A10	129	68	T	A	synonymous	R	R	43	CD	NA
PL6_PL6_A10	504	89	A	G	synonymous	A	A	168	CD	NA
PL6_PL6_A10	774	68	A	T	synonymous	G	G	258	CD	NA
PL6_PL6_A9	723	68	G	A	synonymous	V	V	241	NCD	NA
PL6_PL6_A9	734	68	A	C	non-synonymous	K	T	245	NCD	spe-NCD
PL6_PL6_A9	776	57	A	G	non-synonymous	D	G	259	NCD	shared-CD-NCD
PL6_PL6_B3	110	68	T	G	non-synonymous	V	G	37	NCD	spe-NCD
PL6_PL6_B3	293	90	T	A	non-synonymous	F	Y	98	NCD	spe-NCD
PL6_PL6_B3	758	62	T	G	non-synonymous	I	S	253	NCD	spe-NCD
PL6_PL6_B4	318	47	C	A	synonymous	I	I	106	CD	NA
PL6_PL6_B4	344	38	A	G	non-synonymous	D	G	115	CD	spe-CD
PL6_PL6_B4	384	65	T	C	synonymous	S	S	128	CD	NA
PL6_PL6_B4	592	39	A	C	non-synonymous	N	H	198	CD	spe-CD
PL6_PL6_B4	854	35	T	A	non-synonymous	V	E	285	CD	shared-CD-NCD
PL6_PL6_B7	105	68	A	T	non-synonymous	K	N	35	NCD	spe-NCD
PL6_PL6_B7	305	77	A	G	non-synonymous	K	R	102	NCD	spe-NCD
PL6_PL6_B7	638	68	A	T	non-synonymous	E	V	213	NCD	spe-NCD
PL6_PL6_B7	813	51	C	A	synonymous	I	I	271	NCD	NA
PL6_PL6_B7	896	37	T	A	non-synonymous	F	Y	299	NCD	shared-CD-NCD
PL6_PL6_B8	387	90	T	A	synonymous	A	A	129	CD	NA
PL6_PL6_B8	472	90	T	A	non-synonymous	S	T	158	CD	shared-CD-NCD
PL6_PL6_B8	600	68	T	C	synonymous	R	R	200	CD	NA
PL6_PL6_B8	900	48	T	C	synonymous	S	S	300	CD	NA
PL6_PL6_C10	313	59	A	C	non-synonymous	N	H	105	CD	spe-CD
PL6_PL6_C2	454	90	A	G	non-synonymous	R	G	152	NCD	spe-NCD
PL6_PL6_C2	490	81	T	A	non-synonymous	S	T	164	NCD	shared-CD-NCD
PL6_PL6_C2	621	68	C	T	synonymous	T	T	207	NCD	NA
PL6_PL6_C2	673	68	T	A	non-synonymous	S	T	225	NCD	spe-NCD
PL6_PL6_C2	758	62	T	C	non-synonymous	I	T	253	NCD	spe-NCD
PL6_PL6_C3	26	68	G	A	non-synonymous	S	N	9	CD	spe-CD
PL6_PL6_C3	36	50	T	C	synonymous	Y	Y	12	CD	NA
PL6_PL6_C9	15	57	C	T	synonymous	V	V	5	CD	NA
PL6_PL6_C9	45	68	T	A	synonymous	S	S	15	CD	NA
PL6_PL6_C9	72	68	C	A	synonymous	V	V	24	CD	NA
PL6_PL6_C9	99	62	A	G	synonymous	G	G	33	CD	NA
PL6_PL6_C9	679	62	A	T	non-synonymous	T	S	227	CD	spe-CD
PL6_PL6_C9	774	62	A	T	synonymous	G	G	258	CD	NA
PL6_PL6_D10	572	90	T	C	non-synonymous	L	S	191	NCD	spe-NCD
PL6_PL6_D7	896	46	T	A	non-synonymous	F	Y	299	CD	shared-CD-NCD
PL6_PL6_E10	178	62	G	A	non-synonymous	V	I	60	CD	spe-CD
PL6_PL6_E10	537	79	A	G	synonymous	A	A	179	CD	NA
PL6_PL6_E5	58	51	C	T	non-synonymous	R	C	20	NCD	shared-CD-NCD
PL6_PL6_E5	465	86	A	T	non-synonymous	K	N	155	NCD	spe-NCD
PL6_PL6_E5	666	68	T	A	synonymous	L	L	222	NCD	NA
PL6_PL6_E8	20	68	A	G	non-synonymous	K	R	7	CD	shared-CD-NCD
PL6_PL6_E8	800	68	G	A	non-synonymous	R	Q	267	CD	spe-CD
PL6_PL6_F7	479	82	T	A	non-synonymous	F	Y	160	CD	spe-CD
PL6_PL6_F7	836	57	T	A	non-synonymous	F	Y	279	CD	shared-CD-NCD
PL6_PL6_G11	71	68	T	G	non-synonymous	V	G	24	CD	spe-CD
PL6_PL6_G11	130	62	G	A	non-synonymous	V	M	44	CD	spe-CD
PL6_PL6_G11	388	58	A	T	non-synonymous	I	L	130	CD	spe-CD
PL6_PL6_G11	809	68	A	G	non-synonymous	D	G	270	CD	spe-CD
PL6_PL6_G11	825	68	G	T	non-synonymous	L	F	275	CD	spe-CD
PL6_PL6_G11	852	68	T	A	synonymous	A	A	284	CD	NA
PL6_PL6_G2	332	69	T	A	non-synonymous	V	D	111	NCD	spe-NCD
PL6_PL6_G2	597	88	C	T	synonymous	N	N	199	NCD	NA
PL6_PL6_G2	745	68	A	G	non-synonymous	M	V	249	NCD	spe-NCD
PL6_PL6_G6	32	50	T	C	non-synonymous	L	P	11	NCD	spe-NCD
PL6_PL6_G6	183	68	A	G	synonymous	E	E	61	NCD	NA
PL6_PL6_G6	314	90	A	T	non-synonymous	N	I	105	NCD	spe-NCD
PL6_PL6_G6	705	68	A	T	synonymous	P	P	235	NCD	NA
PL6_PL6_H6	11	68	T	A	non-synonymous	V	E	4	NCD	spe-NCD
PL6_PL6_H6	23	68	T	C	non-synonymous	V	A	8	NCD	spe-NCD
PL6_PL6_H6	431	80	T	C	non-synonymous	V	A	144	NCD	spe-NCD
PL6_PL6_H6	512	82	T	C	non-synonymous	F	S	171	NCD	shared-CD-NCD
PL6_PL6_H6	518	90	T	A	non-synonymous	V	D	173	NCD	spe-NCD
PL6_PL6_H6	566	83	A	T	non-synonymous	E	V	189	NCD	spe-NCD
PL6_PL6_H6	666	90	T	G	synonymous	L	L	222	NCD	NA
PL6_PL6_H8	114	62	A	C	non-synonymous	K	N	38	NCD	shared-CD-NCD
PL6_PL6_H8	332	73	T	C	non-synonymous	V	A	111	NCD	spe-NCD
PL6_PL6_H8	678	52	A	G	synonymous	S	S	226	NCD	NA
PL6_PL6_H8	707	62	G	A	non-synonymous	C	Y	236	NCD	spe-NCD
PL6_PL6_H8	733	62	A	G	non-synonymous	K	E	245	NCD	spe-NCD
PL7_PL7A11	29	68	A	G	non-synonymous	K	R	10	NCD	spe-NCD
PL7_PL7A11	185	68	A	T	non-synonymous	E	V	62	NCD	spe-NCD
PL7_PL7A11	511	81	T	A	non-synonymous	F	I	171	NCD	spe-NCD
PL7_PL7A11	643	68	T	A	non-synonymous	F	I	215	NCD	spe-NCD
PL7_PL7A4	578	90	T	C	non-synonymous	V	A	193	CD	spe-CD
PL7_PL7A5	58	68	C	T	non-synonymous	R	C	20	NCD	shared-CD-NCD
PL7_PL7A5	254	81	A	T	non-synonymous	N	I	85	NCD	shared-CD-NCD
PL7_PL7A5	303	73	A	C	non-synonymous	E	D	101	NCD	shared-CD-NCD
PL7_PL7A5	322	71	T	A	non-synonymous	S	T	108	NCD	shared-CD-NCD
PL7_PL7A5	467	90	C	T	non-synonymous	S	L	156	NCD	shared-CD-NCD
PL7_PL7A5	533	66	T	A	non-synonymous	M	K	178	NCD	shared-CD-NCD
PL7_PL7A5	868	68	A	T	non-synonymous	T	S	290	NCD	shared-CD-NCD
PL7_PL7A8	63	68	G	T	synonymous	T	T	21	NCD	NA
PL7_PL7A8	82	68	A	G	non-synonymous	M	V	28	NCD	spe-NCD
PL7_PL7A8	271	59	A	C	synonymous	R	R	91	NCD	NA
PL7_PL7A8	524	89	A	T	non-synonymous	E	V	175	NCD	shared-CD-NCD
PL7_PL7A8	764	68	A	T	non-synonymous	E	V	255	NCD	spe-NCD
PL7_PL7A8	782	57	T	C	non-synonymous	I	T	261	NCD	spe-NCD
PL7_PL7B12	561	90	T	A	non-synonymous	H	Q	187	CD	shared-CD-NCD
PL7_PL7B12	587	90	A	G	non-synonymous	K	R	196	CD	spe-CD
PL7_PL7C10	38	57	A	T	non-synonymous	E	V	13	NCD	shared-CD-NCD
PL7_PL7C10	54	68	C	A	synonymous	S	S	18	NCD	NA
PL7_PL7C10	380	90	T	G	non-synonymous	L	R	127	NCD	shared-CD-NCD
PL7_PL7C10	409	90	T	C	non-synonymous	Y	H	137	NCD	shared-CD-NCD
PL7_PL7C10	537	90	A	T	synonymous	A	A	179	NCD	NA
PL7_PL7C10	666	75	T	C	synonymous	L	L	222	NCD	NA
PL7_PL7C10	798	68	A	G	synonymous	E	E	266	NCD	NA
PL7_PL7C2	561	90	T	A	non-synonymous	H	Q	187	CD	shared-CD-NCD
PL7_PL7C2	587	79	A	G	non-synonymous	K	R	196	CD	spe-CD
PL7_PL7C3	32	51	T	A	non-synonymous	L	Q	11	CD	shared-CD-NCD
PL7_PL7C3	49	68	C	T	synonymous	L	L	17	CD	NA
PL7_PL7C3	625	68	A	T	non-synonymous	T	S	209	CD	spe-CD
PL7_PL7C3	691	68	G	T	non-synonymous	D	Y	231	CD	spe-CD
PL7_PL7C6	85	68	A	T	non-synonymous	S	C	29	NCD	shared-CD-NCD
PL7_PL7C6	303	90	A	G	synonymous	E	E	101	NCD	NA
PL7_PL7C6	380	90	T	A	non-synonymous	L	Q	127	NCD	shared-CD-NCD
PL7_PL7C6	472	90	T	A	non-synonymous	S	T	158	NCD	shared-CD-NCD
PL7_PL7C6	597	90	C	T	synonymous	N	N	199	NCD	NA
PL7_PL7C6	658	90	A	C	non-synonymous	T	P	220	NCD	shared-CD-NCD
PL7_PL7C6	660	86	G	A	non-synonymous	T	P	220	NCD	shared-CD-NCD
PL7_PL7C6	678	62	A	C	synonymous	S	S	226	NCD	NA
PL7_PL7C6	835	68	T	C	non-synonymous	F	L	279	NCD	shared-CD-NCD
PL7_PL7C7	256	68	A	G	non-synonymous	I	V	86	CD	shared-CD-NCD
PL7_PL7C7	397	90	A	G	non-synonymous	K	E	133	CD	shared-CD-NCD
PL7_PL7C7	407	90	A	T	non-synonymous	H	L	136	CD	shared-CD-NCD
PL7_PL7C7	697	68	A	T	non-synonymous	M	L	233	CD	shared-CD-NCD
PL7_PL7C8	158	68	C	T	non-synonymous	T	I	53	NCD	spe-NCD
PL7_PL7C8	327	90	T	G	synonymous	V	V	109	NCD	NA
PL7_PL7C8	387	90	T	C	synonymous	A	A	129	NCD	NA
PL7_PL7C8	525	85	A	T	non-synonymous	E	D	175	NCD	spe-NCD
PL7_PL7C8	542	90	T	C	non-synonymous	L	P	181	NCD	spe-NCD
PL7_PL7C8	642	68	A	C	synonymous	A	A	214	NCD	NA
PL7_PL7C8	758	68	T	A	non-synonymous	I	N	253	NCD	spe-NCD
PL7_PL7D5	74	68	A	G	non-synonymous	H	R	25	NCD	spe-NCD
PL7_PL7D5	350	90	A	G	non-synonymous	D	G	117	NCD	spe-NCD
PL7_PL7D5	377	90	T	G	non-synonymous	V	G	126	NCD	spe-NCD
PL7_PL7D5	854	57	T	A	non-synonymous	V	E	285	NCD	shared-CD-NCD
PL7_PL7D8	38	68	A	T	non-synonymous	E	V	13	NCD	shared-CD-NCD
PL7_PL7D8	54	68	C	A	synonymous	S	S	18	NCD	NA
PL7_PL7D8	380	86	T	G	non-synonymous	L	R	127	NCD	shared-CD-NCD
PL7_PL7D8	409	90	T	C	non-synonymous	Y	H	137	NCD	shared-CD-NCD
PL7_PL7D8	537	71	A	T	synonymous	A	A	179	NCD	NA
PL7_PL7D8	666	62	T	C	synonymous	L	L	222	NCD	NA
PL7_PL7D8	798	57	A	G	synonymous	E	E	266	NCD	NA
PL7_PL7D9	198	90	A	T	synonymous	I	I	66	NCD	NA
PL7_PL7D9	234	83	T	C	synonymous	Y	Y	78	NCD	NA
PL7_PL7D9	566	85	A	G	non-synonymous	E	G	189	NCD	spe-NCD
PL7_PL7D9	832	68	G	A	non-synonymous	D	N	278	NCD	spe-NCD
PL7_PL7E9	58	68	C	T	non-synonymous	R	C	20	CD	shared-CD-NCD
PL7_PL7E9	254	90	A	T	non-synonymous	N	I	85	CD	shared-CD-NCD
PL7_PL7E9	303	90	A	C	non-synonymous	E	D	101	CD	shared-CD-NCD
PL7_PL7E9	322	90	T	A	non-synonymous	S	T	108	CD	shared-CD-NCD
PL7_PL7E9	467	79	C	T	non-synonymous	S	L	156	CD	shared-CD-NCD
PL7_PL7E9	533	89	T	A	non-synonymous	M	K	178	CD	shared-CD-NCD
PL7_PL7E9	868	68	A	T	non-synonymous	T	S	290	CD	shared-CD-NCD
PL7_PL7F6	256	90	A	G	non-synonymous	I	V	86	NCD	shared-CD-NCD
PL7_PL7F6	397	90	A	G	non-synonymous	K	E	133	NCD	shared-CD-NCD
PL7_PL7F6	407	90	A	T	non-synonymous	H	L	136	NCD	shared-CD-NCD
PL7_PL7F6	697	68	A	T	non-synonymous	M	L	233	NCD	shared-CD-NCD
PL7_PL7G10	105	68	A	T	non-synonymous	K	N	35	NCD	spe-NCD
PL7_PL7G10	156	68	C	T	synonymous	F	F	52	NCD	NA
PL7_PL7G10	170	59	C	A	non-synonymous	P	Q	57	NCD	spe-NCD
PL7_PL7G10	427	78	G	A	non-synonymous	G	R	143	NCD	spe-NCD
PL7_PL7G10	625	68	A	G	non-synonymous	T	A	209	NCD	spe-NCD
PL7_PL7G5	183	62	A	C	non-synonymous	E	D	61	NCD	shared-CD-NCD
PL7_PL7G5	213	68	G	T	non-synonymous	E	D	71	NCD	spe-NCD
PL7_PL7G5	301	90	G	A	non-synonymous	E	I	101	NCD	spe-NCD
PL7_PL7G5	302	90	A	T	non-synonymous	E	I	101	NCD	spe-NCD
PL7_PL7G5	560	90	A	G	non-synonymous	H	R	187	NCD	spe-NCD
PL7_PL7G5	654	68	T	A	synonymous	I	I	218	NCD	NA
PL7_PL7G5	826	68	G	A	non-synonymous	G	S	276	NCD	spe-NCD
PL7_PL7H1	32	68	T	A	non-synonymous	L	Q	11	CD	shared-CD-NCD
PL7_PL7H1	49	68	C	T	synonymous	L	L	17	CD	NA
PL7_PL7H1	625	87	A	T	non-synonymous	T	S	209	CD	spe-CD
PL7_PL7H1	691	68	G	T	non-synonymous	D	Y	231	CD	spe-CD
PL7_PL7H10	347	86	T	G	non-synonymous	V	G	116	NCD	spe-NCD
PL7_PL7H10	368	90	A	T	non-synonymous	D	V	123	NCD	spe-NCD
PL7_PL7H10	771	57	T	G	non-synonymous	S	R	257	NCD	shared-CD-NCD
PL7_PL7H3	295	59	A	G	non-synonymous	S	G	99	CD	shared-CD-NCD
PL7_PL7H3	314	90	A	C	non-synonymous	N	T	105	CD	shared-CD-NCD
PL7_PL7H3	320	74	T	A	non-synonymous	L	H	107	CD	shared-CD-NCD
PL7_PL7H3	476	80	A	T	non-synonymous	E	V	159	CD	shared-CD-NCD
PL7_PL7H3	528	63	A	G	synonymous	S	S	176	CD	NA
PL7_PL7H3	705	83	A	T	synonymous	P	P	235	CD	NA
PL7_PL7H7	58	68	C	T	non-synonymous	R	C	20	NCD	shared-CD-NCD
PL7_PL7H7	254	68	A	T	non-synonymous	N	I	85	NCD	shared-CD-NCD
PL7_PL7H7	303	37	A	C	non-synonymous	E	D	101	NCD	shared-CD-NCD
PL7_PL7H7	322	59	T	A	non-synonymous	S	T	108	NCD	shared-CD-NCD
PL7_PL7H7	467	90	C	T	non-synonymous	S	L	156	NCD	shared-CD-NCD
PL7_PL7H7	533	73	T	A	non-synonymous	M	K	178	NCD	shared-CD-NCD
PL7_PL7H7	868	43	A	T	non-synonymous	T	S	290	NCD	shared-CD-NCD
PL8_PL8A11	183	68	A	C	non-synonymous	E	D	61	NCD	shared-CD-NCD
PL8_PL8A11	213	68	G	T	non-synonymous	E	D	71	NCD	spe-NCD
PL8_PL8A11	301	90	G	A	non-synonymous	E	I	101	NCD	spe-NCD
PL8_PL8A11	302	90	A	T	non-synonymous	E	I	101	NCD	spe-NCD
PL8_PL8A11	560	90	A	G	non-synonymous	H	R	187	NCD	spe-NCD
PL8_PL8A11	654	81	T	A	synonymous	I	I	218	NCD	NA
PL8_PL8A11	826	68	G	A	non-synonymous	G	S	276	NCD	spe-NCD
PL8_PL8A2	326	90	T	C	non-synonymous	V	A	109	NCD	spe-NCD
PL8_PL8A2	357	86	T	C	synonymous	A	A	119	NCD	NA
PL8_PL8A2	430	84	G	T	non-synonymous	V	L	144	NCD	spe-NCD
PL8_PL8A2	512	90	T	A	non-synonymous	F	Y	171	NCD	spe-NCD
PL8_PL8A2	891	51	T	A	non-synonymous	S	R	297	NCD	spe-NCD
PL8_PL8A7	110	62	T	A	non-synonymous	V	E	37	CD	shared-CD-NCD
PL8_PL8A7	710	68	T	C	non-synonymous	L	S	237	CD	shared-CD-NCD
PL8_PL8A7	801	68	A	C	synonymous	R	R	267	CD	NA
PL8_PL8B8	295	68	A	G	non-synonymous	S	G	99	NCD	shared-CD-NCD
PL8_PL8B8	314	83	A	C	non-synonymous	N	T	105	NCD	shared-CD-NCD
PL8_PL8B8	320	90	T	A	non-synonymous	L	H	107	NCD	shared-CD-NCD
PL8_PL8B8	476	90	A	T	non-synonymous	E	V	159	NCD	shared-CD-NCD
PL8_PL8B8	528	90	A	G	synonymous	S	S	176	NCD	NA
PL8_PL8B8	705	68	A	T	synonymous	P	P	235	NCD	NA
PL8_PL8C1	38	68	A	T	non-synonymous	E	V	13	CD	shared-CD-NCD
PL8_PL8C1	54	68	C	A	synonymous	S	S	18	CD	NA
PL8_PL8C1	380	90	T	G	non-synonymous	L	R	127	CD	shared-CD-NCD
PL8_PL8C1	409	90	T	C	non-synonymous	Y	H	137	CD	shared-CD-NCD
PL8_PL8C1	537	90	A	T	synonymous	A	A	179	CD	NA
PL8_PL8C1	666	62	T	C	synonymous	L	L	222	CD	NA
PL8_PL8C1	798	68	A	G	synonymous	E	E	266	CD	NA
PL8_PL8C11	30	68	A	T	non-synonymous	K	N	10	NCD	shared-CD-NCD
PL8_PL8C11	105	68	A	T	non-synonymous	K	N	35	NCD	spe-NCD
PL8_PL8C11	425	87	C	T	non-synonymous	P	L	142	NCD	spe-NCD
PL8_PL8C11	447	87	A	G	synonymous	E	E	149	NCD	NA
PL8_PL8C11	707	68	G	A	non-synonymous	C	Y	236	NCD	spe-NCD
PL8_PL8C3	262	86	G	T	non-synonymous	D	Y	88	CD	spe-CD
PL8_PL8C3	350	90	A	T	non-synonymous	D	V	117	CD	shared-CD-NCD
PL8_PL8C3	484	90	G	A	non-synonymous	A	T	162	CD	spe-CD
PL8_PL8C7	154	62	T	G	non-synonymous	F	V	52	NCD	spe-NCD
PL8_PL8C7	275	90	A	T	non-synonymous	N	I	92	NCD	spe-NCD
PL8_PL8C7	289	90	G	A	non-synonymous	V	M	97	NCD	spe-NCD
PL8_PL8C7	389	90	T	C	non-synonymous	I	T	130	NCD	spe-NCD
PL8_PL8C7	398	90	A	G	non-synonymous	K	R	133	NCD	spe-NCD
PL8_PL8C7	593	90	A	T	non-synonymous	N	I	198	NCD	spe-NCD
PL8_PL8C7	808	68	G	A	non-synonymous	D	N	270	NCD	spe-NCD
PL8_PL8C8	310	90	G	A	non-synonymous	A	T	104	CD	shared-CD-NCD
PL8_PL8C8	345	88	T	A	non-synonymous	D	E	115	CD	shared-CD-NCD
PL8_PL8C8	586	83	A	G	non-synonymous	K	E	196	CD	shared-CD-NCD
PL8_PL8D12	74	68	A	T	non-synonymous	H	L	25	CD	spe-CD
PL8_PL8D2	58	68	C	T	non-synonymous	R	C	20	CD	shared-CD-NCD
PL8_PL8D2	147	62	A	T	synonymous	A	A	49	CD	NA
PL8_PL8D2	487	90	T	C	synonymous	L	L	163	CD	NA
PL8_PL8D2	603	90	C	A	synonymous	P	P	201	CD	NA
PL8_PL8D5	183	90	A	C	non-synonymous	E	D	61	NCD	shared-CD-NCD
PL8_PL8D5	213	90	G	T	non-synonymous	E	D	71	NCD	spe-NCD
PL8_PL8D5	301	90	G	A	non-synonymous	E	I	101	NCD	spe-NCD
PL8_PL8D5	302	90	A	T	non-synonymous	E	I	101	NCD	spe-NCD
PL8_PL8D5	560	90	A	G	non-synonymous	H	R	187	NCD	spe-NCD
PL8_PL8D5	654	68	T	A	synonymous	I	I	218	NCD	NA
PL8_PL8D5	826	68	G	A	non-synonymous	G	S	276	NCD	spe-NCD
PL8_PL8E2	85	68	A	T	non-synonymous	S	C	29	CD	shared-CD-NCD
PL8_PL8E2	303	90	A	G	synonymous	E	E	101	CD	NA
PL8_PL8E2	380	90	T	A	non-synonymous	L	Q	127	CD	shared-CD-NCD
PL8_PL8E2	472	90	T	A	non-synonymous	S	T	158	CD	shared-CD-NCD
PL8_PL8E2	597	90	C	T	synonymous	N	N	199	CD	NA
PL8_PL8E2	658	68	A	C	non-synonymous	T	P	220	CD	shared-CD-NCD
PL8_PL8E2	660	68	G	A	non-synonymous	T	P	220	CD	shared-CD-NCD
PL8_PL8E2	678	68	A	C	synonymous	S	S	226	CD	NA
PL8_PL8E2	835	68	T	C	non-synonymous	F	L	279	CD	shared-CD-NCD
PL8_PL8E3	29	59	A	G	non-synonymous	K	R	10	NCD	spe-NCD
PL8_PL8E3	185	68	A	T	non-synonymous	E	V	62	NCD	spe-NCD
PL8_PL8E3	511	90	T	A	non-synonymous	F	I	171	NCD	spe-NCD
PL8_PL8E3	643	85	T	A	non-synonymous	F	I	215	NCD	spe-NCD
PL8_PL8E4	256	68	A	G	non-synonymous	I	V	86	CD	shared-CD-NCD
PL8_PL8E4	397	90	A	G	non-synonymous	K	E	133	CD	shared-CD-NCD
PL8_PL8E4	407	90	A	T	non-synonymous	H	L	136	CD	shared-CD-NCD
PL8_PL8E4	697	68	A	T	non-synonymous	M	L	233	CD	shared-CD-NCD
PL910_10A12	7	68	T	C	non-synonymous	F	L	3	NCD	spe-NCD
PL910_10A12	284	68	T	C	non-synonymous	L	P	95	NCD	spe-NCD
PL910_10A12	310	90	G	A	non-synonymous	A	T	104	NCD	shared-CD-NCD
PL910_10A12	371	90	T	C	non-synonymous	M	T	124	NCD	spe-NCD
PL910_10A12	513	71	C	T	synonymous	F	F	171	NCD	NA
PL910_10A12	633	68	A	C	synonymous	P	P	211	NCD	NA
PL910_10A12	705	68	A	T	synonymous	P	P	235	NCD	NA
PL910_10A12	836	57	T	A	non-synonymous	F	Y	279	NCD	shared-CD-NCD
PL910_10A12	894	50	T	C	synonymous	Y	Y	298	NCD	NA
PL910_10A2	20	57	A	G	non-synonymous	K	R	7	CD	shared-CD-NCD
PL910_10A2	159	57	C	T	synonymous	T	T	53	CD	NA
PL910_10A2	587	84	A	T	non-synonymous	K	M	196	CD	shared-CD-NCD
PL910_10A2	605	89	T	C	non-synonymous	I	T	202	CD	shared-CD-NCD
PL910_10A2	900	43	T	C	synonymous	S	S	300	CD	NA
PL910_10A4	74	68	A	G	non-synonymous	H	R	25	NCD	spe-NCD
PL910_10A4	350	57	A	G	non-synonymous	D	G	117	NCD	spe-NCD
PL910_10A4	377	90	T	G	non-synonymous	V	G	126	NCD	spe-NCD
PL910_10A4	854	57	T	A	non-synonymous	V	E	285	NCD	shared-CD-NCD
PL910_10A5	310	90	G	A	non-synonymous	A	T	104	NCD	shared-CD-NCD
PL910_10A5	345	78	T	A	non-synonymous	D	E	115	NCD	shared-CD-NCD
PL910_10A5	586	81	A	G	non-synonymous	K	E	196	NCD	shared-CD-NCD
PL910_10A6	68	68	A	T	non-synonymous	Y	F	23	NCD	spe-NCD
PL910_10A6	372	90	G	A	non-synonymous	M	I	124	NCD	spe-NCD
PL910_10A6	458	90	A	T	non-synonymous	E	V	153	NCD	spe-NCD
PL910_10A6	611	90	C	T	non-synonymous	A	V	204	NCD	spe-NCD
PL910_10A6	695	68	T	C	non-synonymous	I	T	232	NCD	spe-NCD
PL910_10B2	32	68	T	A	non-synonymous	L	Q	11	CD	shared-CD-NCD
PL910_10B2	49	57	C	T	synonymous	L	L	17	CD	NA
PL910_10B2	625	57	A	T	non-synonymous	T	S	209	CD	spe-CD
PL910_10B2	691	68	G	T	non-synonymous	D	Y	231	CD	spe-CD
PL910_10B5	20	68	A	G	non-synonymous	K	R	7	NCD	shared-CD-NCD
PL910_10B5	159	68	C	T	synonymous	T	T	53	NCD	NA
PL910_10B5	587	90	A	T	non-synonymous	K	M	196	NCD	shared-CD-NCD
PL910_10B5	605	90	T	C	non-synonymous	I	T	202	NCD	shared-CD-NCD
PL910_10B5	900	50	T	C	synonymous	S	S	300	NCD	NA
PL910_10C1	38	68	A	T	non-synonymous	E	V	13	NCD	shared-CD-NCD
PL910_10C1	54	68	C	A	synonymous	S	S	18	NCD	NA
PL910_10C1	380	90	T	G	non-synonymous	L	R	127	NCD	shared-CD-NCD
PL910_10C1	409	90	T	C	non-synonymous	Y	H	137	NCD	shared-CD-NCD
PL910_10C1	537	90	A	T	synonymous	A	A	179	NCD	NA
PL910_10C1	666	68	T	C	synonymous	L	L	222	NCD	NA
PL910_10C1	798	68	A	G	synonymous	E	E	266	NCD	NA
PL910_10C9	110	68	T	A	non-synonymous	V	E	37	NCD	shared-CD-NCD
PL910_10C9	710	62	T	C	non-synonymous	L	S	237	NCD	shared-CD-NCD
PL910_10C9	801	62	A	C	synonymous	R	R	267	NCD	NA
PL910_10D1	183	68	A	C	non-synonymous	E	D	61	NCD	shared-CD-NCD
PL910_10D1	213	68	G	T	non-synonymous	E	D	71	NCD	spe-NCD
PL910_10D1	301	90	G	A	non-synonymous	E	I	101	NCD	spe-NCD
PL910_10D1	302	88	A	T	non-synonymous	E	I	101	NCD	spe-NCD
PL910_10D1	560	90	A	G	non-synonymous	H	R	187	NCD	spe-NCD
PL910_10D1	654	68	T	A	synonymous	I	I	218	NCD	NA
PL910_10D1	826	57	G	A	non-synonymous	G	S	276	NCD	spe-NCD
PL910_10D2	110	68	T	A	non-synonymous	V	E	37	NCD	shared-CD-NCD
PL910_10E1	36	50	T	C	synonymous	Y	Y	12	CD	NA
PL910_10E1	809	59	A	C	non-synonymous	D	A	270	CD	spe-CD
PL910_10E1	841	50	A	T	non-synonymous	M	L	281	CD	spe-CD
PL910_10E12	74	68	A	G	non-synonymous	H	R	25	NCD	spe-NCD
PL910_10E12	350	90	A	G	non-synonymous	D	G	117	NCD	spe-NCD
PL910_10E12	377	90	T	G	non-synonymous	V	G	126	NCD	spe-NCD
PL910_10E12	854	68	T	A	non-synonymous	V	E	285	NCD	shared-CD-NCD
PL910_10E5	295	68	A	G	non-synonymous	S	G	99	NCD	shared-CD-NCD
PL910_10E5	314	90	A	C	non-synonymous	N	T	105	NCD	shared-CD-NCD
PL910_10E5	320	90	T	A	non-synonymous	L	H	107	NCD	shared-CD-NCD
PL910_10E5	476	88	A	T	non-synonymous	E	V	159	NCD	shared-CD-NCD
PL910_10E5	528	90	A	G	synonymous	S	S	176	NCD	NA
PL910_10E5	705	68	A	T	synonymous	P	P	235	NCD	NA
PL910_10E7	312	90	A	G	synonymous	A	A	104	NCD	NA
PL910_10E7	577	90	G	A	non-synonymous	V	I	193	NCD	spe-NCD
PL910_10E7	623	68	T	C	non-synonymous	L	S	208	NCD	spe-NCD
PL910_10E7	835	57	T	C	non-synonymous	F	L	279	NCD	shared-CD-NCD
PL910_10F4	62	68	C	A	non-synonymous	T	K	21	NCD	spe-NCD
PL910_10F4	82	68	A	T	non-synonymous	M	L	28	NCD	spe-NCD
PL910_10F4	298	90	G	T	non-synonymous	V	L	100	NCD	spe-NCD
PL910_10F4	350	90	A	G	non-synonymous	D	G	117	NCD	spe-NCD
PL910_10F4	696	68	T	C	synonymous	I	I	232	NCD	NA
PL910_10F4	739	68	A	T	non-synonymous	N	Y	247	NCD	spe-NCD
PL910_10F5	312	90	A	G	synonymous	A	A	104	NCD	NA
PL910_10F5	577	90	G	A	non-synonymous	V	I	193	NCD	spe-NCD
PL910_10F5	623	68	T	C	non-synonymous	L	S	208	NCD	spe-NCD
PL910_10F5	835	68	T	C	non-synonymous	F	L	279	NCD	shared-CD-NCD
PL910_10F6	74	57	A	G	non-synonymous	H	R	25	NCD	spe-NCD
PL910_10F6	350	90	A	G	non-synonymous	D	G	117	NCD	spe-NCD
PL910_10F6	377	90	T	G	non-synonymous	V	G	126	NCD	spe-NCD
PL910_10F6	854	68	T	A	non-synonymous	V	E	285	NCD	shared-CD-NCD
PL910_10G1	295	90	A	G	non-synonymous	S	G	99	NCD	shared-CD-NCD
PL910_10G1	314	90	A	C	non-synonymous	N	T	105	NCD	shared-CD-NCD
PL910_10G1	320	90	T	A	non-synonymous	L	H	107	NCD	shared-CD-NCD
PL910_10G1	476	90	A	T	non-synonymous	E	V	159	NCD	shared-CD-NCD
PL910_10G1	528	90	A	G	synonymous	S	S	176	NCD	NA
PL910_10G1	705	68	A	T	synonymous	P	P	235	NCD	NA
PL910_10G10	62	68	C	A	non-synonymous	T	K	21	NCD	spe-NCD
PL910_10G10	82	59	A	T	non-synonymous	M	L	28	NCD	spe-NCD
PL910_10G10	298	78	G	T	non-synonymous	V	L	100	NCD	spe-NCD
PL910_10G10	350	88	A	G	non-synonymous	D	G	117	NCD	spe-NCD
PL910_10G10	696	68	T	C	synonymous	I	I	232	NCD	NA
PL910_10G10	739	68	A	T	non-synonymous	N	Y	247	NCD	spe-NCD
PL910_10G2	578	90	T	C	non-synonymous	V	A	193	CD	spe-CD
PL910_10G7	578	87	T	C	non-synonymous	V	A	193	CD	spe-CD
PL910_10H10	58	57	C	T	non-synonymous	R	C	20	NCD	shared-CD-NCD
PL910_10H10	147	62	A	T	synonymous	A	A	49	NCD	NA
PL910_10H10	487	90	T	C	synonymous	L	L	163	NCD	NA
PL910_10H10	603	68	C	A	synonymous	P	P	201	NCD	NA
PL910_9A11	310	90	G	A	non-synonymous	A	T	104	CD	shared-CD-NCD
PL910_9A11	345	81	T	A	non-synonymous	D	E	115	CD	shared-CD-NCD
PL910_9A11	586	80	A	G	non-synonymous	K	E	196	CD	shared-CD-NCD
PL910_9B3	38	57	A	T	non-synonymous	E	V	13	CD	shared-CD-NCD
PL910_9B3	54	68	C	A	synonymous	S	S	18	CD	NA
PL910_9B3	380	89	T	G	non-synonymous	L	R	127	CD	shared-CD-NCD
PL910_9B3	409	90	T	C	non-synonymous	Y	H	137	CD	shared-CD-NCD
PL910_9B3	537	78	A	T	synonymous	A	A	179	CD	NA
PL910_9B3	666	54	T	C	synonymous	L	L	222	CD	NA
PL910_9B3	798	68	A	G	synonymous	E	E	266	CD	NA
PL910_9B4	347	88	T	G	non-synonymous	V	G	116	NCD	spe-NCD
PL910_9B4	368	90	A	T	non-synonymous	D	V	123	NCD	spe-NCD
PL910_9B4	771	57	T	G	non-synonymous	S	R	257	NCD	shared-CD-NCD
PL910_9B6	58	68	C	T	non-synonymous	R	C	20	NCD	shared-CD-NCD
PL910_9B6	254	90	A	T	non-synonymous	N	I	85	NCD	shared-CD-NCD
PL910_9B6	303	90	A	C	non-synonymous	E	D	101	NCD	shared-CD-NCD
PL910_9B6	322	77	T	A	non-synonymous	S	T	108	NCD	shared-CD-NCD
PL910_9B6	467	90	C	T	non-synonymous	S	L	156	NCD	shared-CD-NCD
PL910_9B6	533	84	T	A	non-synonymous	M	K	178	NCD	shared-CD-NCD
PL910_9B6	868	68	A	T	non-synonymous	T	S	290	NCD	shared-CD-NCD
PL910_9B9	32	50	T	C	non-synonymous	L	P	11	NCD	spe-NCD
PL910_9B9	187	74	T	C	non-synonymous	F	L	63	NCD	shared-CD-NCD
PL910_9B9	280	90	A	C	non-synonymous	K	Q	94	NCD	spe-NCD
PL910_9B9	505	85	A	T	non-synonymous	M	L	169	NCD	shared-CD-NCD
PL910_9B9	596	75	A	T	non-synonymous	N	I	199	NCD	shared-CD-NCD
PL910_9B9	654	68	T	A	synonymous	I	I	218	NCD	NA
PL910_9C6	188	68	T	C	non-synonymous	F	S	63	NCD	spe-NCD
PL910_9C6	405	80	G	A	synonymous	P	P	135	NCD	NA
PL910_9C6	521	85	A	T	non-synonymous	D	V	174	NCD	spe-NCD
PL910_9C6	650	68	T	A	non-synonymous	V	E	217	NCD	spe-NCD
PL910_9C6	754	59	T	C	non-synonymous	F	L	252	NCD	spe-NCD
PL910_9C6	845	68	C	T	non-synonymous	A	V	282	NCD	spe-NCD
PL910_9D11	198	86	A	T	synonymous	I	I	66	NCD	NA
PL910_9D11	234	74	T	C	synonymous	Y	Y	78	NCD	NA
PL910_9D11	566	68	A	G	non-synonymous	E	G	189	NCD	spe-NCD
PL910_9D11	832	68	G	A	non-synonymous	D	N	278	NCD	spe-NCD
PL910_9D4	58	68	C	T	non-synonymous	R	C	20	NCD	shared-CD-NCD
PL910_9D4	147	62	A	T	synonymous	A	A	49	NCD	NA
PL910_9D4	487	84	T	C	synonymous	L	L	163	NCD	NA
PL910_9D4	603	79	C	A	synonymous	P	P	201	NCD	NA
PL910_9D9	38	57	A	T	non-synonymous	E	V	13	NCD	shared-CD-NCD
PL910_9D9	54	68	C	A	synonymous	S	S	18	NCD	NA
PL910_9D9	380	80	T	G	non-synonymous	L	R	127	NCD	shared-CD-NCD
PL910_9D9	409	90	T	C	non-synonymous	Y	H	137	NCD	shared-CD-NCD
PL910_9D9	537	73	A	T	synonymous	A	A	179	NCD	NA
PL910_9D9	666	48	T	C	synonymous	L	L	222	NCD	NA
PL910_9D9	798	68	A	G	synonymous	E	E	266	NCD	NA
PL910_9E1	295	90	A	G	non-synonymous	S	G	99	NCD	shared-CD-NCD
PL910_9E1	314	90	A	C	non-synonymous	N	T	105	NCD	shared-CD-NCD
PL910_9E1	320	88	T	A	non-synonymous	L	H	107	NCD	shared-CD-NCD
PL910_9E1	476	89	A	T	non-synonymous	E	V	159	NCD	shared-CD-NCD
PL910_9E1	528	90	A	G	synonymous	S	S	176	NCD	NA
PL910_9E1	705	68	A	T	synonymous	P	P	235	NCD	NA
PL910_9E11	310	90	G	A	non-synonymous	A	T	104	CD	shared-CD-NCD
PL910_9E11	345	82	T	A	non-synonymous	D	E	115	CD	shared-CD-NCD
PL910_9E11	586	77	A	G	non-synonymous	K	E	196	CD	shared-CD-NCD
PL910_9G10	326	90	T	C	non-synonymous	V	A	109	NCD	spe-NCD
PL910_9G10	357	90	T	C	synonymous	A	A	119	NCD	NA
PL910_9G10	430	89	G	T	non-synonymous	V	L	144	NCD	spe-NCD
PL910_9G10	512	90	T	A	non-synonymous	F	Y	171	NCD	spe-NCD
PL910_9G10	891	50	T	A	non-synonymous	S	R	297	NCD	spe-NCD
PL910_9G3	848	50	G	A	non-synonymous	R	Q	283	CD	spe-CD
PL910_9H6	188	68	T	C	non-synonymous	F	S	63	NCD	spe-NCD
PL910_9H6	405	89	G	A	synonymous	P	P	135	NCD	NA
PL910_9H6	521	90	A	T	non-synonymous	D	V	174	NCD	spe-NCD
PL910_9H6	650	68	T	A	non-synonymous	V	E	217	NCD	spe-NCD
PL910_9H6	754	68	T	C	non-synonymous	F	L	252	NCD	spe-NCD
PL910_9H6	845	68	C	T	non-synonymous	A	V	282	NCD	spe-NCD
PL1_17-pvx	None	None	None	None	None	None	None	None	CD	None
PL1_24-pvx	None	None	None	None	None	None	None	None	CD	None
PL1_29-pvx	None	None	None	None	None	None	None	None	CD	None
PL1_33-pvx	None	None	None	None	None	None	None	None	CD	None
PL1_35-pvx	None	None	None	None	None	None	None	None	CD	None
PL1_37-pvx	None	None	None	None	None	None	None	None	CD	None
PL1_41-pvx	None	None	None	None	None	None	None	None	CD	None
PL1_43-pvx	None	None	None	None	None	None	None	None	CD	None
PL1_46-pvx	None	None	None	None	None	None	None	None	CD	None
PL1_48-pvx	None	None	None	None	None	None	None	None	CD	None
PL1_56-pvx	None	None	None	None	None	None	None	None	CD	None
PL2_PL2_2A2-pvx2	None	None	None	None	None	None	None	None	CD	None
PL2_PL2_2A6-pvx2	None	None	None	None	None	None	None	None	CD	None
PL2_PL2_2A7-pvx2	None	None	None	None	None	None	None	None	CD	None
PL2_PL2_2A9-pvx2	None	None	None	None	None	None	None	None	CD	None
PL2_PL2_2B10-pvx2	None	None	None	None	None	None	None	None	CD	None
PL2_PL2_2B3-pvx2	None	None	None	None	None	None	None	None	CD	None
PL2_PL2_2B9-pvx2	None	None	None	None	None	None	None	None	CD	None
PL2_PL2_2C10-pvx2	None	None	None	None	None	None	None	None	CD	None
PL2_PL2_2C11-pvx2	None	None	None	None	None	None	None	None	CD	None
PL2_PL2_2C2-pvx2	None	None	None	None	None	None	None	None	CD	None
PL2_PL2_2C4-pvx2	None	None	None	None	None	None	None	None	CD	None
PL2_PL2_2C5-pvx2	None	None	None	None	None	None	None	None	CD	None
PL2_PL2_2C7-pvx2	None	None	None	None	None	None	None	None	CD	None
PL2_PL2_2D7-pvx2	None	None	None	None	None	None	None	None	CD	None
PL2_PL2_2D8-pvx2	None	None	None	None	None	None	None	None	CD	None
PL2_PL2_2E9-pvx2	None	None	None	None	None	None	None	None	CD	None
PL2_PL2_2F12-pvx2	None	None	None	None	None	None	None	None	CD	None
PL2_PL2_2G10-pvx2	None	None	None	None	None	None	None	None	CD	None
PL2_PL2_2G5-pvx2	None	None	None	None	None	None	None	None	CD	None
PL2_PL2_2G7-pvx2	None	None	None	None	None	None	None	None	CD	None
PL2_PL2_2G8-pvx2	None	None	None	None	None	None	None	None	CD	None
PL2_PL2_2H11-pvx2	None	None	None	None	None	None	None	None	CD	None
PL2_PL2_2H1-pvx2	None	None	None	None	None	None	None	None	CD	None
PL2_PL2_2H5-pvx2	None	None	None	None	None	None	None	None	CD	None
PL2_PL2_2H8-pvx2	None	None	None	None	None	None	None	None	CD	None
PL3_3E4-PVX2	None	None	None	None	None	None	None	None	CD	None
PL3_3G2-PVX2	None	None	None	None	None	None	None	None	CD	None
PL3_H2-PVX2	None	None	None	None	None	None	None	None	CD	None
PL4_4A12-PVX2	None	None	None	None	None	None	None	None	CD	None
PL4_4A2-PVX2	None	None	None	None	None	None	None	None	CD	None
PL4_4A8-PVX2	None	None	None	None	None	None	None	None	CD	None
PL4_4B1-PVX2	None	None	None	None	None	None	None	None	CD	None
PL4_4B4-PVX2	None	None	None	None	None	None	None	None	CD	None
PL4_4B5-PVX2	None	None	None	None	None	None	None	None	CD	None
PL4_4B6-PVX2	None	None	None	None	None	None	None	None	CD	None
PL4_4B7-PVX2	None	None	None	None	None	None	None	None	CD	None
PL4_4B8-PVX2	None	None	None	None	None	None	None	None	CD	None
PL4_4C11-PVX2	None	None	None	None	None	None	None	None	CD	None
PL4_4C1-PVX2	None	None	None	None	None	None	None	None	CD	None
PL4_4C3-PVX2	None	None	None	None	None	None	None	None	CD	None
PL4_4C5-PVX2	None	None	None	None	None	None	None	None	CD	None
PL4_4C8-PVX2	None	None	None	None	None	None	None	None	CD	None
PL4_4D10-PVX2	None	None	None	None	None	None	None	None	CD	None
PL4_4D12-PVX2	None	None	None	None	None	None	None	None	CD	None
PL4_4D4-PVX2	None	None	None	None	None	None	None	None	CD	None
PL4_4D7-PVX2	None	None	None	None	None	None	None	None	CD	None
PL4_4F6-PVX2	None	None	None	None	None	None	None	None	CD	None
PL5_PL5_A10	None	None	None	None	None	None	None	None	CD	None
PL5_PL5_A11	None	None	None	None	None	None	None	None	CD	None
PL5_PL5_A6	None	None	None	None	None	None	None	None	CD	None
PL5_PL5_B1	None	None	None	None	None	None	None	None	CD	None
PL5_PL5_B10	None	None	None	None	None	None	None	None	CD	None
PL5_PL5_B5	None	None	None	None	None	None	None	None	CD	None
PL5_PL5_C10	None	None	None	None	None	None	None	None	CD	None
PL5_PL5_C11	None	None	None	None	None	None	None	None	CD	None
PL5_PL5_C7	None	None	None	None	None	None	None	None	CD	None
PL5_PL5_D1	None	None	None	None	None	None	None	None	CD	None
PL5_PL5_D10	None	None	None	None	None	None	None	None	CD	None
PL5_PL5_D11	None	None	None	None	None	None	None	None	CD	None
PL5_PL5_D12	None	None	None	None	None	None	None	None	CD	None
PL5_PL5_D6	None	None	None	None	None	None	None	None	CD	None
PL5_PL5_D8	None	None	None	None	None	None	None	None	CD	None
PL5_PL5_E2	None	None	None	None	None	None	None	None	CD	None
PL5_PL5_E8	None	None	None	None	None	None	None	None	CD	None
PL5_PL5_F12	None	None	None	None	None	None	None	None	CD	None
PL5_PL5_F2	None	None	None	None	None	None	None	None	CD	None
PL5_PL5_F4	None	None	None	None	None	None	None	None	CD	None
PL5_PL5_F9	None	None	None	None	None	None	None	None	CD	None
PL5_PL5_G10	None	None	None	None	None	None	None	None	CD	None
PL5_PL5_G3	None	None	None	None	None	None	None	None	CD	None
PL5_PL5_G5	None	None	None	None	None	None	None	None	CD	None
PL5_PL5_G6	None	None	None	None	None	None	None	None	CD	None
PL5_PL5_G9	None	None	None	None	None	None	None	None	CD	None
PL5_PL5_H4	None	None	None	None	None	None	None	None	CD	None
PL5_PL5_H7	None	None	None	None	None	None	None	None	CD	None
PL5_PL5_H9	None	None	None	None	None	None	None	None	CD	None
PL6_PL6_D8	None	None	None	None	None	None	None	None	CD	None
PL6_PL6_E7	None	None	None	None	None	None	None	None	CD	None
PL6_PL6_F2	None	None	None	None	None	None	None	None	CD	None
PL7_PL7H2	None	None	None	None	None	None	None	None	CD	None
PL910_10E10	None	None	None	None	None	None	None	None	CD	None
PL910_10G6	None	None	None	None	None	None	None	None	CD	None
PL910_9A8	None	None	None	None	None	None	None	None	CD	None
PL2_F1	389	90	T	A	non-synonymous	I	K	130	NCD	spe-NCD
PL6_E4	266	90	T	G	non-synonymous	V	G	89	NCD	spe-NCD
PL1_44-pvx	None	None	None	None	None	None	None	None	CD	None
PL5_PL5_F6	None	None	None	None	None	None	None	None	CD	None
PL3_H1-PVX2	79	68	G	A	non-synonymous	E	K	27	NCD	spe-NCD
PL3_H1-PVX2	392	76	T	A	non-synonymous	V	D	131	NCD	spe-NCD
PL3_H1-PVX2	489	78	G	A	synonymous	L	L	163	NCD	NA
