# Supplementary material for: Random mutagenesis screen shows that Phytophthora capsici CRN83_152‐mediated cell death is not required for its virulence function(s)
Source: Mol Plant Pathol. 2017 Oct 24;19(5):1114–26. doi: 10.1111/mpp.12590 (PMC5947615; doi:10.1111/mpp.12590)
Supplement: Supplementary file 8 — Appendix S3 Python script used for sequence analyses. [file MPP-19-1114-s008.doc]

# -*- coding: utf-8 -*-
"""
@author: Gaetan Thilliez
script written with python 2.7; requires biopython (tested with version 1.68)

This script is intended to process sequencing data from PcCRN83_152 mutagenesis to and
look for mutations (nt and aa).
It outputs various tables reporting the mutation per clone and per position and
it also outputs a protein sequence file which corresponds to the mutated clone.

note: the functions checkForInsert and CheckForMutation use a regular expression
to locate the begining and the end of the sequence of interest.
this regular expression need to be changed if the reference sequence is changed

"""
import os
###Argument section
#variable can be changed to fit new files

fastaInput='D:\\Mutagenesis\\fastaFile.fasta'

refSequenceName='83_ref'

fastqInput='D:\\Mutagenesis\\fastqFile.fastq'


####


##---First Part, create the alignment
def MuscleAlignmentFolder(FastaFile, muscle_path=r"C:\\Program Files\\muscle\\muscle.exe"):
    """Comments
    FastaFile must be a path to a FastaFile
    muscle_path must be a path to the muscle executable"""
    from Bio.Align.Applications import MuscleCommandline
    import os
    #check if the muscle exe is here. If not, add it to the path muscle_exe or change this path
    muscle_exe = muscle_path
    assert os.path.isfile(muscle_exe), "muscle executable missing, please install muscle"
    #do a muslce alignment, output file will be in the same folder, the name will be derived from the Fasta input
    inputdir=os.path.dirname(FastaFile)
    inputfileName=os.path.basename(FastaFile)
    cline = MuscleCommandline(input="%s"%(FastaFile), out=os.path.join(inputdir,"output_%s.aln"%(inputfileName.replace('.fasta', ''))), clwstrict=True)
    print(cline)
    stdout, stderr = cline()


#Part 2 : check for insertion in alignment
def checkForInsert (alignmentInput, referenceId, fastainput, format='clustal'):
    """AlignmentInput should be a path to an alignment"""
    from Bio import AlignIO
    from Bio import SeqIO
    alignments = AlignIO.read("%s"%(alignmentInput), format) #might be better to go back to AlignIO.read()
    
    #get the reference sequence
    for seq in alignments:
        if seq.id==referenceId:
            referenceSeq=seq
            break
            
    #use regex to find the beginning of the sequence
    #not the best option, might want to use a separate fasta and use the beginning of the reference sequence to search for the start of seq
    import re
    motifStart=re.search('-[A-Z]', str(referenceSeq.seq))
    startRef=min(motifStart.span())+1
    motifEnd=re.search('G-{0,}T-{0,}T-{0,}A-{0,}T-{0,}T-{0,}T-{0,}C-{0,}A-{0,}G-{0,}T-{0,}', str(referenceSeq.seq))
    endRef=max(motifEnd.span()) #to correct for the motif
    if '-' in referenceSeq.seq[startRef:endRef]:
        insertionPos=[]
        for index, nt in enumerate(referenceSeq.seq[startRef:endRef]):
            if nt=='-':
                insertionPos.append(index)
        else:
            noinsert=[]
            withinsert=[]
            for alignSeq in alignments:
                for insPos in insertionPos:
                    if alignSeq.seq[(startRef+insPos)]=='-':
                        noinsert.append(alignSeq.id)
                    else:
                        withinsert.append(alignSeq.id)
                else:
                    fhfasta=open(fastainput)
                    toWrite01=[]
                    toWrite02=[]
                    for seq in SeqIO.parse(fhfasta, 'fasta'):
                        if seq.id in noinsert and seq.id not in withinsert:
                            toWrite01.append(seq)
                        else:
                            toWrite02.append(seq)
            else:
                alignIn=alignmentInput.split('.')
                outnameNoInsert=list(alignIn[:-1])
                outnameNoInsert.append('noInsert.fasta')
                outputNoInsert=open('%s'%('.'.join(outnameNoInsert)), 'w')
                SeqIO.write(toWrite01, outputNoInsert, 'fasta')
                outputNoInsert.close()
                outnameWithInsert=list(alignIn[:-1])
                outnameWithInsert.append('withInsert.fasta')
                outputWithInsert=open('%s'%('.'.join(outnameWithInsert)), 'w')
                SeqIO.write(toWrite02, outputWithInsert, 'fasta')
                outputWithInsert.close() 


##---Third part, read Alignment and compare to reference
def CheckForMutations(alignFile, referenceId,outputPath, protFastaOutput, translationFrame=2, format='clustal'):
    """Comments
    alignFile must be a path to an alignment file
    referenceId should be a string that correspond to the name of the reference sequence
    protFastaOutput is a string that define the path to the output file (the file will be created by the script)
    translationFrame is an integrer 1-3. It is not possible (yet) to use frame -1 to -3 (or 4-6)
    format is a string that define the format of the alignment. 
        see http://biopython.org/DIST/docs/tutorial/Tutorial.html#htoc68 for more info
    """
    from Bio import AlignIO
    from Bio.Seq import Seq
    from Bio import SeqIO
    import os
    alignments = AlignIO.read("%s"%(alignFile), format) #might be better to go back to AlignIO.read()
    
    #get the reference sequence
    for seq in alignments:
        if seq.id==referenceId:
            referenceSeq=seq
            break
            
    #use regex to find the beginning of the sequence
    #not the best option, might want to use a separate fasta and use the beginning of the reference sequence to search for the start of seq
    import re
    motifStart=re.search('-[A-Z]', str(referenceSeq.seq))
    startRef=min(motifStart.span())+1
    motifEnd=re.search('G-{0,}T-{0,}T-{0,}A-{0,}T-{0,}T-{0,}T-{0,}C-{0,}A-{0,}G-{0,}T-{0,}', str(referenceSeq.seq))
    endRef=max(motifEnd.span()) #to correct for the motif
    
    
    #look for snp and store the results in a dictionnary
    #key=sequence id
    #value = list of snp with the folowing format : referenceBase Position mutatedBase
    #   eg if the reference base A at position 22 is replaced by a T, -> A22T
    NtIndexDic={i+1:(0, [])
    for i in range(len(referenceSeq.seq[startRef:endRef]))} #
    NtmutationDic={}
    for seq in alignments:
        if seq.id!=referenceId:
            mutantSeq=seq
            NtmutationDic[seq.id]=[]
            for index, mutnt in enumerate(mutantSeq.seq[startRef:endRef]):
                refnt=referenceSeq[startRef:endRef][index]
                if mutnt!=refnt:
                    NtmutationDic.get(seq.id).append('%s%s%s'%(refnt, (index+1), mutnt))
                    NtIndexDic[index+1][1].append(seq.id)
                    NtIndexDic[index+1]=(NtIndexDic[index+1][0]+1, NtIndexDic[index+1][1])
                    
    #how many sequence in the dictionary
    print '%s sequences processed' %(len(NtmutationDic))
    #Write the results to outputFile.
    outputName=os.path.basename(outputPath)
    NtoutputName='Nt_'+outputName
    outputPathNt=outputPath.replace(outputName,NtoutputName)
    outputFileNt=open(outputPathNt, 'w')
    for key in NtmutationDic:
        print>>outputFileNt,  '%s,%s'%(key, ','.join(NtmutationDic.get(key)))
    else:
        outputFileNt.close()
    #
    NtoutputName_2='Nt_2_'+outputName
    OutputNtTable2=outputPath.replace(outputName,NtoutputName_2)
    outputFileNtTable2=open(OutputNtTable2, 'w')
    for i in range(len(referenceSeq.seq[startRef:endRef])):
        print>>outputFileNtTable2,  '%s,%s,%s'%(i+1, NtIndexDic[i+1][0], ','.join(NtIndexDic[i+1][1]))
    else:
        outputFileNtTable2.close()
    #might look into arrays
    #
    #
    # #
    startRefAA=startRef+translationFrame-1
    outProtFasta=open(protFastaOutput, 'w')
    AAmutationDic={}
    refSeq1=Seq(str(referenceSeq.seq[startRefAA:endRef]).replace('-', ''))
    refaaSEQ=refSeq1.translate()
    AAIndexDic={i+1:(0, [])
    for i in range(len(refaaSEQ))}
    for seq in alignments:
        if seq.id!=referenceId:
            mutantSeq=seq
            AAmutationDic[seq.id]=[]
            try:
                mutantSeqAA=mutantSeq.seq[startRefAA:endRef].translate()
            except:
                mutantSeq1=Seq(str(mutantSeq.seq[startRefAA:endRef]).replace('-', ''))
                mutantSeqAA=mutantSeq1.translate()
                print "%s has a gap, check chromatogram"%seq.id
            seq.seq=mutantSeqAA
            SeqIO.write(seq, outProtFasta, 'fasta')
            for index, mutaa in enumerate(mutantSeqAA):
                refaa=refaaSEQ[index]
                if mutaa!=refaa:
                    AAmutationDic.get(seq.id).append('%s%s%s'%(refaa, (index+1), mutaa))
                    AAIndexDic[index+1][1].append(seq.id)
                    AAIndexDic[index+1]=(AAIndexDic[index+1][0]+1, AAIndexDic[index+1][1])
    else:
        outProtFasta.close()
    #how many sequence in the dictionary
    print '%s sequences processed' %(len(AAmutationDic))
    #Write the results to outputFile.
    outputName=os.path.basename(outputPath)
    AAoutputName='AA_'+outputName
    outputPathAA=outputPath.replace(outputName,AAoutputName)
    outputFileAA=open(outputPathAA, 'w')
    for key in AAmutationDic:
        print>>outputFileAA,  '%s,%s'%(key, ','.join(AAmutationDic.get(key)))
    else:
        outputFileAA.close()
    #
    AAoutputName_2='AA_2_'+outputName
    OutputAATable2=outputPath.replace(outputName,AAoutputName_2)
    outputFileAATable2=open(OutputAATable2, 'w')
    for i in range(len(refaaSEQ)):
        print>>outputFileAATable2,  '%s,%s,%s'%(i+1, AAIndexDic[i+1][0], ','.join(AAIndexDic[i+1][1]))
    else:
        outputFileAATable2.close()
	


#need to include quality section
def includeFastQData(fastqPath,alignmentPath,outputPath,mutFilePath):
    """fastqPath is path to fastq file (should match fasta input)
    alignmentPath is path to the alignment file
    outputPath is path to the output file (will be created by script)
    mutFilePath is file to Nt_output file from previous function"""
    from Bio import SeqIO
    from Bio import AlignIO
    import re
    
    fhfastq=open(fastqPath)
    dicFastq={}
    for seq in SeqIO.parse(fhfastq, 'fastq'):
        if seq.id in dicFastq:
            print '%s is duplicate id in fastq' %seq.id
        dicFastq[seq.id]=seq


    fhalignment=open(alignmentPath)
    alignments = AlignIO.read(fhalignment, "clustal") #might be better to go back to AlignIO.read()
    dicalign={}
    #find ref, get coordinate of the first nt
    for alnseq in alignments:
        dicalign[alnseq.id]=alnseq
        if 'ref' in alnseq.id:
            ref=alnseq
            motifStart=re.search('-[A-Z]', str(ref.seq))
            startRef=min(motifStart.span())+1
            motifEnd=re.search('G-{0,}T-{0,}T-{0,}A-{0,}T-{0,}T-{0,}T-{0,}C-{0,}A-{0,}G-{0,}T-{0,}', str(ref.seq))
            endRef=max(motifEnd.span())
            
        #ref.seq[startRef:endRef] #gives the reference sequence coordonates
    nogap=[]
    gapList=[]
    for alnseq in alignments:
        if '-' in alnseq.seq[startRef:endRef]:
            gapList.append(alnseq.id)
        else:
            nogap.append(alnseq.id)

    dicCorrectedStart={}
    for alnseq in alignments:
        if alnseq.id in dicFastq:
            extra5prime=len(str(alnseq.seq[:startRef]).replace('-', ''))
            dicCorrectedStart[alnseq.id]=extra5prime


    output=open(outputPath, 'w')
    #for seq in file with mutation coordinates]
    headerOutput=['Sequence id','nt position','quality','reference nt','mutant nt','snp effect','reference aa', 'mutant aa', 'aa position']
    print>>output,  ','.join(headerOutput)
    duplicate=[]
    errorId=[]
    doneSeq=[]
    short5prime=[]

    dicMutations={}
    fhMut=open(mutFilePath)
    doneSeq=[]
    for unfline in fhMut:
        line=unfline.replace('\n', '').split(',')
        seqID=line[0]
        newline=[seqID]
        corStart=dicCorrectedStart.get(seqID)
        if corStart>0: #to dismiss shorter seq on 5 ' end. should write a statement to correct for those (here or above)   
            if seqID in dicalign and seqID in dicFastq and seqID in nogap:
                for ele in line[1:]:
                    if len(ele)>0:
                        originalNt=ele[0]
                        newNt=ele[-1]
                        posNt=ele[1:-1]
                        correctedNtPos=((int(posNt)-1)+corStart) # postNt-1 because position reported in file are 1 based, python is 0 based
                        if newNt==dicFastq.get(seqID)[correctedNtPos]:
                            aaPos=int((int(posNt)/3.0)-0.1) # 1/3.0 -> 0 2/3.0 ->0 3/3.0->1 dif int, so use -.1 to correct
                            matchingAA=dicFastq.get(seqID)[corStart+1:].seq.translate()[aaPos]
                            refAA=ref[startRef+1:(endRef+3)].seq.translate()[aaPos] # +3 to make sure it doesn't crash
                            quality=dicFastq.get(seqID).letter_annotations["phred_quality"][correctedNtPos]
                            if refAA!=matchingAA:
                                syn='non-synonymous'
                            else:
                                syn='synonymous'
                            doneSeq.append(seqID)
                            print>>output,  "%s,%s,%s,%s,%s,%s,%s,%s,%s"%(seqID, posNt, quality, originalNt, newNt, syn, refAA, matchingAA, aaPos+1)
                        else:
                            print 'error' ##if new nt is '-' it messes up the numbering, so 
                            #there is a problem here, need to develop
                            errorId.append(seqID)
        else:
            short5prime.append(seqID)
    else:
        output.close()
        print len(doneSeq)


#then call the functions
#Create alignment of input sequences
MuscleAlignmentFolder(fastaInput)

#remove sequences with insert compared to ref sequence
inputdir=os.path.dirname(fastaInput)
inputfileName=os.path.basename(fastaInput)
alnInput=os.path.join(inputdir,"output_%s.aln"%(inputfileName.replace('.fasta', '')))
checkForInsert(alnInput,refSequenceName,fastaInput,'clustal')

#Re run alignment with all sequence without insert
fastaNoInsert=os.path.join(inputdir,"output_%s"%(inputfileName.replace('.fasta', '.noInsert.fasta')))
MuscleAlignmentFolder(fastaNoInsert)

#Check mutations
##define inputs files
alignFile=os.path.join(inputdir,"output_%s"%(os.path.basename(fastaNoInsert.replace('.fasta','.aln'))))
referenceId='83_ref' #the name of the reference sequence
outputpath=os.path.join(inputdir,"output_%s"%(inputfileName.replace('.fasta','.csv')))
protFastaOutput=os.path.join(inputdir,"output_protein_%s"%(inputfileName))
##run the function that checks mutations
CheckForMutations(alignFile, referenceId,outputpath, protFastaOutput)

####
outputWithQual=os.path.join(inputdir,"output_mut_Qual_%s"%(inputfileName.replace('.fasta','.csv')))
mutationPath=outputpath=os.path.join(inputdir,"Nt_output_%s"%(inputfileName.replace('.fasta','.csv')))
includeFastQData(fastqInput,alignFile,outputWithQual,mutationPath)
