# Supplementary material for: Random mutagenesis screen shows that Phytophthora capsici CRN83_152‐mediated cell death is not required for its virulence function(s)
Source: Mol Plant Pathol. 2017 Oct 24;19(5):1114–26. doi: 10.1111/mpp.12590 (PMC5947615; doi:10.1111/mpp.12590)
Supplement: Supplementary file 9 — Appendix S4 Raw scoring data used for Figs 2, 4, 6 and 7. [file MPP-19-1114-s009.xlsx]

## Sheet: data_figure2
Data of Figure 2
Values indicate visual cell death scoring (scale from 0-6)
EV	WT	2A10	2B5	2B8	2F1		EV	WT	2F10	3H1	4A9		EV	WT	4B12	4C2	4D9	5E4		EV	WT	5H8	6D10	6E4
3 Days post-infiltration
0	2	1	1	1	1		0	3	1	1	0		0	2	1	0	0	0		0	2	0	0	2
0	3	1	0	0	1		0	1	1	0	0		0	2	1	0	0	0		0	1	0	0	1
0	2	0	0	0	1		0	1	1	0	0		0	3	0	0	0	0		0	1	0	0	0
0	2	0	0	0	0		0	1	0	0	0		0	3	0	0	0	0		0	1	0	0	0
0	3	0	0	0	0		0	3	0	0	0		0	3	0	0	0	0		0	3	0	0	3
0	3	0	0	0	0		0	2	0	0	0		0	1	0	0	0	0		0	2	0	0	1
0	1	0	0	0	0		0	2	0	0	0		0	2	0	0	0	0		0	2	0	0	1
0	3	0	0	0	0		0	1	0	0	0		0	1	0	0	0	0		0	2	0	0	2
0	2	0	0	0	0		0	4	0	0	0		0	2	0	0	0	0		0	2	0	0	2
0	3	0	0	0	0		0	1	0	0	0		0	1	0	0	0	0		0	1	0	0	1
0	3	0	0	0	0		0	4	0	0	0		0	2	0	0	0	0		0	3	0	0	3
0	5	0	0	0	0		0	5	0	0	0		0	2	0	0	0	0		0	1	0	0	1
0	4	0	0	0	0		0	3	0	0	0		0	2	0	0	0	0		0	1	0	0	0
0	3	0	0	0	0		0	4	0	0	0		0	2	0	0	0	0		0	3	0	0	1
0	3	0	0	0	0		0	4	0	0	0		0	2	0	0	0	0		0	3	0	0	2
0	4	0	0	0	0		0	4	0	0	0		0	2	0	0	0	0		0	2	0	0	1
0	3	0	0	0	0		0	4	0	0	0		0	3	0	0	0	0		0	3	0	0	2
0	2	0	0	0	0		0	1	0	0	0		0	2	0	0	0	0		0	3	0	0	0
4 Days post-infiltration
1	4	1	1	1	1		1	3	0	0	0		0	3	0	0	1	1		1	3	1	1	3
1	4	2	0	1	1		0	4	1	1	1		0	4	1	1	1	1		1	4	1	1	3
0	5	1	0	0	1		0	3	0	0	1		0	5	0	0	0	0		0	4	0	0	4
0	4	0	0	0	1		0	3	0	0	0		0	4	1	0	0	0		0	5	0	0	4
0	4	1	0	0	1		0	3	2	1	1		0	3	0	0	0	0		0	4	0	0	4
0	5	1	0	0	0		0	4	0	0	0		0	4	0	0	0	0		0	4	0	0	4
0	5	1	0	0	0		0	5	2	0	0		0	3	0	0	0	0		0	4	0	0	2
0	5	0	0	0	0		0	5	0	0	0		0	5	0	0	0	0		0	5	0	0	5
0	5	1	0	0	0		0	5	0	0	0		0	5	0	0	0	0		0	4	0	0	4
0	5	0	0	0	0		0	4	1	1	1		0	5	0	0	0	0		0	3	0	0	3
0	5	0	0	0	0		0	5	0	0	0		0	5	0	0	0	0		0	5	0	0	4
0	5	0	0	0	0		0	3	0	0	0		0	3	0	0	0	0		0	3	0	0	3
0	4	0	0	0	0		0	3	0	0	0		0	4	0	0	0	0		0	4	0	0	4
0	4	0	0	0	0		0	4	0	0	0		0	4	0	0	0	0		0	5	0	0	5
0	3	0	0	0	0		0	5	0	0	0		0	2	0	0	0	0		0	5	0	0	5
0	4	1	0	0	0		0	4	0	0	0		0	5	0	0	0	0		0	4	0	0	4
													0	4	0	0	0	0		0	5	0	0	5
5 Days post-infiltration
0	6	5	0	1	1		1	6	1	0	1		1	5	1	2	2	1		1	6	2	1	6
1	5	4	1	2	2		1	6	1	1	1		2	6	2	2	2	1		1	6	2	2	6
2	6	5	1	1	1		1	6	0	1	1		1	5	2	1	1	1		0	6	1	2	6
1	5	3	0	0	0		2	6	3	1	1		2	6	1	1	1	1		0	5	1	1	5
0	6	5	0	1	1		1	5	1	0	0		0	6	1	1	0	0		0	6	1	1	6
0	6	5	0	0	0		1	5	0	0	1		0	6	0	1	0	0		0	6	1	0	5
0	6	5	0	1	1		1	5	0	0	0		0	6	0	0	0	0		0	6	0	0	6
0	6	2	0	0	0		0	6	3	1	1		0	6	0	0	0	0		0	5	0	0	3
0	6	3	0	0	0		0	5	1	0	1		0	6	0	0	0	0		0	6	0	0	6
0	6	4	0	0	0		0	6	1	1	1		0	6	0	0	0	0		0	6	0	0	5
0	6	5	0	0	0		0	5	0	1	0		0	5	0	0	0	0		0	6	0	0	5
0	6	5	0	0	0		0	6	1	0	4		0	6	0	0	0	0		0	6	0	0	6
0	5	5	0	0	0		0	6	2	2	2		0	6	0	0	0	0		0	6	0	0	5
0	5	4	0	0	0		0	6	1	0	1		0	5	0	0	0	0		0	6	0	0	6
0	6	0	0	0	0		0	6	1	0	1		0	6	0	0	0	0		0	6	0	0	5
0	6	0	0	0	0		0	6	1	0	1		0	6	0	0	0	0		0	6	0	0	5
6 Days post-infiltration
1	6	6	1	2	6		0	6	1	0	1		2	6	1	0	0	0		0	6	2	2	6
1	6	6	1	2	6		1	6	1	1	2		1	6	1	1	1	1		0	6	2	2	6
1	6	5	1	1	6		0	6	0	0	2		1	6	0	0	0	0		0	6	1	1	4
0	5	4	1	1	4		1	6	3	1	1		3	6	0	0	0	0		1	6	0	1	5
0	6	5	0	1	5		1	6	0	1	1		0	6	1	1	1	0		0	6	0	0	5
0	6	5	0	1	6		1	6	1	0	0		0	6	0	0	0	0		0	6	0	0	6
0	6	6	0	0	6		1	6	1	0	0		0	6	1	1	1	0		2	6	0	0	6
0	6	6	0	0	5		0	6	3	1	1		0	6	0	0	0	0		0	6	0	0	6
0	6	6	0	0	3		0	6	0	0	0		0	6	0	0	0	0		1	6	0	0	6
0	6	5	0	0	4		0	6	0	0	0		0	6	1	1	1	1		0	6	0	0	6
0	6	5	0	0	5		0	6	2	1	1		0	6	0	0	0	0		0	6	0	0	6
0	6	6	0	0	6		0	6	2	0	5		0	6	0	0	0	0		0	6	0	0	6
0	6	6	0	0	6		0	6	1	2	2		0	6	0	0	0	0		0	6	0	0	6
0	6	5	0	0	6		0	6	1	0	2		0	6	1	1	1	1		0	6	0	0	6
0	6	6	0	0	0		0	6	1	0	1		0	6	1	1	0	0		0	6	0	0	6
0	6	5	0	0	6		0	6	0	1	1		0	6	0	0	0	0		0	6	0	0	6
7 Days post-infiltration
1	6	6	1	2	6		1	6	3	0	3		0	6	1	1	1	1		0	6	1	1	4
1	6	6	1	2	6		0	6	3	1	3		1	6	1	0	0	0		2	6	2	2	6
0	6	6	1	0	6		3	6	0	0	3		1	6	1	1	1	1		1	6	1	1	6
0	6	6	0	0	6		0	6	0	0	3		0	6	0	0	0	0		0	6	0	0	6
1	6	6	1	1	6		1	6	2	1	3		1	6	1	2	2	1		1	6	2	2	6
0	6	6	0	1	6		0	6	0	0	2		1	6	1	1	1	1		0	6	0	0	6
0	6	6	1	1	6		0	6	5	1	3		1	6	1	1	1	1		0	6	1	1	6
0	6	6	0	0	6		0	6	1	0	1		0	6	0	0	0	0		1	6	1	1	6
0	6	6	1	1	6		0	6	0	0	0		0	6	0	0	0	0		1	6	1	1	6
3	6	6	0	0	6		0	6	0	0	0		1	6	1	1	1	1		0	6	0	0	6
0	6	6	0	0	6		1	6	1	1	1		1	6	0	0	1	0		1	6	1	1	6
0	6	6	1	1	6		2	6	2	2	5		0	6	0	0	0	0		0	6	0	0	6
1	6	6	0	1	6		1	6	1	1	4		1	6	1	1	1	1		0	6	1	1	6
1	6	6	1	1	6		0	6	1	0	4		0	6	0	0	0	0		1	6	1	1	6
1	6	6	1	1	6		0	6	0	0	2		1	6	1	1	1	1		0	6	0	0	6
0	6	6	0	0	6		1	6	1	1	3		3	6	0	0	0	0		1	6	1	1	6
EV	WT	2A10	2B5	2B8	2F1		EV	WT	2F10	3H1	4A9		EV	WT	4B12	4C2	4D9	5E4		EV	WT	5H8	6D10	6E4
t.test (7 Days)
	1.7818e-22	1.7818e-22	1	0.485757	1.7818e-22			2.75212e-21	0.149068	0.649089	9.63996e-05			1.17434e-22	0.425694	0.458167	0.61779	0.29131			9.97751e-26	0.279668	0.279668	2.41257e-22
M-W test (7 Days)
	< .00001	< .00001	0.6818	0.35758	< .00001			< .00001	0.22628	0.89656	0.0008			< .00001	0.65272	0.56868	0.77948	0.4654			< .00001	0.32708	0.32708	< .00001

## Sheet: data_figure4
Data of Figure 4
Values indicate lesion diammeters (mm)
Experiment 1 (shown in figure 4)
3 days post-infection
EV	2B8	EV	3H1	EV	4B12	EV	4C2	EV	4D9	EV	5E4	EV	5H8	EV	6D10	EV	WT
15	29	10	11	0	17	17	29	10	26	19	26	14	27	11	0	19	31
22	25	20	29	14	23	12	24	20	31	21	30	20	26	15	25	24	22
16	29	5	18	15	24	21	26	15	33	21	28	13	24	19	28	19	21
22	24	16	21	0	0	22	25	24	28	20	25	0	30	18	29	17	28
12	26	25	34	15	27	28	26	24	18	22	28	17	29	17	25	16	19
22	25	24	26	17	29	21	29	15	27	24	24	21	28	16	28	20	25
19	28	0	25	19	24	13	7	25	22	25	27	22	27	27	25	19	24
21	25	11	28	22	31	26	25	12	24	16	27	21	26	22	28	20	27
20	26	13	22	16	28	19	24	25	24	19	26	23	24	3	24	22	28
16	24	10	26	17	22	6	28	9	16	19	25	22	25	20	26	17	25
13	22	24	24	0	19	10	4	23	17	17	22	20	28	21	28	16	23
19	28	3	25	0	22	19	26	18	24	18	23	23	29	10	32	18	24
22	31	20	28	18	24	12	27	21	25	24	27	15	26	24	31	20	28
23	25	23	34	19	25	17	24	9	29	23	27	0	29	12	23	22	23
19	29	12	35	20	28	17	0	23	28	22	24	16	26	22	28	19	34
17	30	14	29	8	31	0	0	24	27	23	26	13	25	9	27	23	32
t-test	2.53677e-08		6.43658e-05		0.000403277		0.223735		0.00246603		1.05276e-06		3.74504e-06		0.00092366		7.63144e-06
M-W test	< .00001		0.00016		0.0001		0.05238		0.0027		< .00001		< .00001		0.0001		< .00001
Experiment 2
3days
EV	2B8	EV	3H1	EV	4B12	EV	4C2	EV	4D9	EV	5E4	EV	5H8	EV	6D10	EV	WT
34	34	28	34	32	32	25	29	29	33	30	33	32	30	32	35	29	32
32	31	32	29	34	34	24	33	36	38	30	32	30	35	30	35	32	33
25	30	32	34	31	33	24	31	32	35	30	35	29	33	29	37	30	28
34	34	32	32	30	30	29	30	29	37	35	36	27	33	32	36	27	30
35	36	23	31	28	29	30	30	30	32	32	34	29	32	35	38	32	39
26	30	27	32	29	28	25	25	33	30	36	35	30	28	30	36	25	29
29	32	30	32	27	29	28	30	27	35	30	32	25	29	25	29	27	30
30	32	27	32	27	34	26	31	32	33	24	33	30	32	32	34	28	29
31	31	32	36	25	36	28	29	35	34	28	34	31	33	30	32	26	18
31	32	29	31	32	30	30	32	29	36	35	37	29	31	30	34	22	37
28	31	24	28	27	26	32	31	25	29	28	34	25	29	20	25	27	34
22	26	19	23	25	25	24	29	22	27	22	29	25	27	29	30	20	18
24	26	15	24	25	31	23	23	24	28	19	24	26	27	30	30	29	32
20	27	28	31	26	30	26	32	25	29	25	32	28	32	29	31	24	32
20	28	26	33	24	24	24	33	27	30	23	30	31	30	29	31	25	29
30	31	31	32	29	30	24	31	30	29	25	31	26	30	25	30	30	33
t-test	0.0866042		0.0201803		0.102475		0.00083005		0.0234963		0.00619999		0.00753791		0.00797691		0.0651231
M-W test	0.14706		0.01684		0.1141		0.00214		0.04036		0.0114		0.01428		0.0088		0.01428
Experiment 3
3days
EV	2B8	EV	3H1	EV	4B12	EV	4C2	EV	4D9	EV	5E4	EV	5H8	EV	6D10	EV	WT
25	22	12	24	24	17	27	31	21	24	22	16	18	25	0	22	17	26
8	25	11	8	15	19	29	35	22	25	21	23	26	27	6	29	26	25
20	21	17	17	22	19	23	29	21	18	18	22	22	21	14	25	24	35
17	22	22	18	26	15	16	32	18	19	17	22	13	25	25	15	16	27
8	27	16	20	11	28	26	30	16	12	22	26	20	21	10	22	14	22
14	21	27	29	19	13	26	27	6	8	15	18	14	20	30	23	15	24
21	25	19	19	17	14	30	29	21	23	12	20	9	25	17	26	19	35
27	27	10	27	22	12	29	31	11	22	18	21	15	26	13	19	20	31
21	28	17	26	9	16	28	26	18	21	10	19	18	21	20	19	18	32
23	24	10	24	22	21	22	25	7	23	12	22	16	22	21	18	21	35
18	26	16	28	17	22	26	31	11	20	17	12	15	21	12	16	17	21
8	25	19	23	18	22	22	32	23	21	19	20	24	19	10	21	11	29
15	19	17	12	23	27	29	27	13	11	21	26	13	25	19	30	11	27
20	18	22	18	14	25	26	25	22	26	31	17	24	20	12	18	17	34
17	30	23	22	10	24	23	24	10	17	19	11	21	18	14	22	11	31
16	23	21	27	14	21	22	31	18	21	30	13	17	25	22	21	18	39
t-test	0.000468184		0.0494663		0.273913		0.00361409		0.094583		0.892334		0.00164287		0.00628028		4.46916e-08
M-W test	0.0009		0.03156		0.37346		0.00596		0.08726		0.58232		0.00398		0.0083		< .00001
Experiment 4
EV	2B8	EV	3H1	EV	4B12	EV	4C2	EV	4D9	EV	5E4	EV	5H8	EV	6D10	EV	WT
25	29	17	25	22	29	18	22	20	22	21	25	19	22	16	17	10	22
26	27	23	20	27	26	17	21	17	20	11	17	17	23	24	27	19	24
25	24	20	26	20	21	18	21	23	22	21	16	24	20	20	25	17	25
23	21	21	26	27	21	16	19	15	22	16	21	21	25	25	27	20	21
22	23	21	27	19	23	21	20	20	23	18	17	16	22	22	23	24	24
20	25	18	24	26	22	23	15	18	25	11	23	22	23	28	30	19	22
19	24	15	25	18	23	19	22	16	24	12	19	24	22	22	24	21	24
28	27	10	22	19	18	13	16	21	21	22	21	18	19	25	24	22	24
21	19	21	19	23	23	14	23	23	17	19	21	18	22	24	23	12	27
15	24	16	20	20	25	17	12	22	21	22	23	23	21	20	23	20	30
22	25	16	21	27	14	21	18	17	18	14	24	17	25	18	20	19	26
18	24	16	20	25	24	16	20	20	20	18	21	19	21	19	22	21	23
26	27	15	22	20	22	18	21	19	21	21	24	22	23	16	19	19	17
21	23	16	15	23	18	22	23	21	20	16	22	20	22	23	24	12	21
16	17	17	20	25	22	20	16	26	19	22	31	18	26	18	29	19	9
		18	21	22	18	21	21	14	20			19	22	21	20
t-test	0.105402		0.000595883		0.597868		0.347163		0.240706		0.00820244		0.00528674		0.0789717		0.0116017
M-W test	0.13104		0.00164		0.53526		0.29834		0.17384		0.01596		0.0083		0.1096		0.00228
Number of times with statistically significant boost of infection
	2B8	3H1	4B12	4C2	4D9	5E4	5H8	6D10	WT
M-U test 0.05	2	4	1	2	2	3	4	3	4
M-U test 0.01	2	2	1	2	1	2	3	3	3

## Sheet: data_figure6
Data of Figure 6
Values indicate visual cell death scoring (scale from 0-6)
Experiment 1 (shown in figure 6)
4 days post-infiltration
	WT+EV	WT+2B8	WT+3H1	WT+4B12	WT+4C2	WT+EV	WT+4D9	WT+5E4	WT+5H8	WT+6D10
	1	1	1	1	1	3	2	2	2	2
	3	2	2	3	2	4	2	2	2	2
	3	2	2	2	2	3	2	2	2	2
	2	2	2	2	2	3	2	1	2	1
	3	2	2	3	1	3	2	2	2	2
	3	2	3	3	3	2	1	1	1	1
	3	3	3	3	3	3	2	2	1	1
	2	2	2	2	2	4	1	0	1	0
	2	1	1	1	1	3	2	2	2	2
	3	2	3	3	3	2	0	0	0	0
	3	2	1	3	3	3	2	1	2	1
	2	0	0	1	1	3	2	1	2	1
	2	1	0	0	0	3	2	1	2	1
	3	3	3	3	3	1	1	1	1	1
	1	1	1	1	1	3	3	1	2	1
	3	2	2	3	2	4	2	2	3	1
	3	2	3	3	3	3	2	1	2	1
	2	2	2	2	2	3	3	1	2	1
t.test		0.00872225	0.0395807	0.337471	0.0793755		4.80955e-05	2.76078e-08	8.02537e-06	3.2356e-09
M-W test		0.01552	0.06876	0.5157	0.12602		0.0002	< .00001	< .00001	< .00001
experiment 2
	WT+EV	WT+2B8	WT+3H1	WT+4B12	WT+4C2	WT+EV	WT+4D9	WT+5E4	WT+5H8	WT+6D10
	2	2	2	2	2	4	4	3	3	3
	4	4	4	4	4	3	2	2	2	2
	5	3	4	3	3	5	4	3	3	3
	5	4	4	3	3	5	5	3	3	3
	4	4	3	4	4	4	4	3	3	4
	5	5	5	3	5	3	2	0	1	1
	3	3	3	4	4	4	3	3	4	3
	2	1	1	1	1	4	4	3	3	3
	5	3	5	5	5	4	4	3	4	3
	4	3	3	3	4	4	4	2	4	3
	4	3	3	3	3	4	4	3	3	3
	4	3	3	3	3	4	3	3	3	3
	4	2	2	3	2	4	4	4	3	3
	4	4	4	4	4	3	3	2	4	4
	4	3	3	3	3	3	4	3	3	3
	4	3	3	3	3	5	3	3	3	3
t.test		0.0209765	0.0610036	0.0281657	0.0891521		0.167594	9.06272e-05	0.00191261	0.000246239
M-W test		0.02034	0.0601	0.02382	0.08914		0.28462	0.00026	0.0056	0.00112
Experiment 3
	WT+EV	WT+2B8	WT+EV	WT+3H1	WT+EV	WT+4C2	WT+EV	WT+4B12	WT+EV	WT+5H8	WT+EV	WT+5E4	WT+EV	WT+4D9	WT+EV	WT+6D10
	3	3	3	2	2	2	3	2	4	3	3	2	3	2	2	1
	3	3	3	2	2	2	3	2	4	3	3	2	3	2	2	1
	3	3	3	2	2	2	3	2	4	3	3	2	3	2	2	1
	3	3	3	2	2	2	3	2	4	3	3	2	3	2	2	1
	4	3	4	4	2	2	2	2	2	2	3	2	3	2	3	2
	4	3	4	4	2	2	2	2	2	2	3	2	3	2	3	2
	4	3	4	4	2	2	2	2	2	2	3	2	3	2	3	2
	4	3	4	4	2	2	2	2	2	2	3	2	2	2	3	2
	3	3	4	3	1	1	2	2	3	2	3	3	2	2	3	2
	3	3	4	3	1	1	2	2	3	2	4	3	2	2	3	2
	3	3	4	3	1	1	2	2	3	2	4	3	2	2	3	2
	3	3	4	3	1	1	2	2	3	2	4	3	2	2	3	2
	2	2	2	1	3	3	3	3	2	2	4	2	2	2	2	1
	2	2	2	1	3	3	3	3	2	2	3	2	2	2	2	1
	2	2	2	1	3	3	3	3	2	2	3	2	2	2	2	1
	2	2	2	1	3	3	3	3	2	2	3	2	2	2	2	1
	4	4	3	2	2	2	3	3	4	3	3	2	3	2	3	2
	4	4	3	2	2	2	3	3	4	3	3	2	3	2	3	2
	4	4	3	2	2	2	3	3	4	3	3	2	3	2	3	2
	4	4	3	2	2	2	3	3	4	3	3	2	3	2	3	2
	4	3	4	3	3	3	4	3	2	2	4	1	3	2	2	2
	4	3	4	3	3	3	4	3	2	2	4	1	3	2	2	2
	4	3	4	3	3	3	4	3	2	2	4	1	3	2	2	2
	4	3	4	3	3	3	4	3	2	2	4	1	3	2	2	2
t.test		0.0967244		0.0019065		1		0.0662993		0.0222881		4.20486e-11		1.49481e-07		5.46399e-07
M-W test		0.101		0.00528		0.99202		0.14156		0.101		< .00001		0.00022		8e-05
Data ion leakage (shown in Figure 6)
	6D10_EV	6D10	5E4_EV	5E4	4B12_EV	4B12
	42	29	58	44	57	59
	47	25	55	42	48	48
	49	30	58	41	47	46
	51	34	51	32	55	46
	62	34	56	36	54	55
	39	16	46	36	48	48
t.test		0.000798701		0.000170568		0.687979
M-W test		0.00512		0.00512		0.63122
Number of times with statistically significant cell death supression activity
	2B8	3H1	4B12	4C2	4D9	5E4	5H8	6D10
M-W 0.05	2	1	1	0	2	3	2	3
M-W 0.01	0	1	0	0	2	3	2	3

## Sheet: data_figure7
Data of Figure 7
Values indicate visual cell death scoring (scale from 0-6)
Data collected 4 days post infiltration
Data for figure 7 (a)
	WT+EV	WT+6D10	Inf1+EV	Inf1+6D10	Inf1+KI	WT+EV	WT+5E4	Inf1+EV	Inf1+5E4	Inf1+KI
	4	4	1	1	0	3	3	2	2	0
	4	3	1	1	0	3	3	3	3	0
	4	4	1	2	0	2	2	1	2	0
	4	4	2	3	0	3	3	2	2	0
	2	2	1	2	0	2	2	1	2	0
	3	3	1	1	0	3	2	1	1	0
	3	3	2	2	1	3	2	3	3	1
	3	2	1	1	0	3	2	1	1	0
	3	3	2	2	1	3	3	3	2	1
	3	3	2	2	1	2	2	1	1	0
	4	4	3	3	0	4	3	2	3	0
	2	2	3	3	1	4	3	2	2	0
	3	3	2	2	1	3	2	3	3	0
	4	2	2	2	1	2	2	1	2	0
	3	2	1	3	0	3	3	1	2	1
	3	2	1	1	0	3	3	2	3	0
	2	3	1	2	0	3	3	2	2	0
	2	3	1	2	0	3	2	1	1	0
	3	2	2	2	0	3	3	1	1	0
	3	3	1	1	0	4	4	2	2	0
	3	3	1	3	0	3	3	3	3	1
	2	2	1	1	0	3	2	1	1	0
	3	2	2	2	1	2	2	3	3	0
	2	2	2	1	0	3	3	1	2	0
	3	3	1	2	0	3	3	3	2	0
	3	2	1	2	0	2	2	1	1	0
	3	3	3	3	0	3	3	3	3	0
	2	2	1	1	0	4	3	2	2	0
	3	3	2	2	0	3	3	3	3	0
	3	3	2	3	0	3	3	1	2	0
	3	2	1	1	0	3	2	1	2	0
	2	2	1	1	0	3	3	0	0	0
	3	3	3	3	1	2	2	1	2	0
	3	2	1	1	0	3	2	2	1	0
	2	2	2	2	0	2	2	1	1	0
	3	3	2	3	0	3	3	1	1	0
	3	2	1	2	0	3	2	2	2	0
	4	2	3	1	0	2	2	1	1	1
	3	2	1	1	0	3	3	3	3	0
	3	3	3	3	2	3	2	1	1	0
t.test		0.0289504		0.109353	3.43744e-15		0.0109878		0.356697	4.04546e-17
M-W test		0.04236		0.13104	< .00001		0.03		0.33204	< .00001
Data for figure 7 (b)
	EV+CF	6D10+CF	EV+PB	6D10+PB	EV+CF	5E4+CF	EV+PB	5E4+PB	EV+CF	Avr3aKI+CF	EV+PB	Avr3aKI+PB
	4	4	1	1	3	3	1	1	2	1	1	1
	3	3	0	0	3	3	1	2	2	1	2	0
	3	3	1	0	2	3	0	0	3	1	1	1
	3	4	0	0	2	3	1	0	2	2	0	0
	3	3	1	1	2	3	2	1	1	1	0	0
	2	2	0	0	3	4	2	1	2	1	1	1
	2	3	0	0	3	4	0	0	3	1	1	1
	4	3	3	1	3	4	0	0	3	1	1	1
	3	3	1	1	2	2	1	1	3	2	0	0
	2	3	0	0	3	3	0	0	2	1	0	0
	2	4	0	0	3	4	0	0	3	2	0	0
	3	4	0	0	3	3	0	0	3	2	0	0
	3	4	1	1	3	3	1	1	2	1	0	0
	3	4	1	1	2	3	0	0	3	1	1	1
	2	3	0	0	2	2	0	0	3	3	0	0
	4	4	0	1	3	3	1	1	2	2	2	0
	2	4	1	0	3	3	2	1	3	2	1	0
	3	1	3	1	3	4	1	1	3	2	1	0
	2	3	2	1	3	3	2	0	3	1	1	0
	3	1	3	1	3	4	0	0	2	1	0	0
	3	4	1	0	3	3	1	1	3	2	1	1
	3	3	2	1	3	3	1	1	3	1	2	1
	2	3	2	1	3	3	1	1	4	1	1	1
	4	4	1	3	3	4	1	1	2	2	1	1
	2	3	0	0	3	3	0	0	3	2	1	1
	3	3	0	0	2	3	0	0	2	1	0	0
	2	3	0	0	3	3	1	1	2	1	0	0
	2	3	0	0	3	3	1	1	1	1	0	0
	3	3	1	1	4	4	0	0	2	2	0	0
	2	2	0	0	2	2	0	0	3	2	1	0
	2	2	0	0	3	2	0	0	3	2	0	0
	3	2	1	1	2	3	0	0	3	2	0	0
	3	3	2	1	2	3	0	0	2	2	1	1
	2	3	1	1	2	3	0	0	4	1	3	1
	3	3	1	0	3	3	0	0	3	2	0	0
	5	4	1	1	2	3	0	0	3	1	0	0
	3	3	2	0	2	3	1	1	3	2	1	1
	3	3	0	1	2	3	1	1	3	3	0	0
	2	4	0	0	3	3	0	0	3	2	1	1
	3	3	1	1	2	3	0	0	4	1	1	0
t.test		0.0581748		0.0944994		0.000360891		0.367563		6.57311e-11		0.0340091
M-W test		0.03156		0.22628		0.00374		0.53526		< .00001		0.1031
